# Supplementary material for: Five thousand years of inequality in the Carpathian Basin
Source: Sci Adv. 2025 Aug 6;11(32):eadu0323. doi: 10.1126/sciadv.adu0323 (PMC12327458; doi:10.1126/sciadv.adu0323)
Supplement: Supplementary file 2 — Data S1 and S2 [file sciadv.adu0323_data_s1_and_s2.zip]

Archive with 2 entries (2 files):
- adu0323_data_s1.xlsx
- adu0323_data_s2.xlsx
