# Supplementary material for: Five thousand years of inequality in the Carpathian Basin
Source: Sci Adv. 2025 Aug 6;11(32):eadu0323. doi: 10.1126/sciadv.adu0323 (PMC12327458; doi:10.1126/sciadv.adu0323)
Supplement: Supplementary file 2 — Data S1 and S2 [file sciadv.adu0323_data_s1_and_s2.zip › adu0323_data_s1.xlsx]

## Sheet: Sites
Site	site_short	ID	total_size_estimate	density_ha	size_estimate_ref	social_conformity	earliest_date	latest_date	mid_date	area_agriculture_onset	arch_culture	period_fine	period_fine_simple	period_rough	latitude	longitude	country	Millenium
Aba-Belsőbárándpuszta-Bolondvár	Aba	1	1.4		Measured using Horvath et al. 2001 as a guide.		1900	1500	1700	6000	Vatya II-III	Middle Bronze Age	MBA	Bronze Age	47.1	18.5	Hungary	2500-1500
Alsónyék (Lengyel)	Alsónyék (Lengyel)	2	47.5	24.3	Rassmann et al. 2015, Rassmann et al. 2020; Excavation area for density from Osztas (pers. comm.)	2			4700	5500	Lengyel	Late Neolithic	LN	Neolithic	46.2	18.7	Hungary	6000-4500
Alsónyék (LPC)	Alsónyék (LPC)	3	10	4.5	Rassman et al. 2020: 65	2			5080	5500	LPC	Middle Neolithic	MN	Neolithic	46.2	18.7	Hungary	6000-4500
Aradac-Kameniti Vinogradi	Aradac	4	4.3	2.3	Hofmann et al. in press, Tab. 1	5			5000	6000	Tisza / Early Vinča	Middle and Late Neolithic	LN	Neolithic	45.4	20.3	Serbia	6000-4500
Balatonszárszó-Kis-erdei-dűlő (Copper Age)	Balatonszárszó (BLC)	5	3	3	Oross 2013, Fig. 6.7 (measured)	2			4200	5400	Balaton-Lasinja	Copper Age	ECA	Copper Age	46.8	17.9	Hungary	4500-3500
Balatonszárszó-Kis-erdei-dűlő (Neolithic)	Balatonszárszó (LPC)	6	10	10	Oross and Marton 2012: 256, 10, really or is this just the excavated area?	2			5000	5500	LPC	Middle Neolithic	MN	Neolithic	46.8	17.9	Hungary	6000-4500
Balatonszemes–Szemesi-berek	Balatonszemes	7				2			5000	5500	LPC	Middle Neolithic	MN	Neolithic	46.8	17.8	Hungary	6000-4500
Banjica	Banjica	8							4700	6000	Vinca	Late Neolithic	LN	Neolithic	44.8	20.5	Serbia	6000-4500
Beketinci, Bentež	Beketinci	9		3.1		2	3900	3300	3750	5400	Balaton-Lasinja	Middle Copper Age	MCA	Copper Age	45.5	18.5	Croatia	4500-3500
Belovode	Belovode	10	25	16.1	Rassmann et al. 2021; Maric et al 2021 say 40 ha (p. 108)	4			5000	6000	Vinca	Late Neolithic	LN	Neolithic	44.3	21.4	Serbia	6000-4500
Bogács-Pazsagpuszta	Bogács	11			Heavily disturbed according to Kienlin 2018		2000	1600	1800	6000	Hatvan / Late Hatvan/Füzesabony	EBA/MBA	MBA	Bronze Age	47.9	20.5	Hungary	2500-1500
Borđoš	Borđoš	12	50	31.1	Hofmann et al. 2019	3	5000	4515	4750	6000	Vinca / Tisza	Late Neolithic	LN	Neolithic	45.5	20.1	Serbia	6000-4500
Borsodivánka-Marhajárás	Borsodivánka	13	5.1		Kienlin 2018		2000	1600	1800	6000	Hatvan / Füzesabony	EBA/MBA	MBA	Bronze Age	47.7	20.6	Hungary	2500-1500
Branč-Helyföldek (Copper Age)	Branč	14	1.5	1.5	Vladar 1968	1			4200	5500	Ludanice (Lengyel)/ Brodzany-Nitra	Early Copper Age	ECA	Copper Age	48.2	18.1	Slovakia	4500-3500
Brunn am Gebirge	Brunn am Gebirge	15		16.74		3	5650	5050	5350	5500	LPC	Early Neolithic	EN	Neolithic	48.1	16.3	Austria	6000-4500
Carei Bobald	Carei Bobald	16	12.3		Measured using Kienlin 2021: 101 as a guide.		2300	1500	1900	6000	Sanislău / Otomani I–III	EBA III / MBA	MBA	Bronze Age	47.7	22.5	Romania	2500-1500
Čierne Kľačany 'Mlynské diely'	Čierne Kľačany	17	8.1	7.4	Cheben et al acc.	4	5300	4900	5100	5500	LPC	Middle Neolithic	MN	Neolithic	48.3	18.4	Slovakia	6000-4500
Čifare 'Kapustniská'	Čifare	18	10.7	6.1	Cheben et al acc.	3	5300	4900	5100	5500	LPC	Middle Neolithic	MN	Neolithic	48.2	18.4	Slovakia	6000-4500
Corneşti-Iarcuri	Corneşti	19	1722		Szentmiklosi et al: 819		1450	1200	1325	6000	Cruceni-Belegis II	Late Bronze Age	LBA	Bronze Age	45.9	21.2	Romania	1500-500
Crkvine-Stubline	Crkvine	20	12.5	8	Crnobrnja 2012	3			4600	6000	Vinča	Late Neolithic/ Early Copper Age	LN	Copper Age	44.6	20.2	Serbia	6000-4500
Csanádpalota-Földvár	Csanádpalota	21	460		Szeverenyi et al.		1430	1120	1275	6000	Pre-Gáva	Late Bronze Age	LBA	Bronze Age	46.2	20.7	Hungary	1500-500
Divostin I	Divostin I	22	15	0.24	McPherron and Srejovic 1988, p. 35	1	6070	5770	5920	6100	Starcevo	Early Neolithic	EN	Neolithic	44	20.8	Serbia	6000-4500
Divostin II	Divostin II	23	15	0.24	McPherron and Srejovic 1988, p. 35	3	5320	3980	4650	6000	Vinca	Late Neolithic	LN	Neolithic	44	20.8	Serbia	6000-4500
Domaszék-Börcsök tanya	Domaszék	24	10	0.98	Santa 2017:97-98. Size was 4-5x area excavated (2 ha)	1	1500	1200	1350	6000	Tumulus	Late Bronze Age	LBA	Bronze Age	46.2	20	Hungary	1500-500
Drenovac	Drenovac	25	35	10.6	Perić et al. 2016, Rassmann et al. 2021	4	5300	4500	4900	6000	Vinca	Late Neolithic	LN	Neolithic	43.8	21.4	Serbia	6000-4500
Elemir	Elemir	26	0.95	0.7	Hofmann et al. in press, Tab. 1	1			4900	6000	Vinca / Tisza	Middle and Late Neolithic	LN	Neolithic	45.4	20.3	Serbia	6000-4500
Feudvar near Mošorin	Feudvar near Mošorin	27	7.2		Falkenstein et al 2016:21. Maximum suburbium in Late Vatin, 6 ha, plus 1.2 ha of original tell size.	5	2100	1500	1800	6000	Vatin (Early and Late)	Middle Bronze Age	MBA	Bronze Age	45.3	20.2	Serbia	2500-1500
Füzesabony-Gubakút	Füzesabony-G.	28	5.8	0.9	Domboróczki 1997, Domboróczki 2013: 201; 320x180 m, and extends.	4			5200	5700	ALPC	Early Neolithic	EN	Neolithic	47.8	20.3	Hungary	6000-4500
Füzesabony-Pusztaszikszó	Füzesabony-P.	29	0.5		Kallay 1990		4500	4000	4250	6000	Bodrogkeresztúr-Ludanice	Middle Copper Age	MCA	Copper Age	47.8	20.4	Hungary	4500-3500
Gelej-Pincehát (Pincehalom)	Gelej	30			Size extent of outside settlement unclear according to Kienlin.			2000	2000	6000	Hatvan / Füzesabony	EBA/MBA	MBA	Bronze Age	47.8	20.8	Hungary	1500-500
Gomolava (Vinča)	Gomolava (Vinča)	31	1.38	0.5	Brukner 1988, p. 20	4			4825	6000	Vinca	Late Neolithic	LN	Neolithic	44.9	19.7	Serbia	6000-4500
Gorjani Topole	Gorjani	32	11	11	Klindžić et al. 2024, Fig. 7	2	4800	4500	4600	5700	Sopot	Middle to Late Neolithic	LN	Neolithic	45.4	18.4	Croatia	6000-4500
Gradište Iđoš	Gradište Iđoš	33	200		Molloy et al 2023:16		1500	1100	1300	6000	Belegis II	Late Bronze Age	LBA	Bronze Age	45.9	20.4	Serbia	1500-500
Hajdúböszörmény-Pródi halom	Hajdúböszörmény	34	8		Hofmann et al. 2019, Raczky et al. 2010		5100	4500	4800	6000	Herpály-Polgár-Csőszhalom	Late Neolithic	LN	Neolithic	47.7	21.3	Hungary	6000-4500
Hódmezővásárhely-Gorzsa	Hódmezővásárhely-Gorzsa	35	3.5		Raczky et al. 2022. Horvath 2005 puts it at 5 ha with additional flat settlemnt, 3.5 is tell only		5000	4500	4750	6000	Tisza	Late Neolithic	LN	Neolithic	46.3	20.3	Hungary	6000-4500
Hódmezővásárhely-Kökénydomb	Hódmezővásárhely-Kökénydomb	36	5.8	5.8	Raczky et al. 2022: 264.	3	5000	4500	4750	6000	Tisza	Late Neolithic	LN	Neolithic	46.3	20.3	Hungary	6000-4500
Horný Ohaj 'Dolne siatie'	Horný Ohaj	37		0.5			5300	4900	5100	5500	LPC	Middle Neolithic	MN	Neolithic	48.3	18.3	Slovakia	6000-4500
Jelšovce (Copper Age)	Jelšovce (CA)	38		3.7		2	4300	4200	4250	5500	Ludanice (Lengyel)	Early Copper Age	ECA	Copper Age	48.4	18.1	Slovakia	4500-3500
Kajászó-Várdomb	Kajászó	39	1.8		Measured using Horvath et al. 2001 as a guide.		1900	1300	1600	6000	Vatya II and LBA?	Middle Bronze Age / Late Bronze Age	MBA	Bronze Age	47.3	18.7	Hungary	2500-1500
Kakucs-Turján	Kakucs	40	2.2		Niebieszczański et al 2019		2000	1650	1825	6000	Vatya I-III / Early Koszider	Middle Bronze Age	MBA	Bronze Age	47.2	19.3	Hungary	2500-1500
Keszthely-Lendl Adolf út	Keszthely	41	12.4	1.8	Oross et al 2019, Fig. 27	2	5300	4900	5100	5500	LPC	Middle Neolithic	MN	Neolithic	46.8	17.3	Hungary	6000-4500
Košice-Barca	Košice	42	0.25	0.16	Jaeger 2018:109	6	2000	1600	1800	6000	Otomani - Füzesabony	Middle Bronze Age	MBA	Bronze Age	48.7	21.3	Slovakia	2500-1500
Lepenski Vir I-II	Lepenski Vir	43	0.24	0.24	Porčić/ Nikolić 2016	2	6100	5600	5850	6100	Lepenski Vir culture	Early Neolithic	EN	Neolithic	44.6	22	Serbia	6000-4500
Lovasberény-Mihályvár	Lovasberény	44	1.7		Measured using Horvath et al. 2001 as a guide.		2300	1750	2025	6000	Vatya I-?	Middle Bronze Age	EBA	Bronze Age	47.3	18.6	Hungary	2500-1500
Makaranda	Makaranda	45	1.9	1.4	Hofmann et al. in press, Tab. 1	2			5000	6000	Tisza / Vinča	Middle and Late Neolithic	LN	Neolithic	45.5	20.1	Serbia	6000-4500
Makó-Rákos-Császárvár	Makó	46	36		Szeverenyi et al 2017:141		1400	1100	1250	6000	Pre-Gáva	Late Bronze Age	LBA	Bronze Age	46.3	20.6	Hungary	1500-500
Maňa 'Za hlbokou cestou'	Maňa	47		3.6		2	5300	4900	5100	5500	LPC	Middle Neolithic	MN	Neolithic	48.1	18.3	Slovakia	6000-4500
Mezőcsát-Laposhalom	Mezőcsát	48	8.92		Kienlin 2018		2000	1600	1800	6000	Hatvan / Füzesabony	EBA/MBA	MBA	Bronze Age	47.9	20.9	Hungary	2500-1500
Mold "Im Doppel"	Mold	49	4	1.18	Lenneis 2023: 12	2			5170	5500	LPC	Middle Neolithic	MN	Neolithic	48.6	15.7	Austria	6000-4500
Mosonszentmiklós–Egyéni földek	Mosonszentmiklós	50	6	1.8	Egry 2003, Oross 2013	5			5000	5500	LPC	Middle Neolithic	MN	Neolithic	47.7	17.4	Hungary	6000-4500
Motel-Slatina	Motel	51	20	2.7	Perić et al. 2016, p. 12	1			5350	6000	Vinca	Middle Neolithic	MN	Neolithic	43.9	21.4	Serbia	6000-4500
Nagykőrös-Földvár	Nagykőrös	52	2.83		Poroszlai 1988:32		1900	1500	1700	6000	Vatya II-III	Middle Bronze Age	MBA	Bronze Age	47	19.7	Hungary	2500-1500
Nevidzany 'Konopiská'	Nevidzany	53		2.9		4	5300	4900	5100	5500	LPC	Middle Neolithic	MN	Neolithic	48.3	18.4	Slovakia	6000-4500
Nitriansky Hrádok-Zámeček	Nitriansky Hrádok	54	2	0.8	Točík 1981, Fig. 3	1			1650	5300	Madarovce	Early / Middle Bronze Age	EBA	Bronze Age	48.1	18.2	Slovakia	2500-1500
Nižná Myšl’a	Nižná Myšl’a	55	7	0.12	Jaeger 2018:109	2	1950	1300	1625	6000	Otomani - Füzesabony	Middle Bronze Age	MBA	Bronze Age	48.6	21.4	Slovakia	2500-1500
Nyíregyháza-Oros, Mega Park	Nyíregyháza	56	13		Nagy 2017, state of the hungarian research. p. 138				1125	6000	Gáva	Bronze Age	LBA	Bronze Age	48	21.8	Hungary	1500-500
Öcsöd-Kováshalom	Öcsöd	57	21	0.1	Hofmann et al. 2019	4			5200	6000	Tisza	Late Neolithic	LN	Neolithic	46.9	20.4	Hungary	6000-4500
Oloris	Oloris	58	4.2	0.169	Dular et al. 2002: 15.	1	1500	1100	1300	6000	Tumulus / Urnfield	Late Bronze Age	LBA	Bronze Age	46.6	16.4	Slovenia	1500-500
Opovo-Ugar Bajbuk	Opovo	59	9.5	9.3	Hofmann et al. in press, Tab. 1	4			4700	6000	Tisza / Late Vinča	Late Neolithic	LN	Neolithic	45	20.5	Serbia	6000-4500
Ormož	Ormož	60	12.5	0.7	Dular et al 2010: 195	1	1050	600	825	6000	Ha B-Ha C	Late Bronze Age	LBA	Bronze Age	46.4	16.1	Slovenia	1500-500
Orosháza-Nagytatársánc	Orosháza	61	113		Szeverenyi et al 2017:137		1400	1100	1250	6000	Pre-Gáva	Late Bronze Age	LBA	Bronze Age	46.5	20.8	Hungary	1500-500
Otomani-Cetatea de pământ	Otomani-Cetatea	62	5.2		Estimate provided by Kienlin 2021: 163, using mag area as a guide.		1800	1500	1650	6000	Otomani II–III	Middle Bronze Age	MBA	Bronze Age	47.4	22.2	Romania	2500-1500
Otomani-Cetățuie	Otomani-Cetățuie	63	2.77		Kienlin 2021		2300	1500	1900	6000	Sanislău / Otomani I–III	EBA III / MBA	MBA	Bronze Age	47.4	22.2	Romania	2500-1500
Padina	Padina	64	2		Estimate based on maps in Boric and Miracle 2004	3	6300	5500	5900	6100	Starcevo	Early Neolithic	EN	Neolithic	44.6	22	Serbia	6000-4500
Parƫa	Parƫa	65	9	0.15	Drasovean and Schier 2007:172.	4	5400	5000	5200	6000	Banat culture, Vinca culture	Early / Middle / Late Neolithic	MN	Neolithic	45.6	21.1	Romania	6000-4500
Pecica-Sanțul Mare	Pecica	66	27.2		O'Shea and Nicodemus 2019:66		1950	1545	1747.5	6000	Maros	Middle Bronze Age	MBA	Bronze Age	46.1	21	Romania	2500-1500
Perlek-Oranice Berkeša	Perlek	67	7	2.9	Hofmann et al. in press, Tab. 1	2			4900	6000	Tisza / Early Vinča	Middle and Late Neolithic	LN	Neolithic	45.7	20	Serbia	6000-4500
Petea-Csengerisma	Petea	68	16	0.93	15-17 ha (Marta 2009: 14)				1400	6000	Suciu de Sus - Gáva	Bronze Age	LBA	Bronze Age	47.9	22.8	Hungary	1500-500
Pir-Cetate	Pir	69	2.4		Areas of north and south sections provided by Kienlin et al 2021 based on mag anomalies		1800	1300	1550	6000	Otomani I[?], II–III / Cehăluţ-Hajdúbagos	Middle Bronze Age / Late Bronze Age	MBA	Bronze Age	47.5	22.4	Romania	2500-1500
Pișcolt-Ógát	Pișcolt	70	1.71		Based on Zone 1 and 2 estimates by Kienlin 2021:110.		2300	1500	1900	6000	Sanislău / Otomani I–III	EBA III / MBA	MBA	Bronze Age	47.6	22.3	Romania	2500-1500
Polgár-Bosnyákdomb	Polgár-Bosnyákdomb	71	6		Raczky-Anders 2016: 117		5000	4500	4750	6000	Polgár-Csőszhalom	Late Neolithic	LN	Neolithic	47.8	21.1	Hungary	6000-4500
Polgár-Csőszhalom	Polgár-Csőszhalom	72	70	3.04	Raczky et al 2002:840 (says 28); Raczky and Anders 2010: 387 say 4 ha tell and 24 ha flat settlement as well as some lines later: horizontal settlement 35.2 ha and tell 2.8 ha; Raczky and Anders 2016 say 70	2	4830	4600	4715	6000	Polgár-Csőszhalom	Late Neolithic	LN	Neolithic	47.9	21.2	Hungary	6000-4500
Polgár-Nagy Kasziba	Polgár-Nagy Kasziba	73					5000	4000	4500	6000	Polgár-Csőszhalom	Middle Neolithic	MN	Neolithic	47.9	21.2	Hungary	6000-4500
Ratzersdorf	Ratzersdorf	74		1.03		3			5025	5500	LPC	Middle Neolithic	MN	Neolithic	48.2	15.7	Austria	6000-4500
Rogoza near Maribor	Rogoza	75		3		1	1300	1000	1150	6000	Urnfield	Late Bronze Age	LBA	Bronze Age	46.5	15.7	Slovenia	1500-500
Rozhanovce	Rozhanovce	76	0.32	0.09	Jaeger 2018:109	4	2000	1600	1800	6000	Otomani - Füzesabony	Middle Bronze Age	MBA	Bronze Age	48.8	21.3	Slovakia	2500-1500
Sălacea Dealul Vida	Sălacea Dealul Vida	77	2		Totaled by Kienlin 2021, total extent not reached		2300	1500	1900	6000	Sanislău / Otomani I–II/III	EBA III / MBA	MBA	Bronze Age	47.5	22.3	Romania	2500-1500
Saladorf	Saladorf	78		2.74		2			5120	5500	LPC	Middle Neolithic	MN	Neolithic	48.3	15.9	Austria	6000-4500
Sântana-Cetatea Veche	Sântana	79	90		Gogaltan et al 2019: 197	2	1400	1300	1350	6000	Sântana-Lăpuș-Pecica, Cruceni-Belegiš II, Lăpuș or proto-Gáva	Late Bronze Age	LBA	Bronze Age	46.3	21.5	Romania	1500-500
Soroksár-Várhegy	Soroksár	80	2.5		settlements in Romania, with so small		1750	1500	1625	6000	Vatya-Koszider	Middle Bronze Age	MBA	Bronze Age	47.4	19.1	Hungary	2500-1500
Spišský Štrvtok	Spišský Štrvtok	81	1	0.66	Guess, since the enclosed area is quite small but there was an outside area mentioned by Vladar 1976:216	2	2000	1600	1800	6000	Otomani - Füzesabony	Middle Bronze Age	MBA	Bronze Age	49	20.5	Slovakia	2500-1500
Štúrovo	Štúrovo	82		1.3		2			5155	5500	LPC	Middle Neolithic	MN	Neolithic	47.8	18.7	Slovakia	6000-4500
Szakáld-Testhalom	Szakáld	83	6.86		movement (both people and wagons) inside		2000	1600	1800	6000	Hatvan / Füzesabony	EBA/MBA	MBA	Bronze Age	47.9	20.9	Hungary	2500-1500
Szarvas 38	Szarvas	84	1.8		Duffy, unpublished		4200	3800	4000	6000	Late Tiszapolgar	ECA/MCA	MCA	Copper Age	46.9	20.6	Hungary	4500-3500
Szederkény-Kukorica-dűlő	Szederkény	85		6.16	a regular manner (Ordentlich 1968: 143).	2	5340–5315	5200–5180	5200	6000	Vinča / Starčevo / LBK	Early Neolithic	EN	Neolithic	46	18.5	Hungary	6000-4500
Szeghalom-Kovácshalom	Szeghalom	86	90	50	Parkinson et al 2018	3	5000	4700	4850	6000	Szakalhat /Tisza	MN / LN	LN	Neolithic	47	21.2	Hungary	6000-4500
Szekszárd-Hidaspetre 2	Szekszárd	87	5.7	1.8	Oross et al 2020	3			5200	5500	LPC	Early Neolithic	EN	Neolithic	46.4	18.7	Hungary	6000-4500
Szemely-Irtás	Szemely	88		4.8	Jakucs 2020:122, not specified.	3	5100	4700	4900	6000	Vinča / Starčevo / LBK	Middle Neolithic	MN	Neolithic	46	18.3	Hungary	6000-4500
Taraš-Selište	Taraš	89	2.2		Hofmann et al. in press, Tab. 1	2			5000	6000	Tisza/Vinča	Middle - Late Neolithic	LN	Neolithic	45.5	20.2	Serbia	6000-4500
Tard-Tatárdomb	Tard	90	5.37		Kienlin 2018		2000	1600	1800	6000	Hatvan / Füzesabony	EBA/MBA	MBA	Bronze Age	47.9	20.6	Hungary	2500-1500
Telince 'Horné lúky'	Telince	91	10	8.2					5200	5500	LPC	Middle Neolithic	MN	Neolithic	48.2	18.4	Slovakia	6000-4500
Tiszaalpár	Tiszaalpár	92			0.25 ha tell, outside settlementis unclear (Bona and Novaki 1982)		1750	1500	1625	6000	Vatya-Koszider	Middle Bronze Age	MBA	Bronze Age	46.8	20	Hungary	2500-1500
Tiszalúc-Sarkad	Tiszalúc-Sarkad	93	1.07	1.07	Patay 2005	3	4200	3800	4000	6000	Tiszapolgár / Laznany-Group	Middle Copper Age	MCA	Copper Age	48	21	Hungary	4500-3500
Tiszaug-Kisrétpart	Tiszaug-Kisrétpart	94	2		Siklodi, 1982		4500	4000	4250	6000	Tiszapolgár	ECA	ECA	Copper Age	46.8	20	Hungary	4500-3500
Tolna-Mözs-Községi-Csádés-földek	Tolna	95	30	5.78/17.84	Oross et al. 2023, Rassmann et al. 2020	2	5400	5025	5200	5500	LPC	Late Neolithic	LN	Neolithic	46.4	18.8	Hungary	6000-4500
Túrkeve-Terehalom	Túrkeve	96	3		a 1 ha tell, and according to Stanczik and Tarnoki 1994, some scattered habitation on 3 sides		1950	1700	1825	6000	Otomani / Gyulavarsand	Middle Bronze Age	MBA	Bronze Age	47.1	20.8	Hungary	2500-1500
Uivar	Uivar	97	12		Schier and Drasovean 2004:159		5200	4600	4900	6000	Vinca B, C / Tiszapolgar	Late Neolithic / Early Copper Age	LN	Neolithic	45.7	20.9	Romania	6000-4500
Úľany nad Žitavou 'Dolné diely'	Úľany nad Žitavou	98	4.2	4.2	Cheben et al. acc.	2	5300	5100	5200	5500	LPC	Middle Neolithic	MN	Neolithic	48.1	18.2	Slovakia	6000-4500
Végegyháza-Zsibrik-domb	Végegyháza	99	7		Szeverenyi et al 2017:138		1400	1100	1250	6000	Pre-Gáva	Late Bronze Age	LBA	Bronze Age	46.4	20.9	Hungary	1500-500
Veliki-Popovic (Vinca)	Veliki	100	6	1	Perić et al. 2016, pp. 11-12	1			5000	6000	Vinca	Late Neolithic	LN	Neolithic	44.1	21.4	Serbia	6000-4500
Versend-Gilencsa	Versend-Gilencsa	101		2.6		3	5230	5200	5215	6000	Vinča / Starčevo / LBK	Early Neolithic	EN	Neolithic	46	18.5	Hungary	6000-4500
Versend-Mekota	Versend-Mekota	102		1.7		5			5200	6100	LPC and Vinca	Middle and Late Neolithic	MN	Neolithic	46	18.5	Hungary	6000-4500
Vésztő-Bikeri / Körösladány-Bikeri	Bikeri	103	1.5		Together, both sites, estimated from Gyucha et al. 2021		4500	4250	4375	6000	Tiszapolgár	ECA	ECA	Copper Age	46.9	21	Hungary	4500-3500
Vésztő-Mágor	Vésztő-Mágor	104	3.9		Parkinson et al> 2018: 904.		5000	4500	4750	6000	Tisza	Late Neolithic	LN	Neolithic	46.9	21.2	Hungary	6000-4500
Vinkovci-Sopot	Vinkovci	105	1.1				5000	4000	4500	5700	Sopot	Late Neolithic/Early Copper Age	LN	Neolithic	45.3	18.8	Croatia	4500-3500
Vlkas 'Do hulského chotára'	Vlkas	106	15.8	6.6	Cheben et al. acc.	4	5250	4950	5100	5500	LPC	Middle Neolithic	MN	Neolithic	48.1	18.3	Slovakia	6000-4500
Vráble 'Véľke Lehemby'	Vráble (LPC)	107	50	41	Furholt et al. 2020	4	5250	4950	5125	5500	LPC	Middle Neolithic	MN	Neolithic	48.2	18.3	Slovakia	6000-4500
Vráble (Fidvar)	Vráble (BA)	108	14.2		Batora et al: 124	3	2000	1600	1800	5300	Kosihy-Čaka/Hatvan/Unetice/Maďarovce	Middle Bronze Age	MBA	Bronze Age	48.2	18.3	Slovakia	2500-1500
Žabalj-Nove Zemlje	Žabalj	109	15.6	12	Hofmann et al. in press, Tab. 1	4	5200	4800	5000	6000	Vinca/Tisza	Middle and Late Neolithic	LN	Neolithic	45.4	20.1	Serbia	6000-4500
Zalavár-Basasziget	Zalavár	110	0.96	0.19	Virág 1990	2			5145	5400	Balaton-Lasinja	Early and Middle Copper Age	MCA	Copper Age	46.7	17.2	Hungary	6000-4500

## Sheet: Ditches
Site	site_ID	ditch_ID	shape	depth min	depth max	depth	top_width min	top_width max	top_width	length of ditch
Aba-Belsőbárándpuszta-Bolondvár	1	1.2				2			25	73
Aba-Belsőbárándpuszta-Bolondvár	1	1.1				0.5			6	97
Balatonszárszó-Kis-erdei-dűlő (Copper Age)	5	5.1	U			0.8			3	160
Bogács-Pazsagpuszta	11	11.1				1.4	10	15	12.5	1390
Borsodivánka-Marhajárás	13	13.1				3	13	19	16	236
Carei-Bobald	16	16.1				6.5			17	308
Carei-Bobald	16	16.2							6
Corneşti-Iarcuri	19	19.1				4.7			11	2987
Corneşti-Iarcuri	19	19.2				2.1			7	3224
Corneşti-Iarcuri	19	19.3								5762
Corneşti-Iarcuri	19	19.4								6132.5
Corneşti-Iarcuri	19	19.5								8113
Corneşti-Iarcuri	19	19.6				1.7			9.2	15701
Csanádpalota-Földvár	21	21.1	V			2.6			3.2	829
Csanádpalota-Földvár	21	21.2								922
Csanádpalota-Földvár	21	21.3				2.1			5	963
Csanádpalota-Földvár	21	21.4	V			1.5			4	1459
Csanádpalota-Földvár	21	21.5	U			2			7	4967
Feudvar near Mošorin	27	27.1				5			30	158
Füzesabony-Pusztaszikszó	29	29.1							0.5	83
Füzesabony-Pusztaszikszó	29	29.1				0.4			0.5	91
Gelej-Pincehát (Pincehalom)	30	30.1				4	10	14	12	333
Gorjani Topole	32	32.1			2	2	3	9	6	270
Gorjani Topole	32	32.2					2	3	2.5	180
Gorjani Topole	32	32.3					4	6	5	740
Gradište Iđoš	33	33.1								818
Gradište Iđoš	33	33.2								1219
Gradište Iđoš	33	33.3	U			2.95			6.1	2290
Gradište Iđoš	33	33.4				1.95			2.35	3439
Hajdúböszörmény-Pródi halom	34	34.1							2	206
Hajdúböszörmény-Pródi halom	34	34.2	V			2.1			10	283
Hajdúböszörmény-Pródi halom	34	34.3							3	441
Hajdúböszörmény-Pródi halom	34	34.4							3	579
Hódmezővásárhely-Gorzsa	35	35.1	U			0.5			1	214
Hódmezővásárhely-Gorzsa	35	35.2	V			4			5	254
Hódmezővásárhely-Kökénydomb	36	36.1							3.8	145
Hódmezővásárhely-Kökénydomb	36	36.2							3.2	151
Hódmezővásárhely-Kökénydomb	36	36.3				1.7			3.3	166
Hódmezővásárhely-Kökénydomb	36	36.4							2.6	176
Hódmezővásárhely-Kökénydomb	36	36.5							5	219
Hódmezővásárhely-Kökénydomb	36	36.6							4.6	431
Hódmezővásárhely-Kökénydomb	36	36.7				2.5			2.9	461
Kajászó-Várdomb	39	39.1				1.5			60	391
Kakucs-Turjan	40	40.2		3	3.5	3.25			4	195
Kakucs-Turjan	40	40.1		3	3.5	3.25			4	253
Košice Barca	42	42.1				2.5			18	104
Lovasberény-Mihályvár	44	44.1				1.5			15	296
Makó-Rákos-Császárvár	46	46.1				1.8			3	408
Makó-Rákos-Császárvár	46	46.2
Mezőcsát-Laposhalom	48	48.1				2.9	17	21	19	250
Nagykőrös-Földvár	52	52.1				3			4	395
Nitriansky Hrádok-Zámeček	54	54.1	V	4	5	4.5	10	12	11	385
Nitriansky Hrádok-Zámeček	54	54.2	V	3.5	4	3.7			6
Nižná Myšl’a	55	55.1		5	6	5.5	25	27	26	216
Öcsöd-Kováshalom	57	57.1	V			2.95			3.25	615
Öcsöd-Kováshalom	57	57.2								781
Öcsöd-Kováshalom	57	57.3		190	205			2.2		1057
Orosháza Nagytatársánc	61	61.1				1			9	2377
Orosháza Nagytatársánc	61	61.2				4.8			8	2505
Otomani-Cetatea de pământ	62	62.1				3			8	829
Otomani-Cetățuie	63	63.1				3.75			14	16
Otomani-Cetățuie	63	63.2				4.3			20	32
Otomani-Cetățuie	63	63.3				5.3			16	52
Pecica-Sanțul Mare	66	66.1				8			35	304
Pir-Cetate	69	69.1							5	60
Pir-Cetate	69	69.2				4			20	90
Pișcolt-Ógát	70	70.1				3			12	295
Pișcolt-Ógát	70	70.2							2.5	392
Polgár-Bosnyákdomb	71	71.1	V			2.4			3.3	320
Polgár-Csőszhalom	72	72.1	V			4			7	267
Polgár-Csőszhalom	72	72.2	V			4			7	353
Polgár-Csőszhalom	72	72.3	V			4			7	378
Polgár-Csőszhalom	72	72.4	V			4			7	502
Polgár-Csőszhalom	72	72.5	V			4			7	588
Polgár-Nagy Kasziba	73	73.1	V			0.65			1	267
Polgár-Nagy Kasziba	73	73.2	V			0.65			1	323
Rozhanovce	76	76.1				4	15	16	15.5	141
Sălacea Dealul Vida	77	77.1				7.55			21	248
Sălacea Dealul Vida	77	77.2
Sălacea Dealul Vida	77	77.3
Sântana-Cetatea Veche	79	79.1								548
Sântana-Cetatea Veche	79	79.2								671
Sântana-Cetatea Veche	79	79.3				2.5			7.6	1401
Sântana-Cetatea Veche	79	79.4				2.48			6.5	1817
Soroksár-Várhely	80	80.1	V			1.67			3.6	442
Spišský Štrvtok	81	81.1				2			6	137
Szakáld-Testhalom	83	87.1				4	17	19	18	288
Szarvas 38	84	84.1				2			1.5	106
Szarvas 38	84	84.2	U			2.8			18	185
Tard-Tatárdomb	90	90.1				3.9	8	17	12.5	309
Tard-Tatárdomb	90	90.2					4	8	6	370
Tiszaalpár	92	92.1				2.5			14	35
Tiszaalpár	92	92.2				2.5			14	50
Tiszalúc-Sarkad	93	93.1				1.3			0.4	307.6
Tiszaug-Kisrétpart	94	94.1		2.6	3	2.8	6	7.5	6.75	148
Turkeve-Terehalom	96	96.1		4	4.5	4.25			20	487
Uivar	97	97.1				3			3.8	675
Uivar	97	97.2				2.7			4.5	890
Uivar	97	97.3				2.5			4.4	800
Uivar	97	97.4	V			4			5	450
Uivar	97	97.5		2	2.9	2.45	3.5	6	4.75	1075
Uivar	97	97.6	V			2.2			2.6	275
Uivar	97	97.8				2.5			6	250
Végegyháza-Zsibrik-domb	99	99.1	V	1.8	2	1.9	2	4	3	868
Végegyháza-Zsibrik-domb	99	99.2	V	1.8	2	1.9	2	4	3	918
Végegyháza-Zsibrik-domb	99	99.3	V	1.8	2	1.9	2	4	3	1057
Vésztő-Bikeri / Körösladány-Bikeri	103	103.1				0.2			0.4	51
Vésztő-Bikeri / Körösladány-Bikeri	103	103.2	U			1.7			0.5	135
Vésztő-Bikeri / Körösladány-Bikeri	103	103.3	I			2.2			3.8	157
Vésztő-Bikeri / Körösladány-Bikeri	103	103.4	U			1.6			0.8	204
Vésztő-Bikeri / Körösladány-Bikeri	103	103.5	I			1.8			2.3	220
Vésztő-Bikeri / Körösladány-Bikeri	103	103.6	V			1.5			1.5	235
Vésztő-Mágor	104	104.1				1.5			1.7	650
Vésztő-Mágor	104	104.2				1.5			2.7	650
Vésztő-Mágor	104	104.3				1.6			2	650
Vinkovci-Sopot	105	105.1				3			6	285
Vinkovci-Sopot	105	105.2				3			6	385
Vráble (Fidvar)	108	108.1				3.25			10	115
Vráble (Fidvar)	108	108.2				4			22	282
Vráble (Fidvar)	108	108.3	V			3			20	491
Vráble 'Véľke Lehemby'	107	107.1	U	0.5	1	0.8	1	1	1	1400
Vráble 'Véľke Lehemby'	107	107.2	U	1.5	2	1.5	3.5	3.5	3.5	1450

## Sheet: Houses
site_name	site_ID	houses_area_sqm	house_ID (pub or assigned)	outline_from (e.g. magnetometry, excavation)	reference	note
Alsónyék (Lengyel)	2	76.8	house_number: 105 - object_number: 2831	excavation	Osztás, A., Alsónyék–Bátaszék településtörténete, épületeinek komplex elemzése a lengyeli kultúra összefüggésében. PhD Thesis, Eötvös Loránd Tudományegyetem, Budapest, 2019.	Osztás 2019, Vol. 2, pp. 260 ff.
Alsónyék (Lengyel)	2	112.7	house_number: 108 - object_number: 2500	excavation	Osztás, A., Alsónyék–Bátaszék településtörténete, épületeinek komplex elemzése a lengyeli kultúra összefüggésében. PhD Thesis, Eötvös Loránd Tudományegyetem, Budapest, 2019.	Osztás 2019, Vol. 2, pp. 260 ff.
Alsónyék (Lengyel)	2	92.2	house_number: 109 - object_number: 2401	excavation	Osztás, A., Alsónyék–Bátaszék településtörténete, épületeinek komplex elemzése a lengyeli kultúra összefüggésében. PhD Thesis, Eötvös Loránd Tudományegyetem, Budapest, 2019.	Osztás 2019, Vol. 2, pp. 260 ff.
Alsónyék (Lengyel)	2	92.3	house_number: 118 - object_number: 1666	excavation	Osztás, A., Alsónyék–Bátaszék településtörténete, épületeinek komplex elemzése a lengyeli kultúra összefüggésében. PhD Thesis, Eötvös Loránd Tudományegyetem, Budapest, 2019.	Osztás 2019, Vol. 2, pp. 260 ff.
Alsónyék (Lengyel)	2	165.2	house_number: 119 - object_number: 2300	excavation	Osztás, A., Alsónyék–Bátaszék településtörténete, épületeinek komplex elemzése a lengyeli kultúra összefüggésében. PhD Thesis, Eötvös Loránd Tudományegyetem, Budapest, 2019.	Osztás 2019, Vol. 2, pp. 260 ff.
Alsónyék (Lengyel)	2	98.9	house_number: 12 - object_number: 498	excavation	Osztás, A., Alsónyék–Bátaszék településtörténete, épületeinek komplex elemzése a lengyeli kultúra összefüggésében. PhD Thesis, Eötvös Loránd Tudományegyetem, Budapest, 2019.	Osztás 2019, Vol. 2, pp. 260 ff.
Alsónyék (Lengyel)	2	170.3	house_number: 13 - object_number: 6150	excavation	Osztás, A., Alsónyék–Bátaszék településtörténete, épületeinek komplex elemzése a lengyeli kultúra összefüggésében. PhD Thesis, Eötvös Loránd Tudományegyetem, Budapest, 2019.	Osztás 2019, Vol. 2, pp. 260 ff.
Alsónyék (Lengyel)	2	131.9	house_number: 14 - object_number: 7065	excavation	Osztás, A., Alsónyék–Bátaszék településtörténete, épületeinek komplex elemzése a lengyeli kultúra összefüggésében. PhD Thesis, Eötvös Loránd Tudományegyetem, Budapest, 2019.	Osztás 2019, Vol. 2, pp. 260 ff.
Alsónyék (Lengyel)	2	103.1	house_number: 15 - object_number: 7003	excavation	Osztás, A., Alsónyék–Bátaszék településtörténete, épületeinek komplex elemzése a lengyeli kultúra összefüggésében. PhD Thesis, Eötvös Loránd Tudományegyetem, Budapest, 2019.	Osztás 2019, Vol. 2, pp. 260 ff.
Alsónyék (Lengyel)	2	155.8	house_number: 19 - object_number: 1320	excavation	Osztás, A., Alsónyék–Bátaszék településtörténete, épületeinek komplex elemzése a lengyeli kultúra összefüggésében. PhD Thesis, Eötvös Loránd Tudományegyetem, Budapest, 2019.	Osztás 2019, Vol. 2, pp. 260 ff.
Alsónyék (Lengyel)	2	100.7	house_number: 20 - object_number: 1318	excavation	Osztás, A., Alsónyék–Bátaszék településtörténete, épületeinek komplex elemzése a lengyeli kultúra összefüggésében. PhD Thesis, Eötvös Loránd Tudományegyetem, Budapest, 2019.	Osztás 2019, Vol. 2, pp. 260 ff.
Alsónyék (Lengyel)	2	178.6	house_number: 21 - object_number: 1319	excavation	Osztás, A., Alsónyék–Bátaszék településtörténete, épületeinek komplex elemzése a lengyeli kultúra összefüggésében. PhD Thesis, Eötvös Loránd Tudományegyetem, Budapest, 2019.	Osztás 2019, Vol. 2, pp. 260 ff.
Alsónyék (Lengyel)	2	87.6	house_number: 22 - object_number: 855	excavation	Osztás, A., Alsónyék–Bátaszék településtörténete, épületeinek komplex elemzése a lengyeli kultúra összefüggésében. PhD Thesis, Eötvös Loránd Tudományegyetem, Budapest, 2019.	Osztás 2019, Vol. 2, pp. 260 ff.
Alsónyék (Lengyel)	2	61.7	house_number: 23 - object_number: 855	excavation	Osztás, A., Alsónyék–Bátaszék településtörténete, épületeinek komplex elemzése a lengyeli kultúra összefüggésében. PhD Thesis, Eötvös Loránd Tudományegyetem, Budapest, 2019.	Osztás 2019, Vol. 2, pp. 260 ff.
Alsónyék (Lengyel)	2	124.7	house_number: 24 - object_number: no object number	excavation	Osztás, A., Alsónyék–Bátaszék településtörténete, épületeinek komplex elemzése a lengyeli kultúra összefüggésében. PhD Thesis, Eötvös Loránd Tudományegyetem, Budapest, 2019.	Osztás 2019, Vol. 2, pp. 260 ff.
Alsónyék (Lengyel)	2	137	house_number: 27 - object_number: no object number	excavation	Osztás, A., Alsónyék–Bátaszék településtörténete, épületeinek komplex elemzése a lengyeli kultúra összefüggésében. PhD Thesis, Eötvös Loránd Tudományegyetem, Budapest, 2019.	Osztás 2019, Vol. 2, pp. 260 ff.
Alsónyék (Lengyel)	2	142.9	house_number: 29 - object_number: 1140	excavation	Osztás, A., Alsónyék–Bátaszék településtörténete, épületeinek komplex elemzése a lengyeli kultúra összefüggésében. PhD Thesis, Eötvös Loránd Tudományegyetem, Budapest, 2019.	Osztás 2019, Vol. 2, pp. 260 ff.
Alsónyék (Lengyel)	2	103.7	house_number: 30 - object_number: 6132	excavation	Osztás, A., Alsónyék–Bátaszék településtörténete, épületeinek komplex elemzése a lengyeli kultúra összefüggésében. PhD Thesis, Eötvös Loránd Tudományegyetem, Budapest, 2019.	Osztás 2019, Vol. 2, pp. 260 ff.
Alsónyék (Lengyel)	2	217.3	house_number: 31 - object_number: 6133	excavation	Osztás, A., Alsónyék–Bátaszék településtörténete, épületeinek komplex elemzése a lengyeli kultúra összefüggésében. PhD Thesis, Eötvös Loránd Tudományegyetem, Budapest, 2019.	Osztás 2019, Vol. 2, pp. 260 ff.
Alsónyék (Lengyel)	2	61.6	house_number: 32 - object_number: no object number	excavation	Osztás, A., Alsónyék–Bátaszék településtörténete, épületeinek komplex elemzése a lengyeli kultúra összefüggésében. PhD Thesis, Eötvös Loránd Tudományegyetem, Budapest, 2019.	Osztás 2019, Vol. 2, pp. 260 ff.
Alsónyék (Lengyel)	2	104.9	house_number: 33 - object_number: 6249	excavation	Osztás, A., Alsónyék–Bátaszék településtörténete, épületeinek komplex elemzése a lengyeli kultúra összefüggésében. PhD Thesis, Eötvös Loránd Tudományegyetem, Budapest, 2019.	Osztás 2019, Vol. 2, pp. 260 ff.
Alsónyék (Lengyel)	2	84.4	house_number: 34 - object_number: 7507	excavation	Osztás, A., Alsónyék–Bátaszék településtörténete, épületeinek komplex elemzése a lengyeli kultúra összefüggésében. PhD Thesis, Eötvös Loránd Tudományegyetem, Budapest, 2019.	Osztás 2019, Vol. 2, pp. 260 ff.
Alsónyék (Lengyel)	2	141.4	house_number: 35 - object_number: 6248	excavation	Osztás, A., Alsónyék–Bátaszék településtörténete, épületeinek komplex elemzése a lengyeli kultúra összefüggésében. PhD Thesis, Eötvös Loránd Tudományegyetem, Budapest, 2019.	Osztás 2019, Vol. 2, pp. 260 ff.
Alsónyék (Lengyel)	2	129.7	house_number: 4 - object_number: 499	excavation	Osztás, A., Alsónyék–Bátaszék településtörténete, épületeinek komplex elemzése a lengyeli kultúra összefüggésében. PhD Thesis, Eötvös Loránd Tudományegyetem, Budapest, 2019.	Osztás 2019, Vol. 2, pp. 260 ff.
Alsónyék (Lengyel)	2	110.4	house_number: 40 - object_number: no object number	excavation	Osztás, A., Alsónyék–Bátaszék településtörténete, épületeinek komplex elemzése a lengyeli kultúra összefüggésében. PhD Thesis, Eötvös Loránd Tudományegyetem, Budapest, 2019.	Osztás 2019, Vol. 2, pp. 260 ff.
Alsónyék (Lengyel)	2	129.4	house_number: 42 - object_number: 3544	excavation	Osztás, A., Alsónyék–Bátaszék településtörténete, épületeinek komplex elemzése a lengyeli kultúra összefüggésében. PhD Thesis, Eötvös Loránd Tudományegyetem, Budapest, 2019.	Osztás 2019, Vol. 2, pp. 260 ff.
Alsónyék (Lengyel)	2	120.4	house_number: 43 - object_number: 3589	excavation	Osztás, A., Alsónyék–Bátaszék településtörténete, épületeinek komplex elemzése a lengyeli kultúra összefüggésében. PhD Thesis, Eötvös Loránd Tudományegyetem, Budapest, 2019.	Osztás 2019, Vol. 2, pp. 260 ff.
Alsónyék (Lengyel)	2	136.4	house_number: 44 - object_number: 4400	excavation	Osztás, A., Alsónyék–Bátaszék településtörténete, épületeinek komplex elemzése a lengyeli kultúra összefüggésében. PhD Thesis, Eötvös Loránd Tudományegyetem, Budapest, 2019.	Osztás 2019, Vol. 2, pp. 260 ff.
Alsónyék (Lengyel)	2	204.1	house_number: 45 - object_number: 4400	excavation	Osztás, A., Alsónyék–Bátaszék településtörténete, épületeinek komplex elemzése a lengyeli kultúra összefüggésében. PhD Thesis, Eötvös Loránd Tudományegyetem, Budapest, 2019.	Osztás 2019, Vol. 2, pp. 260 ff.
Alsónyék (Lengyel)	2	140	house_number: 47 - object_number: 3603	excavation	Osztás, A., Alsónyék–Bátaszék településtörténete, épületeinek komplex elemzése a lengyeli kultúra összefüggésében. PhD Thesis, Eötvös Loránd Tudományegyetem, Budapest, 2019.	Osztás 2019, Vol. 2, pp. 260 ff.
Alsónyék (Lengyel)	2	163.7	house_number: 49 - object_number: 1374	excavation	Osztás, A., Alsónyék–Bátaszék településtörténete, épületeinek komplex elemzése a lengyeli kultúra összefüggésében. PhD Thesis, Eötvös Loránd Tudományegyetem, Budapest, 2019.	Osztás 2019, Vol. 2, pp. 260 ff.
Alsónyék (Lengyel)	2	116.8	house_number: 51 - object_number: 1739	excavation	Osztás, A., Alsónyék–Bátaszék településtörténete, épületeinek komplex elemzése a lengyeli kultúra összefüggésében. PhD Thesis, Eötvös Loránd Tudományegyetem, Budapest, 2019.	Osztás 2019, Vol. 2, pp. 260 ff.
Alsónyék (Lengyel)	2	142.5	house_number: 52 - object_number: 1739	excavation	Osztás, A., Alsónyék–Bátaszék településtörténete, épületeinek komplex elemzése a lengyeli kultúra összefüggésében. PhD Thesis, Eötvös Loránd Tudományegyetem, Budapest, 2019.	Osztás 2019, Vol. 2, pp. 260 ff.
Alsónyék (Lengyel)	2	74.9	house_number: 63 - object_number: 5259	excavation	Osztás, A., Alsónyék–Bátaszék településtörténete, épületeinek komplex elemzése a lengyeli kultúra összefüggésében. PhD Thesis, Eötvös Loránd Tudományegyetem, Budapest, 2019.	Osztás 2019, Vol. 2, pp. 260 ff.
Alsónyék (Lengyel)	2	141.6	house_number: 66 - object_number: 1957	excavation	Osztás, A., Alsónyék–Bátaszék településtörténete, épületeinek komplex elemzése a lengyeli kultúra összefüggésében. PhD Thesis, Eötvös Loránd Tudományegyetem, Budapest, 2019.	Osztás 2019, Vol. 2, pp. 260 ff.
Alsónyék (Lengyel)	2	132.3	house_number: 7 - object_number: no object number	excavation	Osztás, A., Alsónyék–Bátaszék településtörténete, épületeinek komplex elemzése a lengyeli kultúra összefüggésében. PhD Thesis, Eötvös Loránd Tudományegyetem, Budapest, 2019.	Osztás 2019, Vol. 2, pp. 260 ff.
Alsónyék (Lengyel)	2	46.9	house_number: 71 - object_number: 16	excavation	Osztás, A., Alsónyék–Bátaszék településtörténete, épületeinek komplex elemzése a lengyeli kultúra összefüggésében. PhD Thesis, Eötvös Loránd Tudományegyetem, Budapest, 2019.	Osztás 2019, Vol. 2, pp. 260 ff.
Alsónyék (Lengyel)	2	114.9	house_number: 74 - object_number: 2937	excavation	Osztás, A., Alsónyék–Bátaszék településtörténete, épületeinek komplex elemzése a lengyeli kultúra összefüggésében. PhD Thesis, Eötvös Loránd Tudományegyetem, Budapest, 2019.	Osztás 2019, Vol. 2, pp. 260 ff.
Alsónyék (Lengyel)	2	133.8	house_number: 75 - object_number: 2994	excavation	Osztás, A., Alsónyék–Bátaszék településtörténete, épületeinek komplex elemzése a lengyeli kultúra összefüggésében. PhD Thesis, Eötvös Loránd Tudományegyetem, Budapest, 2019.	Osztás 2019, Vol. 2, pp. 260 ff.
Alsónyék (Lengyel)	2	150.9	house_number: 76 - object_number: 3084	excavation	Osztás, A., Alsónyék–Bátaszék településtörténete, épületeinek komplex elemzése a lengyeli kultúra összefüggésében. PhD Thesis, Eötvös Loránd Tudományegyetem, Budapest, 2019.	Osztás 2019, Vol. 2, pp. 260 ff.
Alsónyék (Lengyel)	2	184.8	house_number: 77 - object_number: no object number	excavation	Osztás, A., Alsónyék–Bátaszék településtörténete, épületeinek komplex elemzése a lengyeli kultúra összefüggésében. PhD Thesis, Eötvös Loránd Tudományegyetem, Budapest, 2019.	Osztás 2019, Vol. 2, pp. 260 ff.
Alsónyék (Lengyel)	2	92.8	house_number: 88 - object_number: 534	excavation	Osztás, A., Alsónyék–Bátaszék településtörténete, épületeinek komplex elemzése a lengyeli kultúra összefüggésében. PhD Thesis, Eötvös Loránd Tudományegyetem, Budapest, 2019.	Osztás 2019, Vol. 2, pp. 260 ff.
Alsónyék (Lengyel)	2	116.2	house_number: 9 - object_number: 7644	excavation	Osztás, A., Alsónyék–Bátaszék településtörténete, épületeinek komplex elemzése a lengyeli kultúra összefüggésében. PhD Thesis, Eötvös Loránd Tudományegyetem, Budapest, 2019.	Osztás 2019, Vol. 2, pp. 260 ff.
Alsónyék (Lengyel)	2	55.2	house_number: 94 - object_number: "D"	excavation	Osztás, A., Alsónyék–Bátaszék településtörténete, épületeinek komplex elemzése a lengyeli kultúra összefüggésében. PhD Thesis, Eötvös Loránd Tudományegyetem, Budapest, 2019.	Osztás 2019, Vol. 2, pp. 260 ff.
Alsónyék (LPC)	3	78.5	H1	excavation	Oross, K., Osztás, A., Marton, T., Nyerges, É.Á., Köhler, K., Gallina, Z., Somogyi, K., Bánffy, E., Ramsey, C.B., Goslar, T., and Hamilton, D., 2017. Longhouse times: dating the Alsónyék LBK settlement. Bericht der Römisch-Germanischen Kommission 94 (2016), 123-149.	Oross et al. 2016, Fig. 6
Alsónyék (LPC)	3	180.6	H11	excavation	Oross, K., Osztás, A., Marton, T., Nyerges, É.Á., Köhler, K., Gallina, Z., Somogyi, K., Bánffy, E., Ramsey, C.B., Goslar, T., and Hamilton, D., 2017. Longhouse times: dating the Alsónyék LBK settlement. Bericht der Römisch-Germanischen Kommission 94 (2016), 123-149.	Oross et al. 2016, Fig. 6
Alsónyék (LPC)	3	107.7	H12	excavation	Oross, K., Osztás, A., Marton, T., Nyerges, É.Á., Köhler, K., Gallina, Z., Somogyi, K., Bánffy, E., Ramsey, C.B., Goslar, T., and Hamilton, D., 2017. Longhouse times: dating the Alsónyék LBK settlement. Bericht der Römisch-Germanischen Kommission 94 (2016), 123-149.	Oross et al. 2016, Fig. 6
Alsónyék (LPC)	3	139.4	H13	excavation	Oross, K., Osztás, A., Marton, T., Nyerges, É.Á., Köhler, K., Gallina, Z., Somogyi, K., Bánffy, E., Ramsey, C.B., Goslar, T., and Hamilton, D., 2017. Longhouse times: dating the Alsónyék LBK settlement. Bericht der Römisch-Germanischen Kommission 94 (2016), 123-149.	Oross et al. 2016, Fig. 6
Alsónyék (LPC)	3	105.3	H14	excavation	Oross, K., Osztás, A., Marton, T., Nyerges, É.Á., Köhler, K., Gallina, Z., Somogyi, K., Bánffy, E., Ramsey, C.B., Goslar, T., and Hamilton, D., 2017. Longhouse times: dating the Alsónyék LBK settlement. Bericht der Römisch-Germanischen Kommission 94 (2016), 123-149.	Oross et al. 2016, Fig. 6
Alsónyék (LPC)	3	55.5	H15	excavation	Oross, K., Osztás, A., Marton, T., Nyerges, É.Á., Köhler, K., Gallina, Z., Somogyi, K., Bánffy, E., Ramsey, C.B., Goslar, T., and Hamilton, D., 2017. Longhouse times: dating the Alsónyék LBK settlement. Bericht der Römisch-Germanischen Kommission 94 (2016), 123-149.	Oross et al. 2016, Fig. 6
Alsónyék (LPC)	3	118.6	H17	excavation	Oross, K., Osztás, A., Marton, T., Nyerges, É.Á., Köhler, K., Gallina, Z., Somogyi, K., Bánffy, E., Ramsey, C.B., Goslar, T., and Hamilton, D., 2017. Longhouse times: dating the Alsónyék LBK settlement. Bericht der Römisch-Germanischen Kommission 94 (2016), 123-149.	Oross et al. 2016, Fig. 6
Alsónyék (LPC)	3	92.4	H18	excavation	Oross, K., Osztás, A., Marton, T., Nyerges, É.Á., Köhler, K., Gallina, Z., Somogyi, K., Bánffy, E., Ramsey, C.B., Goslar, T., and Hamilton, D., 2017. Longhouse times: dating the Alsónyék LBK settlement. Bericht der Römisch-Germanischen Kommission 94 (2016), 123-149.	Oross et al. 2016, Fig. 6
Alsónyék (LPC)	3	97.2	H19	excavation	Oross, K., Osztás, A., Marton, T., Nyerges, É.Á., Köhler, K., Gallina, Z., Somogyi, K., Bánffy, E., Ramsey, C.B., Goslar, T., and Hamilton, D., 2017. Longhouse times: dating the Alsónyék LBK settlement. Bericht der Römisch-Germanischen Kommission 94 (2016), 123-149.	Oross et al. 2016, Fig. 6
Alsónyék (LPC)	3	120.9	H2	excavation	Oross, K., Osztás, A., Marton, T., Nyerges, É.Á., Köhler, K., Gallina, Z., Somogyi, K., Bánffy, E., Ramsey, C.B., Goslar, T., and Hamilton, D., 2017. Longhouse times: dating the Alsónyék LBK settlement. Bericht der Römisch-Germanischen Kommission 94 (2016), 123-149.	Oross et al. 2016, Fig. 6
Alsónyék (LPC)	3	129.6	H20	excavation	Oross, K., Osztás, A., Marton, T., Nyerges, É.Á., Köhler, K., Gallina, Z., Somogyi, K., Bánffy, E., Ramsey, C.B., Goslar, T., and Hamilton, D., 2017. Longhouse times: dating the Alsónyék LBK settlement. Bericht der Römisch-Germanischen Kommission 94 (2016), 123-149.	Oross et al. 2016, Fig. 6
Alsónyék (LPC)	3	114.6	H21	excavation	Oross, K., Osztás, A., Marton, T., Nyerges, É.Á., Köhler, K., Gallina, Z., Somogyi, K., Bánffy, E., Ramsey, C.B., Goslar, T., and Hamilton, D., 2017. Longhouse times: dating the Alsónyék LBK settlement. Bericht der Römisch-Germanischen Kommission 94 (2016), 123-149.	Oross et al. 2016, Fig. 6
Alsónyék (LPC)	3	147	H22	excavation	Oross, K., Osztás, A., Marton, T., Nyerges, É.Á., Köhler, K., Gallina, Z., Somogyi, K., Bánffy, E., Ramsey, C.B., Goslar, T., and Hamilton, D., 2017. Longhouse times: dating the Alsónyék LBK settlement. Bericht der Römisch-Germanischen Kommission 94 (2016), 123-149.	Oross et al. 2016, Fig. 6
Alsónyék (LPC)	3	124.1	H23	excavation	Oross, K., Osztás, A., Marton, T., Nyerges, É.Á., Köhler, K., Gallina, Z., Somogyi, K., Bánffy, E., Ramsey, C.B., Goslar, T., and Hamilton, D., 2017. Longhouse times: dating the Alsónyék LBK settlement. Bericht der Römisch-Germanischen Kommission 94 (2016), 123-149.	Oross et al. 2016, Fig. 6
Alsónyék (LPC)	3	92.4	H24	excavation	Oross, K., Osztás, A., Marton, T., Nyerges, É.Á., Köhler, K., Gallina, Z., Somogyi, K., Bánffy, E., Ramsey, C.B., Goslar, T., and Hamilton, D., 2017. Longhouse times: dating the Alsónyék LBK settlement. Bericht der Römisch-Germanischen Kommission 94 (2016), 123-149.	Oross et al. 2016, Fig. 6
Alsónyék (LPC)	3	104.9	H25	excavation	Oross, K., Osztás, A., Marton, T., Nyerges, É.Á., Köhler, K., Gallina, Z., Somogyi, K., Bánffy, E., Ramsey, C.B., Goslar, T., and Hamilton, D., 2017. Longhouse times: dating the Alsónyék LBK settlement. Bericht der Römisch-Germanischen Kommission 94 (2016), 123-149.	Oross et al. 2016, Fig. 6
Alsónyék (LPC)	3	73.1	H26	excavation	Oross, K., Osztás, A., Marton, T., Nyerges, É.Á., Köhler, K., Gallina, Z., Somogyi, K., Bánffy, E., Ramsey, C.B., Goslar, T., and Hamilton, D., 2017. Longhouse times: dating the Alsónyék LBK settlement. Bericht der Römisch-Germanischen Kommission 94 (2016), 123-149.	Oross et al. 2016, Fig. 6
Alsónyék (LPC)	3	102.2	H27	excavation	Oross, K., Osztás, A., Marton, T., Nyerges, É.Á., Köhler, K., Gallina, Z., Somogyi, K., Bánffy, E., Ramsey, C.B., Goslar, T., and Hamilton, D., 2017. Longhouse times: dating the Alsónyék LBK settlement. Bericht der Römisch-Germanischen Kommission 94 (2016), 123-149.	Oross et al. 2016, Fig. 6
Alsónyék (LPC)	3	97.1	H28	excavation	Oross, K., Osztás, A., Marton, T., Nyerges, É.Á., Köhler, K., Gallina, Z., Somogyi, K., Bánffy, E., Ramsey, C.B., Goslar, T., and Hamilton, D., 2017. Longhouse times: dating the Alsónyék LBK settlement. Bericht der Römisch-Germanischen Kommission 94 (2016), 123-149.	Oross et al. 2016, Fig. 6
Alsónyék (LPC)	3	131.3	H29	excavation	Oross, K., Osztás, A., Marton, T., Nyerges, É.Á., Köhler, K., Gallina, Z., Somogyi, K., Bánffy, E., Ramsey, C.B., Goslar, T., and Hamilton, D., 2017. Longhouse times: dating the Alsónyék LBK settlement. Bericht der Römisch-Germanischen Kommission 94 (2016), 123-149.	Oross et al. 2016, Fig. 6
Alsónyék (LPC)	3	122.4	H3	excavation	Oross, K., Osztás, A., Marton, T., Nyerges, É.Á., Köhler, K., Gallina, Z., Somogyi, K., Bánffy, E., Ramsey, C.B., Goslar, T., and Hamilton, D., 2017. Longhouse times: dating the Alsónyék LBK settlement. Bericht der Römisch-Germanischen Kommission 94 (2016), 123-149.	Oross et al. 2016, Fig. 6
Alsónyék (LPC)	3	90.4	H30	excavation	Oross, K., Osztás, A., Marton, T., Nyerges, É.Á., Köhler, K., Gallina, Z., Somogyi, K., Bánffy, E., Ramsey, C.B., Goslar, T., and Hamilton, D., 2017. Longhouse times: dating the Alsónyék LBK settlement. Bericht der Römisch-Germanischen Kommission 94 (2016), 123-149.	Oross et al. 2016, Fig. 6
Alsónyék (LPC)	3	118.6	H31	excavation	Oross, K., Osztás, A., Marton, T., Nyerges, É.Á., Köhler, K., Gallina, Z., Somogyi, K., Bánffy, E., Ramsey, C.B., Goslar, T., and Hamilton, D., 2017. Longhouse times: dating the Alsónyék LBK settlement. Bericht der Römisch-Germanischen Kommission 94 (2016), 123-149.	Oross et al. 2016, Fig. 6
Alsónyék (LPC)	3	103.9	H32	excavation	Oross, K., Osztás, A., Marton, T., Nyerges, É.Á., Köhler, K., Gallina, Z., Somogyi, K., Bánffy, E., Ramsey, C.B., Goslar, T., and Hamilton, D., 2017. Longhouse times: dating the Alsónyék LBK settlement. Bericht der Römisch-Germanischen Kommission 94 (2016), 123-149.	Oross et al. 2016, Fig. 6
Alsónyék (LPC)	3	109.1	H33	excavation	Oross, K., Osztás, A., Marton, T., Nyerges, É.Á., Köhler, K., Gallina, Z., Somogyi, K., Bánffy, E., Ramsey, C.B., Goslar, T., and Hamilton, D., 2017. Longhouse times: dating the Alsónyék LBK settlement. Bericht der Römisch-Germanischen Kommission 94 (2016), 123-149.	Oross et al. 2016, Fig. 6
Alsónyék (LPC)	3	93.4	H34	excavation	Oross, K., Osztás, A., Marton, T., Nyerges, É.Á., Köhler, K., Gallina, Z., Somogyi, K., Bánffy, E., Ramsey, C.B., Goslar, T., and Hamilton, D., 2017. Longhouse times: dating the Alsónyék LBK settlement. Bericht der Römisch-Germanischen Kommission 94 (2016), 123-149.	Oross et al. 2016, Fig. 6
Alsónyék (LPC)	3	99.2	H35	excavation	Oross, K., Osztás, A., Marton, T., Nyerges, É.Á., Köhler, K., Gallina, Z., Somogyi, K., Bánffy, E., Ramsey, C.B., Goslar, T., and Hamilton, D., 2017. Longhouse times: dating the Alsónyék LBK settlement. Bericht der Römisch-Germanischen Kommission 94 (2016), 123-149.	Oross et al. 2016, Fig. 6
Alsónyék (LPC)	3	69	H36	excavation	Oross, K., Osztás, A., Marton, T., Nyerges, É.Á., Köhler, K., Gallina, Z., Somogyi, K., Bánffy, E., Ramsey, C.B., Goslar, T., and Hamilton, D., 2017. Longhouse times: dating the Alsónyék LBK settlement. Bericht der Römisch-Germanischen Kommission 94 (2016), 123-149.	Oross et al. 2016, Fig. 6
Alsónyék (LPC)	3	87.5	H37	excavation	Oross, K., Osztás, A., Marton, T., Nyerges, É.Á., Köhler, K., Gallina, Z., Somogyi, K., Bánffy, E., Ramsey, C.B., Goslar, T., and Hamilton, D., 2017. Longhouse times: dating the Alsónyék LBK settlement. Bericht der Römisch-Germanischen Kommission 94 (2016), 123-149.	Oross et al. 2016, Fig. 6
Alsónyék (LPC)	3	92.3	H38	excavation	Oross, K., Osztás, A., Marton, T., Nyerges, É.Á., Köhler, K., Gallina, Z., Somogyi, K., Bánffy, E., Ramsey, C.B., Goslar, T., and Hamilton, D., 2017. Longhouse times: dating the Alsónyék LBK settlement. Bericht der Römisch-Germanischen Kommission 94 (2016), 123-149.	Oross et al. 2016, Fig. 6
Alsónyék (LPC)	3	117.3	H39	excavation	Oross, K., Osztás, A., Marton, T., Nyerges, É.Á., Köhler, K., Gallina, Z., Somogyi, K., Bánffy, E., Ramsey, C.B., Goslar, T., and Hamilton, D., 2017. Longhouse times: dating the Alsónyék LBK settlement. Bericht der Römisch-Germanischen Kommission 94 (2016), 123-149.	Oross et al. 2016, Fig. 6
Alsónyék (LPC)	3	138.6	H4	excavation	Oross, K., Osztás, A., Marton, T., Nyerges, É.Á., Köhler, K., Gallina, Z., Somogyi, K., Bánffy, E., Ramsey, C.B., Goslar, T., and Hamilton, D., 2017. Longhouse times: dating the Alsónyék LBK settlement. Bericht der Römisch-Germanischen Kommission 94 (2016), 123-149.	Oross et al. 2016, Fig. 6
Alsónyék (LPC)	3	93.4	H40	excavation	Oross, K., Osztás, A., Marton, T., Nyerges, É.Á., Köhler, K., Gallina, Z., Somogyi, K., Bánffy, E., Ramsey, C.B., Goslar, T., and Hamilton, D., 2017. Longhouse times: dating the Alsónyék LBK settlement. Bericht der Römisch-Germanischen Kommission 94 (2016), 123-149.	Oross et al. 2016, Fig. 6
Alsónyék (LPC)	3	124.7	H41	excavation	Oross, K., Osztás, A., Marton, T., Nyerges, É.Á., Köhler, K., Gallina, Z., Somogyi, K., Bánffy, E., Ramsey, C.B., Goslar, T., and Hamilton, D., 2017. Longhouse times: dating the Alsónyék LBK settlement. Bericht der Römisch-Germanischen Kommission 94 (2016), 123-149.	Oross et al. 2016, Fig. 6
Alsónyék (LPC)	3	101.4	H42	excavation	Oross, K., Osztás, A., Marton, T., Nyerges, É.Á., Köhler, K., Gallina, Z., Somogyi, K., Bánffy, E., Ramsey, C.B., Goslar, T., and Hamilton, D., 2017. Longhouse times: dating the Alsónyék LBK settlement. Bericht der Römisch-Germanischen Kommission 94 (2016), 123-149.	Oross et al. 2016, Fig. 6
Alsónyék (LPC)	3	113.4	H43	excavation	Oross, K., Osztás, A., Marton, T., Nyerges, É.Á., Köhler, K., Gallina, Z., Somogyi, K., Bánffy, E., Ramsey, C.B., Goslar, T., and Hamilton, D., 2017. Longhouse times: dating the Alsónyék LBK settlement. Bericht der Römisch-Germanischen Kommission 94 (2016), 123-149.	Oross et al. 2016, Fig. 6
Alsónyék (LPC)	3	115.6	H44	excavation	Oross, K., Osztás, A., Marton, T., Nyerges, É.Á., Köhler, K., Gallina, Z., Somogyi, K., Bánffy, E., Ramsey, C.B., Goslar, T., and Hamilton, D., 2017. Longhouse times: dating the Alsónyék LBK settlement. Bericht der Römisch-Germanischen Kommission 94 (2016), 123-149.	Oross et al. 2016, Fig. 6
Alsónyék (LPC)	3	92.4	H45	excavation	Oross, K., Osztás, A., Marton, T., Nyerges, É.Á., Köhler, K., Gallina, Z., Somogyi, K., Bánffy, E., Ramsey, C.B., Goslar, T., and Hamilton, D., 2017. Longhouse times: dating the Alsónyék LBK settlement. Bericht der Römisch-Germanischen Kommission 94 (2016), 123-149.	Oross et al. 2016, Fig. 6
Alsónyék (LPC)	3	136.8	H46	excavation	Oross, K., Osztás, A., Marton, T., Nyerges, É.Á., Köhler, K., Gallina, Z., Somogyi, K., Bánffy, E., Ramsey, C.B., Goslar, T., and Hamilton, D., 2017. Longhouse times: dating the Alsónyék LBK settlement. Bericht der Römisch-Germanischen Kommission 94 (2016), 123-149.	Oross et al. 2016, Fig. 6
Alsónyék (LPC)	3	103.7	H47	excavation	Oross, K., Osztás, A., Marton, T., Nyerges, É.Á., Köhler, K., Gallina, Z., Somogyi, K., Bánffy, E., Ramsey, C.B., Goslar, T., and Hamilton, D., 2017. Longhouse times: dating the Alsónyék LBK settlement. Bericht der Römisch-Germanischen Kommission 94 (2016), 123-149.	Oross et al. 2016, Fig. 6
Alsónyék (LPC)	3	85.8	H48	excavation	Oross, K., Osztás, A., Marton, T., Nyerges, É.Á., Köhler, K., Gallina, Z., Somogyi, K., Bánffy, E., Ramsey, C.B., Goslar, T., and Hamilton, D., 2017. Longhouse times: dating the Alsónyék LBK settlement. Bericht der Römisch-Germanischen Kommission 94 (2016), 123-149.	Oross et al. 2016, Fig. 6
Alsónyék (LPC)	3	152.3	H49	excavation	Oross, K., Osztás, A., Marton, T., Nyerges, É.Á., Köhler, K., Gallina, Z., Somogyi, K., Bánffy, E., Ramsey, C.B., Goslar, T., and Hamilton, D., 2017. Longhouse times: dating the Alsónyék LBK settlement. Bericht der Römisch-Germanischen Kommission 94 (2016), 123-149.	Oross et al. 2016, Fig. 6
Alsónyék (LPC)	3	115.4	H5	excavation	Oross, K., Osztás, A., Marton, T., Nyerges, É.Á., Köhler, K., Gallina, Z., Somogyi, K., Bánffy, E., Ramsey, C.B., Goslar, T., and Hamilton, D., 2017. Longhouse times: dating the Alsónyék LBK settlement. Bericht der Römisch-Germanischen Kommission 94 (2016), 123-149.	Oross et al. 2016, Fig. 6
Alsónyék (LPC)	3	91.8	H50	excavation	Oross, K., Osztás, A., Marton, T., Nyerges, É.Á., Köhler, K., Gallina, Z., Somogyi, K., Bánffy, E., Ramsey, C.B., Goslar, T., and Hamilton, D., 2017. Longhouse times: dating the Alsónyék LBK settlement. Bericht der Römisch-Germanischen Kommission 94 (2016), 123-149.	Oross et al. 2016, Fig. 6
Alsónyék (LPC)	3	72.4	H6	excavation	Oross, K., Osztás, A., Marton, T., Nyerges, É.Á., Köhler, K., Gallina, Z., Somogyi, K., Bánffy, E., Ramsey, C.B., Goslar, T., and Hamilton, D., 2017. Longhouse times: dating the Alsónyék LBK settlement. Bericht der Römisch-Germanischen Kommission 94 (2016), 123-149.	Oross et al. 2016, Fig. 6
Alsónyék (LPC)	3	93	H7	excavation	Oross, K., Osztás, A., Marton, T., Nyerges, É.Á., Köhler, K., Gallina, Z., Somogyi, K., Bánffy, E., Ramsey, C.B., Goslar, T., and Hamilton, D., 2017. Longhouse times: dating the Alsónyék LBK settlement. Bericht der Römisch-Germanischen Kommission 94 (2016), 123-149.	Oross et al. 2016, Fig. 6
Alsónyék (LPC)	3	75.4	H8	excavation	Oross, K., Osztás, A., Marton, T., Nyerges, É.Á., Köhler, K., Gallina, Z., Somogyi, K., Bánffy, E., Ramsey, C.B., Goslar, T., and Hamilton, D., 2017. Longhouse times: dating the Alsónyék LBK settlement. Bericht der Römisch-Germanischen Kommission 94 (2016), 123-149.	Oross et al. 2016, Fig. 6
Aradac	4	39		magnetometry	Hofmann, R., Medović, A., Furholt, M., Furholt, K., Wilkes, F., Medović, I., Stanković Pesterac, T., Kühl, T., Schultrich, S., Ramadanski, R. and L. Martinova, Prospections of Late Neolithic Tisza and Vinča settlement sites in the lower Tisza valley, Vojvodina, Serbia. In: Furholt, K., Depaermentier, M.L.C., Kempf, M. and M. Furholt (eds.), Beyond Heterogenities. New Perspectives on Social and Cu…
Aradac	4	40		magnetometry	Hofmann, R., Medović, A., Furholt, M., Furholt, K., Wilkes, F., Medović, I., Stanković Pesterac, T., Kühl, T., Schultrich, S., Ramadanski, R. and L. Martinova, Prospections of Late Neolithic Tisza and Vinča settlement sites in the lower Tisza valley, Vojvodina, Serbia. In: Furholt, K., Depaermentier, M.L.C., Kempf, M. and M. Furholt (eds.), Beyond Heterogenities. New Perspectives on Social and Cu…
Aradac	4	41		magnetometry	Hofmann, R., Medović, A., Furholt, M., Furholt, K., Wilkes, F., Medović, I., Stanković Pesterac, T., Kühl, T., Schultrich, S., Ramadanski, R. and L. Martinova, Prospections of Late Neolithic Tisza and Vinča settlement sites in the lower Tisza valley, Vojvodina, Serbia. In: Furholt, K., Depaermentier, M.L.C., Kempf, M. and M. Furholt (eds.), Beyond Heterogenities. New Perspectives on Social and Cu…
Aradac	4	48		magnetometry	Hofmann, R., Medović, A., Furholt, M., Furholt, K., Wilkes, F., Medović, I., Stanković Pesterac, T., Kühl, T., Schultrich, S., Ramadanski, R. and L. Martinova, Prospections of Late Neolithic Tisza and Vinča settlement sites in the lower Tisza valley, Vojvodina, Serbia. In: Furholt, K., Depaermentier, M.L.C., Kempf, M. and M. Furholt (eds.), Beyond Heterogenities. New Perspectives on Social and Cu…
Aradac	4	50		magnetometry	Hofmann, R., Medović, A., Furholt, M., Furholt, K., Wilkes, F., Medović, I., Stanković Pesterac, T., Kühl, T., Schultrich, S., Ramadanski, R. and L. Martinova, Prospections of Late Neolithic Tisza and Vinča settlement sites in the lower Tisza valley, Vojvodina, Serbia. In: Furholt, K., Depaermentier, M.L.C., Kempf, M. and M. Furholt (eds.), Beyond Heterogenities. New Perspectives on Social and Cu…
Aradac	4	49		magnetometry	Hofmann, R., Medović, A., Furholt, M., Furholt, K., Wilkes, F., Medović, I., Stanković Pesterac, T., Kühl, T., Schultrich, S., Ramadanski, R. and L. Martinova, Prospections of Late Neolithic Tisza and Vinča settlement sites in the lower Tisza valley, Vojvodina, Serbia. In: Furholt, K., Depaermentier, M.L.C., Kempf, M. and M. Furholt (eds.), Beyond Heterogenities. New Perspectives on Social and Cu…
Aradac	4	42		magnetometry	Hofmann, R., Medović, A., Furholt, M., Furholt, K., Wilkes, F., Medović, I., Stanković Pesterac, T., Kühl, T., Schultrich, S., Ramadanski, R. and L. Martinova, Prospections of Late Neolithic Tisza and Vinča settlement sites in the lower Tisza valley, Vojvodina, Serbia. In: Furholt, K., Depaermentier, M.L.C., Kempf, M. and M. Furholt (eds.), Beyond Heterogenities. New Perspectives on Social and Cu…
Aradac	4	18		magnetometry	Hofmann, R., Medović, A., Furholt, M., Furholt, K., Wilkes, F., Medović, I., Stanković Pesterac, T., Kühl, T., Schultrich, S., Ramadanski, R. and L. Martinova, Prospections of Late Neolithic Tisza and Vinča settlement sites in the lower Tisza valley, Vojvodina, Serbia. In: Furholt, K., Depaermentier, M.L.C., Kempf, M. and M. Furholt (eds.), Beyond Heterogenities. New Perspectives on Social and Cu…
Aradac	4	32		magnetometry	Hofmann, R., Medović, A., Furholt, M., Furholt, K., Wilkes, F., Medović, I., Stanković Pesterac, T., Kühl, T., Schultrich, S., Ramadanski, R. and L. Martinova, Prospections of Late Neolithic Tisza and Vinča settlement sites in the lower Tisza valley, Vojvodina, Serbia. In: Furholt, K., Depaermentier, M.L.C., Kempf, M. and M. Furholt (eds.), Beyond Heterogenities. New Perspectives on Social and Cu…
Aradac	4	49		magnetometry	Hofmann, R., Medović, A., Furholt, M., Furholt, K., Wilkes, F., Medović, I., Stanković Pesterac, T., Kühl, T., Schultrich, S., Ramadanski, R. and L. Martinova, Prospections of Late Neolithic Tisza and Vinča settlement sites in the lower Tisza valley, Vojvodina, Serbia. In: Furholt, K., Depaermentier, M.L.C., Kempf, M. and M. Furholt (eds.), Beyond Heterogenities. New Perspectives on Social and Cu…
Aradac	4	40		magnetometry	Hofmann, R., Medović, A., Furholt, M., Furholt, K., Wilkes, F., Medović, I., Stanković Pesterac, T., Kühl, T., Schultrich, S., Ramadanski, R. and L. Martinova, Prospections of Late Neolithic Tisza and Vinča settlement sites in the lower Tisza valley, Vojvodina, Serbia. In: Furholt, K., Depaermentier, M.L.C., Kempf, M. and M. Furholt (eds.), Beyond Heterogenities. New Perspectives on Social and Cu…
Aradac	4	49		magnetometry	Hofmann, R., Medović, A., Furholt, M., Furholt, K., Wilkes, F., Medović, I., Stanković Pesterac, T., Kühl, T., Schultrich, S., Ramadanski, R. and L. Martinova, Prospections of Late Neolithic Tisza and Vinča settlement sites in the lower Tisza valley, Vojvodina, Serbia. In: Furholt, K., Depaermentier, M.L.C., Kempf, M. and M. Furholt (eds.), Beyond Heterogenities. New Perspectives on Social and Cu…
Aradac	4	51		magnetometry	Hofmann, R., Medović, A., Furholt, M., Furholt, K., Wilkes, F., Medović, I., Stanković Pesterac, T., Kühl, T., Schultrich, S., Ramadanski, R. and L. Martinova, Prospections of Late Neolithic Tisza and Vinča settlement sites in the lower Tisza valley, Vojvodina, Serbia. In: Furholt, K., Depaermentier, M.L.C., Kempf, M. and M. Furholt (eds.), Beyond Heterogenities. New Perspectives on Social and Cu…
Aradac	4	40		magnetometry	Hofmann, R., Medović, A., Furholt, M., Furholt, K., Wilkes, F., Medović, I., Stanković Pesterac, T., Kühl, T., Schultrich, S., Ramadanski, R. and L. Martinova, Prospections of Late Neolithic Tisza and Vinča settlement sites in the lower Tisza valley, Vojvodina, Serbia. In: Furholt, K., Depaermentier, M.L.C., Kempf, M. and M. Furholt (eds.), Beyond Heterogenities. New Perspectives on Social and Cu…
Aradac	4	43		magnetometry	Hofmann, R., Medović, A., Furholt, M., Furholt, K., Wilkes, F., Medović, I., Stanković Pesterac, T., Kühl, T., Schultrich, S., Ramadanski, R. and L. Martinova, Prospections of Late Neolithic Tisza and Vinča settlement sites in the lower Tisza valley, Vojvodina, Serbia. In: Furholt, K., Depaermentier, M.L.C., Kempf, M. and M. Furholt (eds.), Beyond Heterogenities. New Perspectives on Social and Cu…
Aradac	4	31		magnetometry	Hofmann, R., Medović, A., Furholt, M., Furholt, K., Wilkes, F., Medović, I., Stanković Pesterac, T., Kühl, T., Schultrich, S., Ramadanski, R. and L. Martinova, Prospections of Late Neolithic Tisza and Vinča settlement sites in the lower Tisza valley, Vojvodina, Serbia. In: Furholt, K., Depaermentier, M.L.C., Kempf, M. and M. Furholt (eds.), Beyond Heterogenities. New Perspectives on Social and Cu…
Aradac	4	33		magnetometry	Hofmann, R., Medović, A., Furholt, M., Furholt, K., Wilkes, F., Medović, I., Stanković Pesterac, T., Kühl, T., Schultrich, S., Ramadanski, R. and L. Martinova, Prospections of Late Neolithic Tisza and Vinča settlement sites in the lower Tisza valley, Vojvodina, Serbia. In: Furholt, K., Depaermentier, M.L.C., Kempf, M. and M. Furholt (eds.), Beyond Heterogenities. New Perspectives on Social and Cu…
Aradac	4	35		magnetometry	Hofmann, R., Medović, A., Furholt, M., Furholt, K., Wilkes, F., Medović, I., Stanković Pesterac, T., Kühl, T., Schultrich, S., Ramadanski, R. and L. Martinova, Prospections of Late Neolithic Tisza and Vinča settlement sites in the lower Tisza valley, Vojvodina, Serbia. In: Furholt, K., Depaermentier, M.L.C., Kempf, M. and M. Furholt (eds.), Beyond Heterogenities. New Perspectives on Social and Cu…
Aradac	4	30		magnetometry	Hofmann, R., Medović, A., Furholt, M., Furholt, K., Wilkes, F., Medović, I., Stanković Pesterac, T., Kühl, T., Schultrich, S., Ramadanski, R. and L. Martinova, Prospections of Late Neolithic Tisza and Vinča settlement sites in the lower Tisza valley, Vojvodina, Serbia. In: Furholt, K., Depaermentier, M.L.C., Kempf, M. and M. Furholt (eds.), Beyond Heterogenities. New Perspectives on Social and Cu…
Aradac	4	25		magnetometry	Hofmann, R., Medović, A., Furholt, M., Furholt, K., Wilkes, F., Medović, I., Stanković Pesterac, T., Kühl, T., Schultrich, S., Ramadanski, R. and L. Martinova, Prospections of Late Neolithic Tisza and Vinča settlement sites in the lower Tisza valley, Vojvodina, Serbia. In: Furholt, K., Depaermentier, M.L.C., Kempf, M. and M. Furholt (eds.), Beyond Heterogenities. New Perspectives on Social and Cu…
Aradac	4	49		magnetometry	Hofmann, R., Medović, A., Furholt, M., Furholt, K., Wilkes, F., Medović, I., Stanković Pesterac, T., Kühl, T., Schultrich, S., Ramadanski, R. and L. Martinova, Prospections of Late Neolithic Tisza and Vinča settlement sites in the lower Tisza valley, Vojvodina, Serbia. In: Furholt, K., Depaermentier, M.L.C., Kempf, M. and M. Furholt (eds.), Beyond Heterogenities. New Perspectives on Social and Cu…
Aradac	4	36		magnetometry	Hofmann, R., Medović, A., Furholt, M., Furholt, K., Wilkes, F., Medović, I., Stanković Pesterac, T., Kühl, T., Schultrich, S., Ramadanski, R. and L. Martinova, Prospections of Late Neolithic Tisza and Vinča settlement sites in the lower Tisza valley, Vojvodina, Serbia. In: Furholt, K., Depaermentier, M.L.C., Kempf, M. and M. Furholt (eds.), Beyond Heterogenities. New Perspectives on Social and Cu…
Aradac	4	40		magnetometry	Hofmann, R., Medović, A., Furholt, M., Furholt, K., Wilkes, F., Medović, I., Stanković Pesterac, T., Kühl, T., Schultrich, S., Ramadanski, R. and L. Martinova, Prospections of Late Neolithic Tisza and Vinča settlement sites in the lower Tisza valley, Vojvodina, Serbia. In: Furholt, K., Depaermentier, M.L.C., Kempf, M. and M. Furholt (eds.), Beyond Heterogenities. New Perspectives on Social and Cu…
Aradac	4	53		magnetometry	Hofmann, R., Medović, A., Furholt, M., Furholt, K., Wilkes, F., Medović, I., Stanković Pesterac, T., Kühl, T., Schultrich, S., Ramadanski, R. and L. Martinova, Prospections of Late Neolithic Tisza and Vinča settlement sites in the lower Tisza valley, Vojvodina, Serbia. In: Furholt, K., Depaermentier, M.L.C., Kempf, M. and M. Furholt (eds.), Beyond Heterogenities. New Perspectives on Social and Cu…
Aradac	4	20		magnetometry	Hofmann, R., Medović, A., Furholt, M., Furholt, K., Wilkes, F., Medović, I., Stanković Pesterac, T., Kühl, T., Schultrich, S., Ramadanski, R. and L. Martinova, Prospections of Late Neolithic Tisza and Vinča settlement sites in the lower Tisza valley, Vojvodina, Serbia. In: Furholt, K., Depaermentier, M.L.C., Kempf, M. and M. Furholt (eds.), Beyond Heterogenities. New Perspectives on Social and Cu…
Aradac	4	22		magnetometry	Hofmann, R., Medović, A., Furholt, M., Furholt, K., Wilkes, F., Medović, I., Stanković Pesterac, T., Kühl, T., Schultrich, S., Ramadanski, R. and L. Martinova, Prospections of Late Neolithic Tisza and Vinča settlement sites in the lower Tisza valley, Vojvodina, Serbia. In: Furholt, K., Depaermentier, M.L.C., Kempf, M. and M. Furholt (eds.), Beyond Heterogenities. New Perspectives on Social and Cu…
Aradac	4	15		magnetometry	Hofmann, R., Medović, A., Furholt, M., Furholt, K., Wilkes, F., Medović, I., Stanković Pesterac, T., Kühl, T., Schultrich, S., Ramadanski, R. and L. Martinova, Prospections of Late Neolithic Tisza and Vinča settlement sites in the lower Tisza valley, Vojvodina, Serbia. In: Furholt, K., Depaermentier, M.L.C., Kempf, M. and M. Furholt (eds.), Beyond Heterogenities. New Perspectives on Social and Cu…
Aradac	4	34		magnetometry	Hofmann, R., Medović, A., Furholt, M., Furholt, K., Wilkes, F., Medović, I., Stanković Pesterac, T., Kühl, T., Schultrich, S., Ramadanski, R. and L. Martinova, Prospections of Late Neolithic Tisza and Vinča settlement sites in the lower Tisza valley, Vojvodina, Serbia. In: Furholt, K., Depaermentier, M.L.C., Kempf, M. and M. Furholt (eds.), Beyond Heterogenities. New Perspectives on Social and Cu…
Aradac	4	21		magnetometry	Hofmann, R., Medović, A., Furholt, M., Furholt, K., Wilkes, F., Medović, I., Stanković Pesterac, T., Kühl, T., Schultrich, S., Ramadanski, R. and L. Martinova, Prospections of Late Neolithic Tisza and Vinča settlement sites in the lower Tisza valley, Vojvodina, Serbia. In: Furholt, K., Depaermentier, M.L.C., Kempf, M. and M. Furholt (eds.), Beyond Heterogenities. New Perspectives on Social and Cu…
Aradac	4	43		magnetometry	Hofmann, R., Medović, A., Furholt, M., Furholt, K., Wilkes, F., Medović, I., Stanković Pesterac, T., Kühl, T., Schultrich, S., Ramadanski, R. and L. Martinova, Prospections of Late Neolithic Tisza and Vinča settlement sites in the lower Tisza valley, Vojvodina, Serbia. In: Furholt, K., Depaermentier, M.L.C., Kempf, M. and M. Furholt (eds.), Beyond Heterogenities. New Perspectives on Social and Cu…
Aradac	4	28		magnetometry	Hofmann, R., Medović, A., Furholt, M., Furholt, K., Wilkes, F., Medović, I., Stanković Pesterac, T., Kühl, T., Schultrich, S., Ramadanski, R. and L. Martinova, Prospections of Late Neolithic Tisza and Vinča settlement sites in the lower Tisza valley, Vojvodina, Serbia. In: Furholt, K., Depaermentier, M.L.C., Kempf, M. and M. Furholt (eds.), Beyond Heterogenities. New Perspectives on Social and Cu…
Aradac	4	29		magnetometry	Hofmann, R., Medović, A., Furholt, M., Furholt, K., Wilkes, F., Medović, I., Stanković Pesterac, T., Kühl, T., Schultrich, S., Ramadanski, R. and L. Martinova, Prospections of Late Neolithic Tisza and Vinča settlement sites in the lower Tisza valley, Vojvodina, Serbia. In: Furholt, K., Depaermentier, M.L.C., Kempf, M. and M. Furholt (eds.), Beyond Heterogenities. New Perspectives on Social and Cu…
Aradac	4	23		magnetometry	Hofmann, R., Medović, A., Furholt, M., Furholt, K., Wilkes, F., Medović, I., Stanković Pesterac, T., Kühl, T., Schultrich, S., Ramadanski, R. and L. Martinova, Prospections of Late Neolithic Tisza and Vinča settlement sites in the lower Tisza valley, Vojvodina, Serbia. In: Furholt, K., Depaermentier, M.L.C., Kempf, M. and M. Furholt (eds.), Beyond Heterogenities. New Perspectives on Social and Cu…
Aradac	4	10		magnetometry	Hofmann, R., Medović, A., Furholt, M., Furholt, K., Wilkes, F., Medović, I., Stanković Pesterac, T., Kühl, T., Schultrich, S., Ramadanski, R. and L. Martinova, Prospections of Late Neolithic Tisza and Vinča settlement sites in the lower Tisza valley, Vojvodina, Serbia. In: Furholt, K., Depaermentier, M.L.C., Kempf, M. and M. Furholt (eds.), Beyond Heterogenities. New Perspectives on Social and Cu…
Aradac	4	19		magnetometry	Hofmann, R., Medović, A., Furholt, M., Furholt, K., Wilkes, F., Medović, I., Stanković Pesterac, T., Kühl, T., Schultrich, S., Ramadanski, R. and L. Martinova, Prospections of Late Neolithic Tisza and Vinča settlement sites in the lower Tisza valley, Vojvodina, Serbia. In: Furholt, K., Depaermentier, M.L.C., Kempf, M. and M. Furholt (eds.), Beyond Heterogenities. New Perspectives on Social and Cu…
Aradac	4	30		magnetometry	Hofmann, R., Medović, A., Furholt, M., Furholt, K., Wilkes, F., Medović, I., Stanković Pesterac, T., Kühl, T., Schultrich, S., Ramadanski, R. and L. Martinova, Prospections of Late Neolithic Tisza and Vinča settlement sites in the lower Tisza valley, Vojvodina, Serbia. In: Furholt, K., Depaermentier, M.L.C., Kempf, M. and M. Furholt (eds.), Beyond Heterogenities. New Perspectives on Social and Cu…
Aradac	4	31		magnetometry	Hofmann, R., Medović, A., Furholt, M., Furholt, K., Wilkes, F., Medović, I., Stanković Pesterac, T., Kühl, T., Schultrich, S., Ramadanski, R. and L. Martinova, Prospections of Late Neolithic Tisza and Vinča settlement sites in the lower Tisza valley, Vojvodina, Serbia. In: Furholt, K., Depaermentier, M.L.C., Kempf, M. and M. Furholt (eds.), Beyond Heterogenities. New Perspectives on Social and Cu…
Aradac	4	24		magnetometry	Hofmann, R., Medović, A., Furholt, M., Furholt, K., Wilkes, F., Medović, I., Stanković Pesterac, T., Kühl, T., Schultrich, S., Ramadanski, R. and L. Martinova, Prospections of Late Neolithic Tisza and Vinča settlement sites in the lower Tisza valley, Vojvodina, Serbia. In: Furholt, K., Depaermentier, M.L.C., Kempf, M. and M. Furholt (eds.), Beyond Heterogenities. New Perspectives on Social and Cu…
Aradac	4	18		magnetometry	Hofmann, R., Medović, A., Furholt, M., Furholt, K., Wilkes, F., Medović, I., Stanković Pesterac, T., Kühl, T., Schultrich, S., Ramadanski, R. and L. Martinova, Prospections of Late Neolithic Tisza and Vinča settlement sites in the lower Tisza valley, Vojvodina, Serbia. In: Furholt, K., Depaermentier, M.L.C., Kempf, M. and M. Furholt (eds.), Beyond Heterogenities. New Perspectives on Social and Cu…
Aradac	4	23		magnetometry	Hofmann, R., Medović, A., Furholt, M., Furholt, K., Wilkes, F., Medović, I., Stanković Pesterac, T., Kühl, T., Schultrich, S., Ramadanski, R. and L. Martinova, Prospections of Late Neolithic Tisza and Vinča settlement sites in the lower Tisza valley, Vojvodina, Serbia. In: Furholt, K., Depaermentier, M.L.C., Kempf, M. and M. Furholt (eds.), Beyond Heterogenities. New Perspectives on Social and Cu…
Aradac	4	20		magnetometry	Hofmann, R., Medović, A., Furholt, M., Furholt, K., Wilkes, F., Medović, I., Stanković Pesterac, T., Kühl, T., Schultrich, S., Ramadanski, R. and L. Martinova, Prospections of Late Neolithic Tisza and Vinča settlement sites in the lower Tisza valley, Vojvodina, Serbia. In: Furholt, K., Depaermentier, M.L.C., Kempf, M. and M. Furholt (eds.), Beyond Heterogenities. New Perspectives on Social and Cu…
Aradac	4	22		magnetometry	Hofmann, R., Medović, A., Furholt, M., Furholt, K., Wilkes, F., Medović, I., Stanković Pesterac, T., Kühl, T., Schultrich, S., Ramadanski, R. and L. Martinova, Prospections of Late Neolithic Tisza and Vinča settlement sites in the lower Tisza valley, Vojvodina, Serbia. In: Furholt, K., Depaermentier, M.L.C., Kempf, M. and M. Furholt (eds.), Beyond Heterogenities. New Perspectives on Social and Cu…
Aradac	4	12		magnetometry	Hofmann, R., Medović, A., Furholt, M., Furholt, K., Wilkes, F., Medović, I., Stanković Pesterac, T., Kühl, T., Schultrich, S., Ramadanski, R. and L. Martinova, Prospections of Late Neolithic Tisza and Vinča settlement sites in the lower Tisza valley, Vojvodina, Serbia. In: Furholt, K., Depaermentier, M.L.C., Kempf, M. and M. Furholt (eds.), Beyond Heterogenities. New Perspectives on Social and Cu…
Aradac	4	10		magnetometry	Hofmann, R., Medović, A., Furholt, M., Furholt, K., Wilkes, F., Medović, I., Stanković Pesterac, T., Kühl, T., Schultrich, S., Ramadanski, R. and L. Martinova, Prospections of Late Neolithic Tisza and Vinča settlement sites in the lower Tisza valley, Vojvodina, Serbia. In: Furholt, K., Depaermentier, M.L.C., Kempf, M. and M. Furholt (eds.), Beyond Heterogenities. New Perspectives on Social and Cu…
Aradac	4	17		magnetometry	Hofmann, R., Medović, A., Furholt, M., Furholt, K., Wilkes, F., Medović, I., Stanković Pesterac, T., Kühl, T., Schultrich, S., Ramadanski, R. and L. Martinova, Prospections of Late Neolithic Tisza and Vinča settlement sites in the lower Tisza valley, Vojvodina, Serbia. In: Furholt, K., Depaermentier, M.L.C., Kempf, M. and M. Furholt (eds.), Beyond Heterogenities. New Perspectives on Social and Cu…
Aradac	4	18		magnetometry	Hofmann, R., Medović, A., Furholt, M., Furholt, K., Wilkes, F., Medović, I., Stanković Pesterac, T., Kühl, T., Schultrich, S., Ramadanski, R. and L. Martinova, Prospections of Late Neolithic Tisza and Vinča settlement sites in the lower Tisza valley, Vojvodina, Serbia. In: Furholt, K., Depaermentier, M.L.C., Kempf, M. and M. Furholt (eds.), Beyond Heterogenities. New Perspectives on Social and Cu…
Aradac	4	32		magnetometry	Hofmann, R., Medović, A., Furholt, M., Furholt, K., Wilkes, F., Medović, I., Stanković Pesterac, T., Kühl, T., Schultrich, S., Ramadanski, R. and L. Martinova, Prospections of Late Neolithic Tisza and Vinča settlement sites in the lower Tisza valley, Vojvodina, Serbia. In: Furholt, K., Depaermentier, M.L.C., Kempf, M. and M. Furholt (eds.), Beyond Heterogenities. New Perspectives on Social and Cu…
Aradac	4	19		magnetometry	Hofmann, R., Medović, A., Furholt, M., Furholt, K., Wilkes, F., Medović, I., Stanković Pesterac, T., Kühl, T., Schultrich, S., Ramadanski, R. and L. Martinova, Prospections of Late Neolithic Tisza and Vinča settlement sites in the lower Tisza valley, Vojvodina, Serbia. In: Furholt, K., Depaermentier, M.L.C., Kempf, M. and M. Furholt (eds.), Beyond Heterogenities. New Perspectives on Social and Cu…
Aradac	4	16		magnetometry	Hofmann, R., Medović, A., Furholt, M., Furholt, K., Wilkes, F., Medović, I., Stanković Pesterac, T., Kühl, T., Schultrich, S., Ramadanski, R. and L. Martinova, Prospections of Late Neolithic Tisza and Vinča settlement sites in the lower Tisza valley, Vojvodina, Serbia. In: Furholt, K., Depaermentier, M.L.C., Kempf, M. and M. Furholt (eds.), Beyond Heterogenities. New Perspectives on Social and Cu…
Aradac	4	14		magnetometry	Hofmann, R., Medović, A., Furholt, M., Furholt, K., Wilkes, F., Medović, I., Stanković Pesterac, T., Kühl, T., Schultrich, S., Ramadanski, R. and L. Martinova, Prospections of Late Neolithic Tisza and Vinča settlement sites in the lower Tisza valley, Vojvodina, Serbia. In: Furholt, K., Depaermentier, M.L.C., Kempf, M. and M. Furholt (eds.), Beyond Heterogenities. New Perspectives on Social and Cu…
Aradac	4	12		magnetometry	Hofmann, R., Medović, A., Furholt, M., Furholt, K., Wilkes, F., Medović, I., Stanković Pesterac, T., Kühl, T., Schultrich, S., Ramadanski, R. and L. Martinova, Prospections of Late Neolithic Tisza and Vinča settlement sites in the lower Tisza valley, Vojvodina, Serbia. In: Furholt, K., Depaermentier, M.L.C., Kempf, M. and M. Furholt (eds.), Beyond Heterogenities. New Perspectives on Social and Cu…
Aradac	4	18		magnetometry	Hofmann, R., Medović, A., Furholt, M., Furholt, K., Wilkes, F., Medović, I., Stanković Pesterac, T., Kühl, T., Schultrich, S., Ramadanski, R. and L. Martinova, Prospections of Late Neolithic Tisza and Vinča settlement sites in the lower Tisza valley, Vojvodina, Serbia. In: Furholt, K., Depaermentier, M.L.C., Kempf, M. and M. Furholt (eds.), Beyond Heterogenities. New Perspectives on Social and Cu…
Aradac	4	25		magnetometry	Hofmann, R., Medović, A., Furholt, M., Furholt, K., Wilkes, F., Medović, I., Stanković Pesterac, T., Kühl, T., Schultrich, S., Ramadanski, R. and L. Martinova, Prospections of Late Neolithic Tisza and Vinča settlement sites in the lower Tisza valley, Vojvodina, Serbia. In: Furholt, K., Depaermentier, M.L.C., Kempf, M. and M. Furholt (eds.), Beyond Heterogenities. New Perspectives on Social and Cu…
Aradac	4	18		magnetometry	Hofmann, R., Medović, A., Furholt, M., Furholt, K., Wilkes, F., Medović, I., Stanković Pesterac, T., Kühl, T., Schultrich, S., Ramadanski, R. and L. Martinova, Prospections of Late Neolithic Tisza and Vinča settlement sites in the lower Tisza valley, Vojvodina, Serbia. In: Furholt, K., Depaermentier, M.L.C., Kempf, M. and M. Furholt (eds.), Beyond Heterogenities. New Perspectives on Social and Cu…
Aradac	4	43		magnetometry	Hofmann, R., Medović, A., Furholt, M., Furholt, K., Wilkes, F., Medović, I., Stanković Pesterac, T., Kühl, T., Schultrich, S., Ramadanski, R. and L. Martinova, Prospections of Late Neolithic Tisza and Vinča settlement sites in the lower Tisza valley, Vojvodina, Serbia. In: Furholt, K., Depaermentier, M.L.C., Kempf, M. and M. Furholt (eds.), Beyond Heterogenities. New Perspectives on Social and Cu…
Balatonszárszó-Kis-erdei-dűlő (Copper Age)	5	108.5	A38	excavation	Oross, Kristian, Marton, Tibor, Whittle, Alasdair William Richardson , Hedges, Robert E. M. and Cramp, Lucy J. E. 2011. Die Siedlung der Balaton-Lasinja-Kultur in Balatonszárszó-Kis-erdei-dulo. Sutekova, J., Pavuk, P., Kalabkova, P. and Kovar, B., eds. PANTA RHEI: Studies in Chronology and Cultural Development of South-Eastern and Central Europe in Earlier Prehistory Presented to Juraj Pavúk on t…	Oross et al. 2011, Fig. 2
Balatonszárszó-Kis-erdei-dűlő (Copper Age)	5	100.3	A43	excavation	Oross, Kristian, Marton, Tibor, Whittle, Alasdair William Richardson , Hedges, Robert E. M. and Cramp, Lucy J. E. 2011. Die Siedlung der Balaton-Lasinja-Kultur in Balatonszárszó-Kis-erdei-dulo. Sutekova, J., Pavuk, P., Kalabkova, P. and Kovar, B., eds. PANTA RHEI: Studies in Chronology and Cultural Development of South-Eastern and Central Europe in Earlier Prehistory Presented to Juraj Pavúk on t…	Oross et al. 2011, Fig. 2
Balatonszárszó-Kis-erdei-dűlő (Copper Age)	5	112.6	A46	excavation	Oross, Kristian, Marton, Tibor, Whittle, Alasdair William Richardson , Hedges, Robert E. M. and Cramp, Lucy J. E. 2011. Die Siedlung der Balaton-Lasinja-Kultur in Balatonszárszó-Kis-erdei-dulo. Sutekova, J., Pavuk, P., Kalabkova, P. and Kovar, B., eds. PANTA RHEI: Studies in Chronology and Cultural Development of South-Eastern and Central Europe in Earlier Prehistory Presented to Juraj Pavúk on t…	Oross et al. 2011, Fig. 2
Balatonszárszó-Kis-erdei-dűlő (Copper Age)	5	104.5	A49	excavation	Oross, Kristian, Marton, Tibor, Whittle, Alasdair William Richardson , Hedges, Robert E. M. and Cramp, Lucy J. E. 2011. Die Siedlung der Balaton-Lasinja-Kultur in Balatonszárszó-Kis-erdei-dulo. Sutekova, J., Pavuk, P., Kalabkova, P. and Kovar, B., eds. PANTA RHEI: Studies in Chronology and Cultural Development of South-Eastern and Central Europe in Earlier Prehistory Presented to Juraj Pavúk on t…	Oross et al. 2011, Fig. 2
Balatonszárszó-Kis-erdei-dűlő (Copper Age)	5	129.2	A52	excavation	Oross, Kristian, Marton, Tibor, Whittle, Alasdair William Richardson , Hedges, Robert E. M. and Cramp, Lucy J. E. 2011. Die Siedlung der Balaton-Lasinja-Kultur in Balatonszárszó-Kis-erdei-dulo. Sutekova, J., Pavuk, P., Kalabkova, P. and Kovar, B., eds. PANTA RHEI: Studies in Chronology and Cultural Development of South-Eastern and Central Europe in Earlier Prehistory Presented to Juraj Pavúk on t…	Oross et al. 2011, Fig. 2
Balatonszárszó-Kis-erdei-dűlő (Neolithic)	6	175.5	A1	excavation	Oross, K., 2013. Balatonszárszó-kis-erdei-dűlő lelőhely középső neolit településszerkezete és közép-európai párhuzamai. PhD Thesis. Eötvös Loránd University Budapest.	Oross 2013, Fig 6.7
Balatonszárszó-Kis-erdei-dűlő (Neolithic)	6	57.2	A10	excavation	Oross, K., 2013. Balatonszárszó-kis-erdei-dűlő lelőhely középső neolit településszerkezete és közép-európai párhuzamai. PhD Thesis. Eötvös Loránd University Budapest.	Oross 2013, Fig 6.7
Balatonszárszó-Kis-erdei-dűlő (Neolithic)	6	46.3	A11	excavation	Oross, K., 2013. Balatonszárszó-kis-erdei-dűlő lelőhely középső neolit településszerkezete és közép-európai párhuzamai. PhD Thesis. Eötvös Loránd University Budapest.	Oross 2013, Fig 6.7
Balatonszárszó-Kis-erdei-dűlő (Neolithic)	6	92.2	A12	excavation	Oross, K., 2013. Balatonszárszó-kis-erdei-dűlő lelőhely középső neolit településszerkezete és közép-európai párhuzamai. PhD Thesis. Eötvös Loránd University Budapest.	Oross 2013, Fig 6.7
Balatonszárszó-Kis-erdei-dűlő (Neolithic)	6	57.5	A13	excavation	Oross, K., 2013. Balatonszárszó-kis-erdei-dűlő lelőhely középső neolit településszerkezete és közép-európai párhuzamai. PhD Thesis. Eötvös Loránd University Budapest.	Oross 2013, Fig 6.7
Balatonszárszó-Kis-erdei-dűlő (Neolithic)	6	62.9	A14	excavation	Oross, K., 2013. Balatonszárszó-kis-erdei-dűlő lelőhely középső neolit településszerkezete és közép-európai párhuzamai. PhD Thesis. Eötvös Loránd University Budapest.	Oross 2013, Fig 6.7
Balatonszárszó-Kis-erdei-dűlő (Neolithic)	6	46.3	A15	excavation	Oross, K., 2013. Balatonszárszó-kis-erdei-dűlő lelőhely középső neolit településszerkezete és közép-európai párhuzamai. PhD Thesis. Eötvös Loránd University Budapest.	Oross 2013, Fig 6.7
Balatonszárszó-Kis-erdei-dűlő (Neolithic)	6	71.7	A16	excavation	Oross, K., 2013. Balatonszárszó-kis-erdei-dűlő lelőhely középső neolit településszerkezete és közép-európai párhuzamai. PhD Thesis. Eötvös Loránd University Budapest.	Oross 2013, Fig 6.7
Balatonszárszó-Kis-erdei-dűlő (Neolithic)	6	160.6	A17	excavation	Oross, K., 2013. Balatonszárszó-kis-erdei-dűlő lelőhely középső neolit településszerkezete és közép-európai párhuzamai. PhD Thesis. Eötvös Loránd University Budapest.	Oross 2013, Fig 6.7
Balatonszárszó-Kis-erdei-dűlő (Neolithic)	6	76.2	A18	excavation	Oross, K., 2013. Balatonszárszó-kis-erdei-dűlő lelőhely középső neolit településszerkezete és közép-európai párhuzamai. PhD Thesis. Eötvös Loránd University Budapest.	Oross 2013, Fig 6.7
Balatonszárszó-Kis-erdei-dűlő (Neolithic)	6	64.7	A19	excavation	Oross, K., 2013. Balatonszárszó-kis-erdei-dűlő lelőhely középső neolit településszerkezete és közép-európai párhuzamai. PhD Thesis. Eötvös Loránd University Budapest.	Oross 2013, Fig 6.7
Balatonszárszó-Kis-erdei-dűlő (Neolithic)	6	65.5	A2	excavation	Oross, K., 2013. Balatonszárszó-kis-erdei-dűlő lelőhely középső neolit településszerkezete és közép-európai párhuzamai. PhD Thesis. Eötvös Loránd University Budapest.	Oross 2013, Fig 6.7
Balatonszárszó-Kis-erdei-dűlő (Neolithic)	6	84.7	A20	excavation	Oross, K., 2013. Balatonszárszó-kis-erdei-dűlő lelőhely középső neolit településszerkezete és közép-európai párhuzamai. PhD Thesis. Eötvös Loránd University Budapest.	Oross 2013, Fig 6.7
Balatonszárszó-Kis-erdei-dűlő (Neolithic)	6	73	A21	excavation	Oross, K., 2013. Balatonszárszó-kis-erdei-dűlő lelőhely középső neolit településszerkezete és közép-európai párhuzamai. PhD Thesis. Eötvös Loránd University Budapest.	Oross 2013, Fig 6.7
Balatonszárszó-Kis-erdei-dűlő (Neolithic)	6	86.8	A22	excavation	Oross, K., 2013. Balatonszárszó-kis-erdei-dűlő lelőhely középső neolit településszerkezete és közép-európai párhuzamai. PhD Thesis. Eötvös Loránd University Budapest.	Oross 2013, Fig 6.7
Balatonszárszó-Kis-erdei-dűlő (Neolithic)	6	59.7	A23	excavation	Oross, K., 2013. Balatonszárszó-kis-erdei-dűlő lelőhely középső neolit településszerkezete és közép-európai párhuzamai. PhD Thesis. Eötvös Loránd University Budapest.	Oross 2013, Fig 6.7
Balatonszárszó-Kis-erdei-dűlő (Neolithic)	6	72.6	A24	excavation	Oross, K., 2013. Balatonszárszó-kis-erdei-dűlő lelőhely középső neolit településszerkezete és közép-európai párhuzamai. PhD Thesis. Eötvös Loránd University Budapest.	Oross 2013, Fig 6.7
Balatonszárszó-Kis-erdei-dűlő (Neolithic)	6	36.6	A26	excavation	Oross, K., 2013. Balatonszárszó-kis-erdei-dűlő lelőhely középső neolit településszerkezete és közép-európai párhuzamai. PhD Thesis. Eötvös Loránd University Budapest.	Oross 2013, Fig 6.7
Balatonszárszó-Kis-erdei-dűlő (Neolithic)	6	69.6	A27	excavation	Oross, K., 2013. Balatonszárszó-kis-erdei-dűlő lelőhely középső neolit településszerkezete és közép-európai párhuzamai. PhD Thesis. Eötvös Loránd University Budapest.	Oross 2013, Fig 6.7
Balatonszárszó-Kis-erdei-dűlő (Neolithic)	6	128.5	A28	excavation	Oross, K., 2013. Balatonszárszó-kis-erdei-dűlő lelőhely középső neolit településszerkezete és közép-európai párhuzamai. PhD Thesis. Eötvös Loránd University Budapest.	Oross 2013, Fig 6.7
Balatonszárszó-Kis-erdei-dűlő (Neolithic)	6	79.6	A3	excavation	Oross, K., 2013. Balatonszárszó-kis-erdei-dűlő lelőhely középső neolit településszerkezete és közép-európai párhuzamai. PhD Thesis. Eötvös Loránd University Budapest.	Oross 2013, Fig 6.7
Balatonszárszó-Kis-erdei-dűlő (Neolithic)	6	56.9	A30	excavation	Oross, K., 2013. Balatonszárszó-kis-erdei-dűlő lelőhely középső neolit településszerkezete és közép-európai párhuzamai. PhD Thesis. Eötvös Loránd University Budapest.	Oross 2013, Fig 6.7
Balatonszárszó-Kis-erdei-dűlő (Neolithic)	6	44.5	A31	excavation	Oross, K., 2013. Balatonszárszó-kis-erdei-dűlő lelőhely középső neolit településszerkezete és közép-európai párhuzamai. PhD Thesis. Eötvös Loránd University Budapest.	Oross 2013, Fig 6.7
Balatonszárszó-Kis-erdei-dűlő (Neolithic)	6	75	A33	excavation	Oross, K., 2013. Balatonszárszó-kis-erdei-dűlő lelőhely középső neolit településszerkezete és közép-európai párhuzamai. PhD Thesis. Eötvös Loránd University Budapest.	Oross 2013, Fig 6.7
Balatonszárszó-Kis-erdei-dűlő (Neolithic)	6	62.8	A33	excavation	Oross, K., 2013. Balatonszárszó-kis-erdei-dűlő lelőhely középső neolit településszerkezete és közép-európai párhuzamai. PhD Thesis. Eötvös Loránd University Budapest.	Oross 2013, Fig 6.7
Balatonszárszó-Kis-erdei-dűlő (Neolithic)	6	55.8	A34	excavation	Oross, K., 2013. Balatonszárszó-kis-erdei-dűlő lelőhely középső neolit településszerkezete és közép-európai párhuzamai. PhD Thesis. Eötvös Loránd University Budapest.	Oross 2013, Fig 6.7
Balatonszárszó-Kis-erdei-dűlő (Neolithic)	6	97.9	A35	excavation	Oross, K., 2013. Balatonszárszó-kis-erdei-dűlő lelőhely középső neolit településszerkezete és közép-európai párhuzamai. PhD Thesis. Eötvös Loránd University Budapest.	Oross 2013, Fig 6.7
Balatonszárszó-Kis-erdei-dűlő (Neolithic)	6	55.3	A37	excavation	Oross, K., 2013. Balatonszárszó-kis-erdei-dűlő lelőhely középső neolit településszerkezete és közép-európai párhuzamai. PhD Thesis. Eötvös Loránd University Budapest.	Oross 2013, Fig 6.7
Balatonszárszó-Kis-erdei-dűlő (Neolithic)	6	59.4	A39	excavation	Oross, K., 2013. Balatonszárszó-kis-erdei-dűlő lelőhely középső neolit településszerkezete és közép-európai párhuzamai. PhD Thesis. Eötvös Loránd University Budapest.	Oross 2013, Fig 6.7
Balatonszárszó-Kis-erdei-dűlő (Neolithic)	6	72.8	A4	excavation	Oross, K., 2013. Balatonszárszó-kis-erdei-dűlő lelőhely középső neolit településszerkezete és közép-európai párhuzamai. PhD Thesis. Eötvös Loránd University Budapest.	Oross 2013, Fig 6.7
Balatonszárszó-Kis-erdei-dűlő (Neolithic)	6	48	A40	excavation	Oross, K., 2013. Balatonszárszó-kis-erdei-dűlő lelőhely középső neolit településszerkezete és közép-európai párhuzamai. PhD Thesis. Eötvös Loránd University Budapest.	Oross 2013, Fig 6.7
Balatonszárszó-Kis-erdei-dűlő (Neolithic)	6	98.8	A41	excavation	Oross, K., 2013. Balatonszárszó-kis-erdei-dűlő lelőhely középső neolit településszerkezete és közép-európai párhuzamai. PhD Thesis. Eötvös Loránd University Budapest.	Oross 2013, Fig 6.7
Balatonszárszó-Kis-erdei-dűlő (Neolithic)	6	88.1	A42	excavation	Oross, K., 2013. Balatonszárszó-kis-erdei-dűlő lelőhely középső neolit településszerkezete és közép-európai párhuzamai. PhD Thesis. Eötvös Loránd University Budapest.	Oross 2013, Fig 6.7
Balatonszárszó-Kis-erdei-dűlő (Neolithic)	6	120.9	A44	excavation	Oross, K., 2013. Balatonszárszó-kis-erdei-dűlő lelőhely középső neolit településszerkezete és közép-európai párhuzamai. PhD Thesis. Eötvös Loránd University Budapest.	Oross 2013, Fig 6.7
Balatonszárszó-Kis-erdei-dűlő (Neolithic)	6	95.6	A45	excavation	Oross, K., 2013. Balatonszárszó-kis-erdei-dűlő lelőhely középső neolit településszerkezete és közép-európai párhuzamai. PhD Thesis. Eötvös Loránd University Budapest.	Oross 2013, Fig 6.7
Balatonszárszó-Kis-erdei-dűlő (Neolithic)	6	124.6	A47	excavation	Oross, K., 2013. Balatonszárszó-kis-erdei-dűlő lelőhely középső neolit településszerkezete és közép-európai párhuzamai. PhD Thesis. Eötvös Loránd University Budapest.	Oross 2013, Fig 6.7
Balatonszárszó-Kis-erdei-dűlő (Neolithic)	6	86.7	A48	excavation	Oross, K., 2013. Balatonszárszó-kis-erdei-dűlő lelőhely középső neolit településszerkezete és közép-európai párhuzamai. PhD Thesis. Eötvös Loránd University Budapest.	Oross 2013, Fig 6.7
Balatonszárszó-Kis-erdei-dűlő (Neolithic)	6	92.9	A5	excavation	Oross, K., 2013. Balatonszárszó-kis-erdei-dűlő lelőhely középső neolit településszerkezete és közép-európai párhuzamai. PhD Thesis. Eötvös Loránd University Budapest.	Oross 2013, Fig 6.7
Balatonszárszó-Kis-erdei-dűlő (Neolithic)	6	52.3	A50	excavation	Oross, K., 2013. Balatonszárszó-kis-erdei-dűlő lelőhely középső neolit településszerkezete és közép-európai párhuzamai. PhD Thesis. Eötvös Loránd University Budapest.	Oross 2013, Fig 6.7
Balatonszárszó-Kis-erdei-dűlő (Neolithic)	6	51.6	A51	excavation	Oross, K., 2013. Balatonszárszó-kis-erdei-dűlő lelőhely középső neolit településszerkezete és közép-európai párhuzamai. PhD Thesis. Eötvös Loránd University Budapest.	Oross 2013, Fig 6.7
Balatonszárszó-Kis-erdei-dűlő (Neolithic)	6	55.8	A53	excavation	Oross, K., 2013. Balatonszárszó-kis-erdei-dűlő lelőhely középső neolit településszerkezete és közép-európai párhuzamai. PhD Thesis. Eötvös Loránd University Budapest.	Oross 2013, Fig 6.7
Balatonszárszó-Kis-erdei-dűlő (Neolithic)	6	102.4	A6	excavation	Oross, K., 2013. Balatonszárszó-kis-erdei-dűlő lelőhely középső neolit településszerkezete és közép-európai párhuzamai. PhD Thesis. Eötvös Loránd University Budapest.	Oross 2013, Fig 6.7
Balatonszárszó-Kis-erdei-dűlő (Neolithic)	6	53.5	A7	excavation	Oross, K., 2013. Balatonszárszó-kis-erdei-dűlő lelőhely középső neolit településszerkezete és közép-európai párhuzamai. PhD Thesis. Eötvös Loránd University Budapest.	Oross 2013, Fig 6.7
Balatonszárszó-Kis-erdei-dűlő (Neolithic)	6	106.6	A8	excavation	Oross, K., 2013. Balatonszárszó-kis-erdei-dűlő lelőhely középső neolit településszerkezete és közép-európai párhuzamai. PhD Thesis. Eötvös Loránd University Budapest.	Oross 2013, Fig 6.7
Balatonszárszó-Kis-erdei-dűlő (Neolithic)	6	70.3	A9	excavation	Oross, K., 2013. Balatonszárszó-kis-erdei-dűlő lelőhely középső neolit településszerkezete és közép-európai párhuzamai. PhD Thesis. Eötvös Loránd University Budapest.	Oross 2013, Fig 6.7
Balatonszárszó-Kis-erdei-dűlő (Neolithic)	6	61.9	B1	excavation	Oross, K., 2013. Balatonszárszó-kis-erdei-dűlő lelőhely középső neolit településszerkezete és közép-európai párhuzamai. PhD Thesis. Eötvös Loránd University Budapest.	Oross 2013, Fig 6.7
Balatonszárszó-Kis-erdei-dűlő (Neolithic)	6	56.9	B10	excavation	Oross, K., 2013. Balatonszárszó-kis-erdei-dűlő lelőhely középső neolit településszerkezete és közép-európai párhuzamai. PhD Thesis. Eötvös Loránd University Budapest.	Oross 2013, Fig 6.7
Balatonszárszó-Kis-erdei-dűlő (Neolithic)	6	93.1	B11	excavation	Oross, K., 2013. Balatonszárszó-kis-erdei-dűlő lelőhely középső neolit településszerkezete és közép-európai párhuzamai. PhD Thesis. Eötvös Loránd University Budapest.	Oross 2013, Fig 6.7
Balatonszárszó-Kis-erdei-dűlő (Neolithic)	6	42.1	B2	excavation	Oross, K., 2013. Balatonszárszó-kis-erdei-dűlő lelőhely középső neolit településszerkezete és közép-európai párhuzamai. PhD Thesis. Eötvös Loránd University Budapest.	Oross 2013, Fig 6.7
Balatonszárszó-Kis-erdei-dűlő (Neolithic)	6	36.6	B3	excavation	Oross, K., 2013. Balatonszárszó-kis-erdei-dűlő lelőhely középső neolit településszerkezete és közép-európai párhuzamai. PhD Thesis. Eötvös Loránd University Budapest.	Oross 2013, Fig 6.7
Balatonszárszó-Kis-erdei-dűlő (Neolithic)	6	43.1	B4	excavation	Oross, K., 2013. Balatonszárszó-kis-erdei-dűlő lelőhely középső neolit településszerkezete és közép-európai párhuzamai. PhD Thesis. Eötvös Loránd University Budapest.	Oross 2013, Fig 6.7
Balatonszárszó-Kis-erdei-dűlő (Neolithic)	6	79.7	B5	excavation	Oross, K., 2013. Balatonszárszó-kis-erdei-dűlő lelőhely középső neolit településszerkezete és közép-európai párhuzamai. PhD Thesis. Eötvös Loránd University Budapest.	Oross 2013, Fig 6.7
Balatonszárszó-Kis-erdei-dűlő (Neolithic)	6	91.1	B6	excavation	Oross, K., 2013. Balatonszárszó-kis-erdei-dűlő lelőhely középső neolit településszerkezete és közép-európai párhuzamai. PhD Thesis. Eötvös Loránd University Budapest.	Oross 2013, Fig 6.7
Balatonszárszó-Kis-erdei-dűlő (Neolithic)	6	203.7	B7	excavation	Oross, K., 2013. Balatonszárszó-kis-erdei-dűlő lelőhely középső neolit településszerkezete és közép-európai párhuzamai. PhD Thesis. Eötvös Loránd University Budapest.	Oross 2013, Fig 6.7
Balatonszárszó-Kis-erdei-dűlő (Neolithic)	6	112.7	B8	excavation	Oross, K., 2013. Balatonszárszó-kis-erdei-dűlő lelőhely középső neolit településszerkezete és közép-európai párhuzamai. PhD Thesis. Eötvös Loránd University Budapest.	Oross 2013, Fig 6.7
Balatonszárszó-Kis-erdei-dűlő (Neolithic)	6	119.6	B9	excavation	Oross, K., 2013. Balatonszárszó-kis-erdei-dűlő lelőhely középső neolit településszerkezete és közép-európai párhuzamai. PhD Thesis. Eötvös Loránd University Budapest.	Oross 2013, Fig 6.7
Balatonszemes–Szemesi-berek	7	65.1		excavation	Oross, K., 2013. Balatonszárszó-kis-erdei-dűlő lelőhely középső neolit településszerkezete és közép-európai párhuzamai. PhD Thesis. Eötvös Loránd University Budapest.	Oross 2013, Fig 8.14
Balatonszemes–Szemesi-berek	7	77.5		excavation	Oross, K., 2013. Balatonszárszó-kis-erdei-dűlő lelőhely középső neolit településszerkezete és közép-európai párhuzamai. PhD Thesis. Eötvös Loránd University Budapest.	Oross 2013, Fig 8.14
Balatonszemes–Szemesi-berek	7	114		excavation	Oross, K., 2013. Balatonszárszó-kis-erdei-dűlő lelőhely középső neolit településszerkezete és közép-európai párhuzamai. PhD Thesis. Eötvös Loránd University Budapest.	Oross 2013, Fig 8.14
Balatonszemes–Szemesi-berek	7	74.4		excavation	Oross, K., 2013. Balatonszárszó-kis-erdei-dűlő lelőhely középső neolit településszerkezete és közép-európai párhuzamai. PhD Thesis. Eötvös Loránd University Budapest.	Oross 2013, Fig 8.14
Balatonszemes–Szemesi-berek	7	63.3		excavation	Oross, K., 2013. Balatonszárszó-kis-erdei-dűlő lelőhely középső neolit településszerkezete és közép-európai párhuzamai. PhD Thesis. Eötvös Loránd University Budapest.	Oross 2013, Fig 8.14
Balatonszemes–Szemesi-berek	7	118.8		excavation	Oross, K., 2013. Balatonszárszó-kis-erdei-dűlő lelőhely középső neolit településszerkezete és közép-európai párhuzamai. PhD Thesis. Eötvös Loránd University Budapest.	Oross 2013, Fig 8.14
Balatonszemes–Szemesi-berek	7	90.2		excavation	Oross, K., 2013. Balatonszárszó-kis-erdei-dűlő lelőhely középső neolit településszerkezete és közép-európai párhuzamai. PhD Thesis. Eötvös Loránd University Budapest.	Oross 2013, Fig 8.14
Balatonszemes–Szemesi-berek	7	132.7		excavation	Oross, K., 2013. Balatonszárszó-kis-erdei-dűlő lelőhely középső neolit településszerkezete és közép-európai párhuzamai. PhD Thesis. Eötvös Loránd University Budapest.	Oross 2013, Fig 8.14
Balatonszemes–Szemesi-berek	7	84.2		excavation	Oross, K., 2013. Balatonszárszó-kis-erdei-dűlő lelőhely középső neolit településszerkezete és közép-európai párhuzamai. PhD Thesis. Eötvös Loránd University Budapest.	Oross 2013, Fig 8.14
Balatonszemes–Szemesi-berek	7	61.1		excavation	Oross, K., 2013. Balatonszárszó-kis-erdei-dűlő lelőhely középső neolit településszerkezete és közép-európai párhuzamai. PhD Thesis. Eötvös Loránd University Budapest.	Oross 2013, Fig 8.14
Banjica	8	228	K11	excavation	Lichter, C., 1993. Untersuchungen zu den Bauten des südosteuropäischen Neolithikums und Chalkolithikums.
Banjica	8	220	K4	excavation	Lichter, C., 1993. Untersuchungen zu den Bauten des südosteuropäischen Neolithikums und Chalkolithikums.	Lichter 1993, pp. 100-101
Banjica	8	105	K5	excavation	Lichter, C., 1993. Untersuchungen zu den Bauten des südosteuropäischen Neolithikums und Chalkolithikums.	Lichter 1993, pp. 100-101
Banjica	8	140.1	K7	excavation	Lichter, C., 1993. Untersuchungen zu den Bauten des südosteuropäischen Neolithikums und Chalkolithikums.	Lichter 1993, pp. 100-101
Banjica	8	68.3	K8	excavation	Lichter, C., 1993. Untersuchungen zu den Bauten des südosteuropäischen Neolithikums und Chalkolithikums.	Lichter 1993, pp. 100-101
Banjica	8	108	K9	excavation	Lichter, C., 1993. Untersuchungen zu den Bauten des südosteuropäischen Neolithikums und Chalkolithikums.	Lichter 1993, pp. 100-101
Beketinci, Bentež	9	49.3	Above ground house 1	excavation	Minichreiter, K., and Marković, Z., 2011. Architecture of Lasinja culture settlements in the light of new investigations in northern Croatia. Documenta Praehistorica, 38, 333–344.
Beketinci, Bentež	9	59.8	Above ground house 2	excavation	Minichreiter, K., and Marković, Z., 2011. Architecture of Lasinja culture settlements in the light of new investigations in northern Croatia. Documenta Praehistorica, 38, 333–344.
Beketinci, Bentež	9	36	Above ground house 3	excavation	Minichreiter, K., and Marković, Z., 2011. Architecture of Lasinja culture settlements in the light of new investigations in northern Croatia. Documenta Praehistorica, 38, 333–344.
Beketinci, Bentež	9	360	Above ground house 4	excavation	Minichreiter, K., and Marković, Z., 2011. Architecture of Lasinja culture settlements in the light of new investigations in northern Croatia. Documenta Praehistorica, 38, 333–344.
Beketinci, Bentež	9	45	Above ground house 5	excavation	Minichreiter, K., and Marković, Z., 2011. Architecture of Lasinja culture settlements in the light of new investigations in northern Croatia. Documenta Praehistorica, 38, 333–344.
Belovode	10	59		magnetometry	Rassmann, K., Furholt, M., Müller-Scheeßel, N., and Müller, J., 2021. The social organisation of the Vinča culture settlements. New evidence from magnetic and archaeological excavation data. In: M. Radivojević, B. Roberts, M. Marić, J. Kuzmanović-Cvetković, and T. Rehren, eds. The Rise of Metallurgy in Eurasia: Evolution, Organisation and Consumption of Early Metal in the Balkans: Archaeopress Ar…	Data from the Supplement: https://doi.org/10.32028/9781803270425/AppendixB_Ch38
Belovode	10	47		magnetometry	Rassmann, K., Furholt, M., Müller-Scheeßel, N., and Müller, J., 2021. The social organisation of the Vinča culture settlements. New evidence from magnetic and archaeological excavation data. In: M. Radivojević, B. Roberts, M. Marić, J. Kuzmanović-Cvetković, and T. Rehren, eds. The Rise of Metallurgy in Eurasia: Evolution, Organisation and Consumption of Early Metal in the Balkans: Archaeopress Ar…	Data from the Supplement: https://doi.org/10.32028/9781803270425/AppendixB_Ch38
Belovode	10	43		magnetometry	Rassmann, K., Furholt, M., Müller-Scheeßel, N., and Müller, J., 2021. The social organisation of the Vinča culture settlements. New evidence from magnetic and archaeological excavation data. In: M. Radivojević, B. Roberts, M. Marić, J. Kuzmanović-Cvetković, and T. Rehren, eds. The Rise of Metallurgy in Eurasia: Evolution, Organisation and Consumption of Early Metal in the Balkans: Archaeopress Ar…	Data from the Supplement: https://doi.org/10.32028/9781803270425/AppendixB_Ch38
Belovode	10	37		magnetometry	Rassmann, K., Furholt, M., Müller-Scheeßel, N., and Müller, J., 2021. The social organisation of the Vinča culture settlements. New evidence from magnetic and archaeological excavation data. In: M. Radivojević, B. Roberts, M. Marić, J. Kuzmanović-Cvetković, and T. Rehren, eds. The Rise of Metallurgy in Eurasia: Evolution, Organisation and Consumption of Early Metal in the Balkans: Archaeopress Ar…	Data from the Supplement: https://doi.org/10.32028/9781803270425/AppendixB_Ch38
Belovode	10	44		magnetometry	Rassmann, K., Furholt, M., Müller-Scheeßel, N., and Müller, J., 2021. The social organisation of the Vinča culture settlements. New evidence from magnetic and archaeological excavation data. In: M. Radivojević, B. Roberts, M. Marić, J. Kuzmanović-Cvetković, and T. Rehren, eds. The Rise of Metallurgy in Eurasia: Evolution, Organisation and Consumption of Early Metal in the Balkans: Archaeopress Ar…	Data from the Supplement: https://doi.org/10.32028/9781803270425/AppendixB_Ch38
Belovode	10	61		magnetometry	Rassmann, K., Furholt, M., Müller-Scheeßel, N., and Müller, J., 2021. The social organisation of the Vinča culture settlements. New evidence from magnetic and archaeological excavation data. In: M. Radivojević, B. Roberts, M. Marić, J. Kuzmanović-Cvetković, and T. Rehren, eds. The Rise of Metallurgy in Eurasia: Evolution, Organisation and Consumption of Early Metal in the Balkans: Archaeopress Ar…	Data from the Supplement: https://doi.org/10.32028/9781803270425/AppendixB_Ch38
Belovode	10	42		magnetometry	Rassmann, K., Furholt, M., Müller-Scheeßel, N., and Müller, J., 2021. The social organisation of the Vinča culture settlements. New evidence from magnetic and archaeological excavation data. In: M. Radivojević, B. Roberts, M. Marić, J. Kuzmanović-Cvetković, and T. Rehren, eds. The Rise of Metallurgy in Eurasia: Evolution, Organisation and Consumption of Early Metal in the Balkans: Archaeopress Ar…	Data from the Supplement: https://doi.org/10.32028/9781803270425/AppendixB_Ch38
Belovode	10	49		magnetometry	Rassmann, K., Furholt, M., Müller-Scheeßel, N., and Müller, J., 2021. The social organisation of the Vinča culture settlements. New evidence from magnetic and archaeological excavation data. In: M. Radivojević, B. Roberts, M. Marić, J. Kuzmanović-Cvetković, and T. Rehren, eds. The Rise of Metallurgy in Eurasia: Evolution, Organisation and Consumption of Early Metal in the Balkans: Archaeopress Ar…	Data from the Supplement: https://doi.org/10.32028/9781803270425/AppendixB_Ch38
Belovode	10	36		magnetometry	Rassmann, K., Furholt, M., Müller-Scheeßel, N., and Müller, J., 2021. The social organisation of the Vinča culture settlements. New evidence from magnetic and archaeological excavation data. In: M. Radivojević, B. Roberts, M. Marić, J. Kuzmanović-Cvetković, and T. Rehren, eds. The Rise of Metallurgy in Eurasia: Evolution, Organisation and Consumption of Early Metal in the Balkans: Archaeopress Ar…	Data from the Supplement: https://doi.org/10.32028/9781803270425/AppendixB_Ch38
Belovode	10	42		magnetometry	Rassmann, K., Furholt, M., Müller-Scheeßel, N., and Müller, J., 2021. The social organisation of the Vinča culture settlements. New evidence from magnetic and archaeological excavation data. In: M. Radivojević, B. Roberts, M. Marić, J. Kuzmanović-Cvetković, and T. Rehren, eds. The Rise of Metallurgy in Eurasia: Evolution, Organisation and Consumption of Early Metal in the Balkans: Archaeopress Ar…	Data from the Supplement: https://doi.org/10.32028/9781803270425/AppendixB_Ch38
Belovode	10	51		magnetometry	Rassmann, K., Furholt, M., Müller-Scheeßel, N., and Müller, J., 2021. The social organisation of the Vinča culture settlements. New evidence from magnetic and archaeological excavation data. In: M. Radivojević, B. Roberts, M. Marić, J. Kuzmanović-Cvetković, and T. Rehren, eds. The Rise of Metallurgy in Eurasia: Evolution, Organisation and Consumption of Early Metal in the Balkans: Archaeopress Ar…	Data from the Supplement: https://doi.org/10.32028/9781803270425/AppendixB_Ch38
Belovode	10	41		magnetometry	Rassmann, K., Furholt, M., Müller-Scheeßel, N., and Müller, J., 2021. The social organisation of the Vinča culture settlements. New evidence from magnetic and archaeological excavation data. In: M. Radivojević, B. Roberts, M. Marić, J. Kuzmanović-Cvetković, and T. Rehren, eds. The Rise of Metallurgy in Eurasia: Evolution, Organisation and Consumption of Early Metal in the Balkans: Archaeopress Ar…	Data from the Supplement: https://doi.org/10.32028/9781803270425/AppendixB_Ch38
Belovode	10	34		magnetometry	Rassmann, K., Furholt, M., Müller-Scheeßel, N., and Müller, J., 2021. The social organisation of the Vinča culture settlements. New evidence from magnetic and archaeological excavation data. In: M. Radivojević, B. Roberts, M. Marić, J. Kuzmanović-Cvetković, and T. Rehren, eds. The Rise of Metallurgy in Eurasia: Evolution, Organisation and Consumption of Early Metal in the Balkans: Archaeopress Ar…	Data from the Supplement: https://doi.org/10.32028/9781803270425/AppendixB_Ch38
Belovode	10	28		magnetometry	Rassmann, K., Furholt, M., Müller-Scheeßel, N., and Müller, J., 2021. The social organisation of the Vinča culture settlements. New evidence from magnetic and archaeological excavation data. In: M. Radivojević, B. Roberts, M. Marić, J. Kuzmanović-Cvetković, and T. Rehren, eds. The Rise of Metallurgy in Eurasia: Evolution, Organisation and Consumption of Early Metal in the Balkans: Archaeopress Ar…	Data from the Supplement: https://doi.org/10.32028/9781803270425/AppendixB_Ch38
Belovode	10	39		magnetometry	Rassmann, K., Furholt, M., Müller-Scheeßel, N., and Müller, J., 2021. The social organisation of the Vinča culture settlements. New evidence from magnetic and archaeological excavation data. In: M. Radivojević, B. Roberts, M. Marić, J. Kuzmanović-Cvetković, and T. Rehren, eds. The Rise of Metallurgy in Eurasia: Evolution, Organisation and Consumption of Early Metal in the Balkans: Archaeopress Ar…	Data from the Supplement: https://doi.org/10.32028/9781803270425/AppendixB_Ch38
Belovode	10	49		magnetometry	Rassmann, K., Furholt, M., Müller-Scheeßel, N., and Müller, J., 2021. The social organisation of the Vinča culture settlements. New evidence from magnetic and archaeological excavation data. In: M. Radivojević, B. Roberts, M. Marić, J. Kuzmanović-Cvetković, and T. Rehren, eds. The Rise of Metallurgy in Eurasia: Evolution, Organisation and Consumption of Early Metal in the Balkans: Archaeopress Ar…	Data from the Supplement: https://doi.org/10.32028/9781803270425/AppendixB_Ch38
Belovode	10	54		magnetometry	Rassmann, K., Furholt, M., Müller-Scheeßel, N., and Müller, J., 2021. The social organisation of the Vinča culture settlements. New evidence from magnetic and archaeological excavation data. In: M. Radivojević, B. Roberts, M. Marić, J. Kuzmanović-Cvetković, and T. Rehren, eds. The Rise of Metallurgy in Eurasia: Evolution, Organisation and Consumption of Early Metal in the Balkans: Archaeopress Ar…	Data from the Supplement: https://doi.org/10.32028/9781803270425/AppendixB_Ch38
Belovode	10	42		magnetometry	Rassmann, K., Furholt, M., Müller-Scheeßel, N., and Müller, J., 2021. The social organisation of the Vinča culture settlements. New evidence from magnetic and archaeological excavation data. In: M. Radivojević, B. Roberts, M. Marić, J. Kuzmanović-Cvetković, and T. Rehren, eds. The Rise of Metallurgy in Eurasia: Evolution, Organisation and Consumption of Early Metal in the Balkans: Archaeopress Ar…	Data from the Supplement: https://doi.org/10.32028/9781803270425/AppendixB_Ch38
Belovode	10	43		magnetometry	Rassmann, K., Furholt, M., Müller-Scheeßel, N., and Müller, J., 2021. The social organisation of the Vinča culture settlements. New evidence from magnetic and archaeological excavation data. In: M. Radivojević, B. Roberts, M. Marić, J. Kuzmanović-Cvetković, and T. Rehren, eds. The Rise of Metallurgy in Eurasia: Evolution, Organisation and Consumption of Early Metal in the Balkans: Archaeopress Ar…	Data from the Supplement: https://doi.org/10.32028/9781803270425/AppendixB_Ch38
Belovode	10	38		magnetometry	Rassmann, K., Furholt, M., Müller-Scheeßel, N., and Müller, J., 2021. The social organisation of the Vinča culture settlements. New evidence from magnetic and archaeological excavation data. In: M. Radivojević, B. Roberts, M. Marić, J. Kuzmanović-Cvetković, and T. Rehren, eds. The Rise of Metallurgy in Eurasia: Evolution, Organisation and Consumption of Early Metal in the Balkans: Archaeopress Ar…	Data from the Supplement: https://doi.org/10.32028/9781803270425/AppendixB_Ch38
Belovode	10	49		magnetometry	Rassmann, K., Furholt, M., Müller-Scheeßel, N., and Müller, J., 2021. The social organisation of the Vinča culture settlements. New evidence from magnetic and archaeological excavation data. In: M. Radivojević, B. Roberts, M. Marić, J. Kuzmanović-Cvetković, and T. Rehren, eds. The Rise of Metallurgy in Eurasia: Evolution, Organisation and Consumption of Early Metal in the Balkans: Archaeopress Ar…	Data from the Supplement: https://doi.org/10.32028/9781803270425/AppendixB_Ch38
Belovode	10	48		magnetometry	Rassmann, K., Furholt, M., Müller-Scheeßel, N., and Müller, J., 2021. The social organisation of the Vinča culture settlements. New evidence from magnetic and archaeological excavation data. In: M. Radivojević, B. Roberts, M. Marić, J. Kuzmanović-Cvetković, and T. Rehren, eds. The Rise of Metallurgy in Eurasia: Evolution, Organisation and Consumption of Early Metal in the Balkans: Archaeopress Ar…	Data from the Supplement: https://doi.org/10.32028/9781803270425/AppendixB_Ch38
Belovode	10	43		magnetometry	Rassmann, K., Furholt, M., Müller-Scheeßel, N., and Müller, J., 2021. The social organisation of the Vinča culture settlements. New evidence from magnetic and archaeological excavation data. In: M. Radivojević, B. Roberts, M. Marić, J. Kuzmanović-Cvetković, and T. Rehren, eds. The Rise of Metallurgy in Eurasia: Evolution, Organisation and Consumption of Early Metal in the Balkans: Archaeopress Ar…	Data from the Supplement: https://doi.org/10.32028/9781803270425/AppendixB_Ch38
Belovode	10	50		magnetometry	Rassmann, K., Furholt, M., Müller-Scheeßel, N., and Müller, J., 2021. The social organisation of the Vinča culture settlements. New evidence from magnetic and archaeological excavation data. In: M. Radivojević, B. Roberts, M. Marić, J. Kuzmanović-Cvetković, and T. Rehren, eds. The Rise of Metallurgy in Eurasia: Evolution, Organisation and Consumption of Early Metal in the Balkans: Archaeopress Ar…	Data from the Supplement: https://doi.org/10.32028/9781803270425/AppendixB_Ch38
Belovode	10	28		magnetometry	Rassmann, K., Furholt, M., Müller-Scheeßel, N., and Müller, J., 2021. The social organisation of the Vinča culture settlements. New evidence from magnetic and archaeological excavation data. In: M. Radivojević, B. Roberts, M. Marić, J. Kuzmanović-Cvetković, and T. Rehren, eds. The Rise of Metallurgy in Eurasia: Evolution, Organisation and Consumption of Early Metal in the Balkans: Archaeopress Ar…	Data from the Supplement: https://doi.org/10.32028/9781803270425/AppendixB_Ch38
Belovode	10	49		magnetometry	Rassmann, K., Furholt, M., Müller-Scheeßel, N., and Müller, J., 2021. The social organisation of the Vinča culture settlements. New evidence from magnetic and archaeological excavation data. In: M. Radivojević, B. Roberts, M. Marić, J. Kuzmanović-Cvetković, and T. Rehren, eds. The Rise of Metallurgy in Eurasia: Evolution, Organisation and Consumption of Early Metal in the Balkans: Archaeopress Ar…	Data from the Supplement: https://doi.org/10.32028/9781803270425/AppendixB_Ch38
Belovode	10	50		magnetometry	Rassmann, K., Furholt, M., Müller-Scheeßel, N., and Müller, J., 2021. The social organisation of the Vinča culture settlements. New evidence from magnetic and archaeological excavation data. In: M. Radivojević, B. Roberts, M. Marić, J. Kuzmanović-Cvetković, and T. Rehren, eds. The Rise of Metallurgy in Eurasia: Evolution, Organisation and Consumption of Early Metal in the Balkans: Archaeopress Ar…	Data from the Supplement: https://doi.org/10.32028/9781803270425/AppendixB_Ch38
Belovode	10	43		magnetometry	Rassmann, K., Furholt, M., Müller-Scheeßel, N., and Müller, J., 2021. The social organisation of the Vinča culture settlements. New evidence from magnetic and archaeological excavation data. In: M. Radivojević, B. Roberts, M. Marić, J. Kuzmanović-Cvetković, and T. Rehren, eds. The Rise of Metallurgy in Eurasia: Evolution, Organisation and Consumption of Early Metal in the Balkans: Archaeopress Ar…	Data from the Supplement: https://doi.org/10.32028/9781803270425/AppendixB_Ch38
Belovode	10	36		magnetometry	Rassmann, K., Furholt, M., Müller-Scheeßel, N., and Müller, J., 2021. The social organisation of the Vinča culture settlements. New evidence from magnetic and archaeological excavation data. In: M. Radivojević, B. Roberts, M. Marić, J. Kuzmanović-Cvetković, and T. Rehren, eds. The Rise of Metallurgy in Eurasia: Evolution, Organisation and Consumption of Early Metal in the Balkans: Archaeopress Ar…	Data from the Supplement: https://doi.org/10.32028/9781803270425/AppendixB_Ch38
Belovode	10	59		magnetometry	Rassmann, K., Furholt, M., Müller-Scheeßel, N., and Müller, J., 2021. The social organisation of the Vinča culture settlements. New evidence from magnetic and archaeological excavation data. In: M. Radivojević, B. Roberts, M. Marić, J. Kuzmanović-Cvetković, and T. Rehren, eds. The Rise of Metallurgy in Eurasia: Evolution, Organisation and Consumption of Early Metal in the Balkans: Archaeopress Ar…	Data from the Supplement: https://doi.org/10.32028/9781803270425/AppendixB_Ch38
Belovode	10	29		magnetometry	Rassmann, K., Furholt, M., Müller-Scheeßel, N., and Müller, J., 2021. The social organisation of the Vinča culture settlements. New evidence from magnetic and archaeological excavation data. In: M. Radivojević, B. Roberts, M. Marić, J. Kuzmanović-Cvetković, and T. Rehren, eds. The Rise of Metallurgy in Eurasia: Evolution, Organisation and Consumption of Early Metal in the Balkans: Archaeopress Ar…	Data from the Supplement: https://doi.org/10.32028/9781803270425/AppendixB_Ch38
Belovode	10	40		magnetometry	Rassmann, K., Furholt, M., Müller-Scheeßel, N., and Müller, J., 2021. The social organisation of the Vinča culture settlements. New evidence from magnetic and archaeological excavation data. In: M. Radivojević, B. Roberts, M. Marić, J. Kuzmanović-Cvetković, and T. Rehren, eds. The Rise of Metallurgy in Eurasia: Evolution, Organisation and Consumption of Early Metal in the Balkans: Archaeopress Ar…	Data from the Supplement: https://doi.org/10.32028/9781803270425/AppendixB_Ch38
Belovode	10	29		magnetometry	Rassmann, K., Furholt, M., Müller-Scheeßel, N., and Müller, J., 2021. The social organisation of the Vinča culture settlements. New evidence from magnetic and archaeological excavation data. In: M. Radivojević, B. Roberts, M. Marić, J. Kuzmanović-Cvetković, and T. Rehren, eds. The Rise of Metallurgy in Eurasia: Evolution, Organisation and Consumption of Early Metal in the Balkans: Archaeopress Ar…	Data from the Supplement: https://doi.org/10.32028/9781803270425/AppendixB_Ch38
Belovode	10	39		magnetometry	Rassmann, K., Furholt, M., Müller-Scheeßel, N., and Müller, J., 2021. The social organisation of the Vinča culture settlements. New evidence from magnetic and archaeological excavation data. In: M. Radivojević, B. Roberts, M. Marić, J. Kuzmanović-Cvetković, and T. Rehren, eds. The Rise of Metallurgy in Eurasia: Evolution, Organisation and Consumption of Early Metal in the Balkans: Archaeopress Ar…	Data from the Supplement: https://doi.org/10.32028/9781803270425/AppendixB_Ch38
Belovode	10	47		magnetometry	Rassmann, K., Furholt, M., Müller-Scheeßel, N., and Müller, J., 2021. The social organisation of the Vinča culture settlements. New evidence from magnetic and archaeological excavation data. In: M. Radivojević, B. Roberts, M. Marić, J. Kuzmanović-Cvetković, and T. Rehren, eds. The Rise of Metallurgy in Eurasia: Evolution, Organisation and Consumption of Early Metal in the Balkans: Archaeopress Ar…	Data from the Supplement: https://doi.org/10.32028/9781803270425/AppendixB_Ch38
Belovode	10	47		magnetometry	Rassmann, K., Furholt, M., Müller-Scheeßel, N., and Müller, J., 2021. The social organisation of the Vinča culture settlements. New evidence from magnetic and archaeological excavation data. In: M. Radivojević, B. Roberts, M. Marić, J. Kuzmanović-Cvetković, and T. Rehren, eds. The Rise of Metallurgy in Eurasia: Evolution, Organisation and Consumption of Early Metal in the Balkans: Archaeopress Ar…	Data from the Supplement: https://doi.org/10.32028/9781803270425/AppendixB_Ch38
Belovode	10	36		magnetometry	Rassmann, K., Furholt, M., Müller-Scheeßel, N., and Müller, J., 2021. The social organisation of the Vinča culture settlements. New evidence from magnetic and archaeological excavation data. In: M. Radivojević, B. Roberts, M. Marić, J. Kuzmanović-Cvetković, and T. Rehren, eds. The Rise of Metallurgy in Eurasia: Evolution, Organisation and Consumption of Early Metal in the Balkans: Archaeopress Ar…	Data from the Supplement: https://doi.org/10.32028/9781803270425/AppendixB_Ch38
Belovode	10	32		magnetometry	Rassmann, K., Furholt, M., Müller-Scheeßel, N., and Müller, J., 2021. The social organisation of the Vinča culture settlements. New evidence from magnetic and archaeological excavation data. In: M. Radivojević, B. Roberts, M. Marić, J. Kuzmanović-Cvetković, and T. Rehren, eds. The Rise of Metallurgy in Eurasia: Evolution, Organisation and Consumption of Early Metal in the Balkans: Archaeopress Ar…	Data from the Supplement: https://doi.org/10.32028/9781803270425/AppendixB_Ch38
Belovode	10	28		magnetometry	Rassmann, K., Furholt, M., Müller-Scheeßel, N., and Müller, J., 2021. The social organisation of the Vinča culture settlements. New evidence from magnetic and archaeological excavation data. In: M. Radivojević, B. Roberts, M. Marić, J. Kuzmanović-Cvetković, and T. Rehren, eds. The Rise of Metallurgy in Eurasia: Evolution, Organisation and Consumption of Early Metal in the Balkans: Archaeopress Ar…	Data from the Supplement: https://doi.org/10.32028/9781803270425/AppendixB_Ch38
Belovode	10	39		magnetometry	Rassmann, K., Furholt, M., Müller-Scheeßel, N., and Müller, J., 2021. The social organisation of the Vinča culture settlements. New evidence from magnetic and archaeological excavation data. In: M. Radivojević, B. Roberts, M. Marić, J. Kuzmanović-Cvetković, and T. Rehren, eds. The Rise of Metallurgy in Eurasia: Evolution, Organisation and Consumption of Early Metal in the Balkans: Archaeopress Ar…	Data from the Supplement: https://doi.org/10.32028/9781803270425/AppendixB_Ch38
Belovode	10	37		magnetometry	Rassmann, K., Furholt, M., Müller-Scheeßel, N., and Müller, J., 2021. The social organisation of the Vinča culture settlements. New evidence from magnetic and archaeological excavation data. In: M. Radivojević, B. Roberts, M. Marić, J. Kuzmanović-Cvetković, and T. Rehren, eds. The Rise of Metallurgy in Eurasia: Evolution, Organisation and Consumption of Early Metal in the Balkans: Archaeopress Ar…	Data from the Supplement: https://doi.org/10.32028/9781803270425/AppendixB_Ch38
Belovode	10	45		magnetometry	Rassmann, K., Furholt, M., Müller-Scheeßel, N., and Müller, J., 2021. The social organisation of the Vinča culture settlements. New evidence from magnetic and archaeological excavation data. In: M. Radivojević, B. Roberts, M. Marić, J. Kuzmanović-Cvetković, and T. Rehren, eds. The Rise of Metallurgy in Eurasia: Evolution, Organisation and Consumption of Early Metal in the Balkans: Archaeopress Ar…	Data from the Supplement: https://doi.org/10.32028/9781803270425/AppendixB_Ch38
Belovode	10	38		magnetometry	Rassmann, K., Furholt, M., Müller-Scheeßel, N., and Müller, J., 2021. The social organisation of the Vinča culture settlements. New evidence from magnetic and archaeological excavation data. In: M. Radivojević, B. Roberts, M. Marić, J. Kuzmanović-Cvetković, and T. Rehren, eds. The Rise of Metallurgy in Eurasia: Evolution, Organisation and Consumption of Early Metal in the Balkans: Archaeopress Ar…	Data from the Supplement: https://doi.org/10.32028/9781803270425/AppendixB_Ch38
Belovode	10	30		magnetometry	Rassmann, K., Furholt, M., Müller-Scheeßel, N., and Müller, J., 2021. The social organisation of the Vinča culture settlements. New evidence from magnetic and archaeological excavation data. In: M. Radivojević, B. Roberts, M. Marić, J. Kuzmanović-Cvetković, and T. Rehren, eds. The Rise of Metallurgy in Eurasia: Evolution, Organisation and Consumption of Early Metal in the Balkans: Archaeopress Ar…	Data from the Supplement: https://doi.org/10.32028/9781803270425/AppendixB_Ch38
Belovode	10	21		magnetometry	Rassmann, K., Furholt, M., Müller-Scheeßel, N., and Müller, J., 2021. The social organisation of the Vinča culture settlements. New evidence from magnetic and archaeological excavation data. In: M. Radivojević, B. Roberts, M. Marić, J. Kuzmanović-Cvetković, and T. Rehren, eds. The Rise of Metallurgy in Eurasia: Evolution, Organisation and Consumption of Early Metal in the Balkans: Archaeopress Ar…	Data from the Supplement: https://doi.org/10.32028/9781803270425/AppendixB_Ch38
Belovode	10	10		magnetometry	Rassmann, K., Furholt, M., Müller-Scheeßel, N., and Müller, J., 2021. The social organisation of the Vinča culture settlements. New evidence from magnetic and archaeological excavation data. In: M. Radivojević, B. Roberts, M. Marić, J. Kuzmanović-Cvetković, and T. Rehren, eds. The Rise of Metallurgy in Eurasia: Evolution, Organisation and Consumption of Early Metal in the Balkans: Archaeopress Ar…	Data from the Supplement: https://doi.org/10.32028/9781803270425/AppendixB_Ch38
Belovode	10	31		magnetometry	Rassmann, K., Furholt, M., Müller-Scheeßel, N., and Müller, J., 2021. The social organisation of the Vinča culture settlements. New evidence from magnetic and archaeological excavation data. In: M. Radivojević, B. Roberts, M. Marić, J. Kuzmanović-Cvetković, and T. Rehren, eds. The Rise of Metallurgy in Eurasia: Evolution, Organisation and Consumption of Early Metal in the Balkans: Archaeopress Ar…	Data from the Supplement: https://doi.org/10.32028/9781803270425/AppendixB_Ch38
Belovode	10	37		magnetometry	Rassmann, K., Furholt, M., Müller-Scheeßel, N., and Müller, J., 2021. The social organisation of the Vinča culture settlements. New evidence from magnetic and archaeological excavation data. In: M. Radivojević, B. Roberts, M. Marić, J. Kuzmanović-Cvetković, and T. Rehren, eds. The Rise of Metallurgy in Eurasia: Evolution, Organisation and Consumption of Early Metal in the Balkans: Archaeopress Ar…	Data from the Supplement: https://doi.org/10.32028/9781803270425/AppendixB_Ch38
Belovode	10	33		magnetometry	Rassmann, K., Furholt, M., Müller-Scheeßel, N., and Müller, J., 2021. The social organisation of the Vinča culture settlements. New evidence from magnetic and archaeological excavation data. In: M. Radivojević, B. Roberts, M. Marić, J. Kuzmanović-Cvetković, and T. Rehren, eds. The Rise of Metallurgy in Eurasia: Evolution, Organisation and Consumption of Early Metal in the Balkans: Archaeopress Ar…	Data from the Supplement: https://doi.org/10.32028/9781803270425/AppendixB_Ch38
Belovode	10	27		magnetometry	Rassmann, K., Furholt, M., Müller-Scheeßel, N., and Müller, J., 2021. The social organisation of the Vinča culture settlements. New evidence from magnetic and archaeological excavation data. In: M. Radivojević, B. Roberts, M. Marić, J. Kuzmanović-Cvetković, and T. Rehren, eds. The Rise of Metallurgy in Eurasia: Evolution, Organisation and Consumption of Early Metal in the Balkans: Archaeopress Ar…	Data from the Supplement: https://doi.org/10.32028/9781803270425/AppendixB_Ch38
Belovode	10	42		magnetometry	Rassmann, K., Furholt, M., Müller-Scheeßel, N., and Müller, J., 2021. The social organisation of the Vinča culture settlements. New evidence from magnetic and archaeological excavation data. In: M. Radivojević, B. Roberts, M. Marić, J. Kuzmanović-Cvetković, and T. Rehren, eds. The Rise of Metallurgy in Eurasia: Evolution, Organisation and Consumption of Early Metal in the Balkans: Archaeopress Ar…	Data from the Supplement: https://doi.org/10.32028/9781803270425/AppendixB_Ch38
Belovode	10	42		magnetometry	Rassmann, K., Furholt, M., Müller-Scheeßel, N., and Müller, J., 2021. The social organisation of the Vinča culture settlements. New evidence from magnetic and archaeological excavation data. In: M. Radivojević, B. Roberts, M. Marić, J. Kuzmanović-Cvetković, and T. Rehren, eds. The Rise of Metallurgy in Eurasia: Evolution, Organisation and Consumption of Early Metal in the Balkans: Archaeopress Ar…	Data from the Supplement: https://doi.org/10.32028/9781803270425/AppendixB_Ch38
Belovode	10	34		magnetometry	Rassmann, K., Furholt, M., Müller-Scheeßel, N., and Müller, J., 2021. The social organisation of the Vinča culture settlements. New evidence from magnetic and archaeological excavation data. In: M. Radivojević, B. Roberts, M. Marić, J. Kuzmanović-Cvetković, and T. Rehren, eds. The Rise of Metallurgy in Eurasia: Evolution, Organisation and Consumption of Early Metal in the Balkans: Archaeopress Ar…	Data from the Supplement: https://doi.org/10.32028/9781803270425/AppendixB_Ch38
Belovode	10	29		magnetometry	Rassmann, K., Furholt, M., Müller-Scheeßel, N., and Müller, J., 2021. The social organisation of the Vinča culture settlements. New evidence from magnetic and archaeological excavation data. In: M. Radivojević, B. Roberts, M. Marić, J. Kuzmanović-Cvetković, and T. Rehren, eds. The Rise of Metallurgy in Eurasia: Evolution, Organisation and Consumption of Early Metal in the Balkans: Archaeopress Ar…	Data from the Supplement: https://doi.org/10.32028/9781803270425/AppendixB_Ch38
Belovode	10	47		magnetometry	Rassmann, K., Furholt, M., Müller-Scheeßel, N., and Müller, J., 2021. The social organisation of the Vinča culture settlements. New evidence from magnetic and archaeological excavation data. In: M. Radivojević, B. Roberts, M. Marić, J. Kuzmanović-Cvetković, and T. Rehren, eds. The Rise of Metallurgy in Eurasia: Evolution, Organisation and Consumption of Early Metal in the Balkans: Archaeopress Ar…	Data from the Supplement: https://doi.org/10.32028/9781803270425/AppendixB_Ch38
Belovode	10	35		magnetometry	Rassmann, K., Furholt, M., Müller-Scheeßel, N., and Müller, J., 2021. The social organisation of the Vinča culture settlements. New evidence from magnetic and archaeological excavation data. In: M. Radivojević, B. Roberts, M. Marić, J. Kuzmanović-Cvetković, and T. Rehren, eds. The Rise of Metallurgy in Eurasia: Evolution, Organisation and Consumption of Early Metal in the Balkans: Archaeopress Ar…	Data from the Supplement: https://doi.org/10.32028/9781803270425/AppendixB_Ch38
Belovode	10	46		magnetometry	Rassmann, K., Furholt, M., Müller-Scheeßel, N., and Müller, J., 2021. The social organisation of the Vinča culture settlements. New evidence from magnetic and archaeological excavation data. In: M. Radivojević, B. Roberts, M. Marić, J. Kuzmanović-Cvetković, and T. Rehren, eds. The Rise of Metallurgy in Eurasia: Evolution, Organisation and Consumption of Early Metal in the Balkans: Archaeopress Ar…	Data from the Supplement: https://doi.org/10.32028/9781803270425/AppendixB_Ch38
Belovode	10	38		magnetometry	Rassmann, K., Furholt, M., Müller-Scheeßel, N., and Müller, J., 2021. The social organisation of the Vinča culture settlements. New evidence from magnetic and archaeological excavation data. In: M. Radivojević, B. Roberts, M. Marić, J. Kuzmanović-Cvetković, and T. Rehren, eds. The Rise of Metallurgy in Eurasia: Evolution, Organisation and Consumption of Early Metal in the Balkans: Archaeopress Ar…	Data from the Supplement: https://doi.org/10.32028/9781803270425/AppendixB_Ch38
Belovode	10	39		magnetometry	Rassmann, K., Furholt, M., Müller-Scheeßel, N., and Müller, J., 2021. The social organisation of the Vinča culture settlements. New evidence from magnetic and archaeological excavation data. In: M. Radivojević, B. Roberts, M. Marić, J. Kuzmanović-Cvetković, and T. Rehren, eds. The Rise of Metallurgy in Eurasia: Evolution, Organisation and Consumption of Early Metal in the Balkans: Archaeopress Ar…	Data from the Supplement: https://doi.org/10.32028/9781803270425/AppendixB_Ch38
Belovode	10	56		magnetometry	Rassmann, K., Furholt, M., Müller-Scheeßel, N., and Müller, J., 2021. The social organisation of the Vinča culture settlements. New evidence from magnetic and archaeological excavation data. In: M. Radivojević, B. Roberts, M. Marić, J. Kuzmanović-Cvetković, and T. Rehren, eds. The Rise of Metallurgy in Eurasia: Evolution, Organisation and Consumption of Early Metal in the Balkans: Archaeopress Ar…	Data from the Supplement: https://doi.org/10.32028/9781803270425/AppendixB_Ch38
Belovode	10	42		magnetometry	Rassmann, K., Furholt, M., Müller-Scheeßel, N., and Müller, J., 2021. The social organisation of the Vinča culture settlements. New evidence from magnetic and archaeological excavation data. In: M. Radivojević, B. Roberts, M. Marić, J. Kuzmanović-Cvetković, and T. Rehren, eds. The Rise of Metallurgy in Eurasia: Evolution, Organisation and Consumption of Early Metal in the Balkans: Archaeopress Ar…	Data from the Supplement: https://doi.org/10.32028/9781803270425/AppendixB_Ch38
Belovode	10	34		magnetometry	Rassmann, K., Furholt, M., Müller-Scheeßel, N., and Müller, J., 2021. The social organisation of the Vinča culture settlements. New evidence from magnetic and archaeological excavation data. In: M. Radivojević, B. Roberts, M. Marić, J. Kuzmanović-Cvetković, and T. Rehren, eds. The Rise of Metallurgy in Eurasia: Evolution, Organisation and Consumption of Early Metal in the Balkans: Archaeopress Ar…	Data from the Supplement: https://doi.org/10.32028/9781803270425/AppendixB_Ch38
Belovode	10	36		magnetometry	Rassmann, K., Furholt, M., Müller-Scheeßel, N., and Müller, J., 2021. The social organisation of the Vinča culture settlements. New evidence from magnetic and archaeological excavation data. In: M. Radivojević, B. Roberts, M. Marić, J. Kuzmanović-Cvetković, and T. Rehren, eds. The Rise of Metallurgy in Eurasia: Evolution, Organisation and Consumption of Early Metal in the Balkans: Archaeopress Ar…	Data from the Supplement: https://doi.org/10.32028/9781803270425/AppendixB_Ch38
Belovode	10	38		magnetometry	Rassmann, K., Furholt, M., Müller-Scheeßel, N., and Müller, J., 2021. The social organisation of the Vinča culture settlements. New evidence from magnetic and archaeological excavation data. In: M. Radivojević, B. Roberts, M. Marić, J. Kuzmanović-Cvetković, and T. Rehren, eds. The Rise of Metallurgy in Eurasia: Evolution, Organisation and Consumption of Early Metal in the Balkans: Archaeopress Ar…	Data from the Supplement: https://doi.org/10.32028/9781803270425/AppendixB_Ch38
Belovode	10	23		magnetometry	Rassmann, K., Furholt, M., Müller-Scheeßel, N., and Müller, J., 2021. The social organisation of the Vinča culture settlements. New evidence from magnetic and archaeological excavation data. In: M. Radivojević, B. Roberts, M. Marić, J. Kuzmanović-Cvetković, and T. Rehren, eds. The Rise of Metallurgy in Eurasia: Evolution, Organisation and Consumption of Early Metal in the Balkans: Archaeopress Ar…	Data from the Supplement: https://doi.org/10.32028/9781803270425/AppendixB_Ch38
Belovode	10	23		magnetometry	Rassmann, K., Furholt, M., Müller-Scheeßel, N., and Müller, J., 2021. The social organisation of the Vinča culture settlements. New evidence from magnetic and archaeological excavation data. In: M. Radivojević, B. Roberts, M. Marić, J. Kuzmanović-Cvetković, and T. Rehren, eds. The Rise of Metallurgy in Eurasia: Evolution, Organisation and Consumption of Early Metal in the Balkans: Archaeopress Ar…	Data from the Supplement: https://doi.org/10.32028/9781803270425/AppendixB_Ch38
Belovode	10	22		magnetometry	Rassmann, K., Furholt, M., Müller-Scheeßel, N., and Müller, J., 2021. The social organisation of the Vinča culture settlements. New evidence from magnetic and archaeological excavation data. In: M. Radivojević, B. Roberts, M. Marić, J. Kuzmanović-Cvetković, and T. Rehren, eds. The Rise of Metallurgy in Eurasia: Evolution, Organisation and Consumption of Early Metal in the Balkans: Archaeopress Ar…	Data from the Supplement: https://doi.org/10.32028/9781803270425/AppendixB_Ch38
Belovode	10	38		magnetometry	Rassmann, K., Furholt, M., Müller-Scheeßel, N., and Müller, J., 2021. The social organisation of the Vinča culture settlements. New evidence from magnetic and archaeological excavation data. In: M. Radivojević, B. Roberts, M. Marić, J. Kuzmanović-Cvetković, and T. Rehren, eds. The Rise of Metallurgy in Eurasia: Evolution, Organisation and Consumption of Early Metal in the Balkans: Archaeopress Ar…	Data from the Supplement: https://doi.org/10.32028/9781803270425/AppendixB_Ch38
Belovode	10	30		magnetometry	Rassmann, K., Furholt, M., Müller-Scheeßel, N., and Müller, J., 2021. The social organisation of the Vinča culture settlements. New evidence from magnetic and archaeological excavation data. In: M. Radivojević, B. Roberts, M. Marić, J. Kuzmanović-Cvetković, and T. Rehren, eds. The Rise of Metallurgy in Eurasia: Evolution, Organisation and Consumption of Early Metal in the Balkans: Archaeopress Ar…	Data from the Supplement: https://doi.org/10.32028/9781803270425/AppendixB_Ch38
Belovode	10	30		magnetometry	Rassmann, K., Furholt, M., Müller-Scheeßel, N., and Müller, J., 2021. The social organisation of the Vinča culture settlements. New evidence from magnetic and archaeological excavation data. In: M. Radivojević, B. Roberts, M. Marić, J. Kuzmanović-Cvetković, and T. Rehren, eds. The Rise of Metallurgy in Eurasia: Evolution, Organisation and Consumption of Early Metal in the Balkans: Archaeopress Ar…	Data from the Supplement: https://doi.org/10.32028/9781803270425/AppendixB_Ch38
Belovode	10	35		magnetometry	Rassmann, K., Furholt, M., Müller-Scheeßel, N., and Müller, J., 2021. The social organisation of the Vinča culture settlements. New evidence from magnetic and archaeological excavation data. In: M. Radivojević, B. Roberts, M. Marić, J. Kuzmanović-Cvetković, and T. Rehren, eds. The Rise of Metallurgy in Eurasia: Evolution, Organisation and Consumption of Early Metal in the Balkans: Archaeopress Ar…	Data from the Supplement: https://doi.org/10.32028/9781803270425/AppendixB_Ch38
Belovode	10	39		magnetometry	Rassmann, K., Furholt, M., Müller-Scheeßel, N., and Müller, J., 2021. The social organisation of the Vinča culture settlements. New evidence from magnetic and archaeological excavation data. In: M. Radivojević, B. Roberts, M. Marić, J. Kuzmanović-Cvetković, and T. Rehren, eds. The Rise of Metallurgy in Eurasia: Evolution, Organisation and Consumption of Early Metal in the Balkans: Archaeopress Ar…	Data from the Supplement: https://doi.org/10.32028/9781803270425/AppendixB_Ch38
Belovode	10	42		magnetometry	Rassmann, K., Furholt, M., Müller-Scheeßel, N., and Müller, J., 2021. The social organisation of the Vinča culture settlements. New evidence from magnetic and archaeological excavation data. In: M. Radivojević, B. Roberts, M. Marić, J. Kuzmanović-Cvetković, and T. Rehren, eds. The Rise of Metallurgy in Eurasia: Evolution, Organisation and Consumption of Early Metal in the Balkans: Archaeopress Ar…	Data from the Supplement: https://doi.org/10.32028/9781803270425/AppendixB_Ch38
Belovode	10	27		magnetometry	Rassmann, K., Furholt, M., Müller-Scheeßel, N., and Müller, J., 2021. The social organisation of the Vinča culture settlements. New evidence from magnetic and archaeological excavation data. In: M. Radivojević, B. Roberts, M. Marić, J. Kuzmanović-Cvetković, and T. Rehren, eds. The Rise of Metallurgy in Eurasia: Evolution, Organisation and Consumption of Early Metal in the Balkans: Archaeopress Ar…	Data from the Supplement: https://doi.org/10.32028/9781803270425/AppendixB_Ch38
Belovode	10	52		magnetometry	Rassmann, K., Furholt, M., Müller-Scheeßel, N., and Müller, J., 2021. The social organisation of the Vinča culture settlements. New evidence from magnetic and archaeological excavation data. In: M. Radivojević, B. Roberts, M. Marić, J. Kuzmanović-Cvetković, and T. Rehren, eds. The Rise of Metallurgy in Eurasia: Evolution, Organisation and Consumption of Early Metal in the Balkans: Archaeopress Ar…	Data from the Supplement: https://doi.org/10.32028/9781803270425/AppendixB_Ch38
Belovode	10	34		magnetometry	Rassmann, K., Furholt, M., Müller-Scheeßel, N., and Müller, J., 2021. The social organisation of the Vinča culture settlements. New evidence from magnetic and archaeological excavation data. In: M. Radivojević, B. Roberts, M. Marić, J. Kuzmanović-Cvetković, and T. Rehren, eds. The Rise of Metallurgy in Eurasia: Evolution, Organisation and Consumption of Early Metal in the Balkans: Archaeopress Ar…	Data from the Supplement: https://doi.org/10.32028/9781803270425/AppendixB_Ch38
Belovode	10	54		magnetometry	Rassmann, K., Furholt, M., Müller-Scheeßel, N., and Müller, J., 2021. The social organisation of the Vinča culture settlements. New evidence from magnetic and archaeological excavation data. In: M. Radivojević, B. Roberts, M. Marić, J. Kuzmanović-Cvetković, and T. Rehren, eds. The Rise of Metallurgy in Eurasia: Evolution, Organisation and Consumption of Early Metal in the Balkans: Archaeopress Ar…	Data from the Supplement: https://doi.org/10.32028/9781803270425/AppendixB_Ch38
Belovode	10	38		magnetometry	Rassmann, K., Furholt, M., Müller-Scheeßel, N., and Müller, J., 2021. The social organisation of the Vinča culture settlements. New evidence from magnetic and archaeological excavation data. In: M. Radivojević, B. Roberts, M. Marić, J. Kuzmanović-Cvetković, and T. Rehren, eds. The Rise of Metallurgy in Eurasia: Evolution, Organisation and Consumption of Early Metal in the Balkans: Archaeopress Ar…	Data from the Supplement: https://doi.org/10.32028/9781803270425/AppendixB_Ch38
Belovode	10	35		magnetometry	Rassmann, K., Furholt, M., Müller-Scheeßel, N., and Müller, J., 2021. The social organisation of the Vinča culture settlements. New evidence from magnetic and archaeological excavation data. In: M. Radivojević, B. Roberts, M. Marić, J. Kuzmanović-Cvetković, and T. Rehren, eds. The Rise of Metallurgy in Eurasia: Evolution, Organisation and Consumption of Early Metal in the Balkans: Archaeopress Ar…	Data from the Supplement: https://doi.org/10.32028/9781803270425/AppendixB_Ch38
Belovode	10	39		magnetometry	Rassmann, K., Furholt, M., Müller-Scheeßel, N., and Müller, J., 2021. The social organisation of the Vinča culture settlements. New evidence from magnetic and archaeological excavation data. In: M. Radivojević, B. Roberts, M. Marić, J. Kuzmanović-Cvetković, and T. Rehren, eds. The Rise of Metallurgy in Eurasia: Evolution, Organisation and Consumption of Early Metal in the Balkans: Archaeopress Ar…	Data from the Supplement: https://doi.org/10.32028/9781803270425/AppendixB_Ch38
Belovode	10	34		magnetometry	Rassmann, K., Furholt, M., Müller-Scheeßel, N., and Müller, J., 2021. The social organisation of the Vinča culture settlements. New evidence from magnetic and archaeological excavation data. In: M. Radivojević, B. Roberts, M. Marić, J. Kuzmanović-Cvetković, and T. Rehren, eds. The Rise of Metallurgy in Eurasia: Evolution, Organisation and Consumption of Early Metal in the Balkans: Archaeopress Ar…	Data from the Supplement: https://doi.org/10.32028/9781803270425/AppendixB_Ch38
Belovode	10	29		magnetometry	Rassmann, K., Furholt, M., Müller-Scheeßel, N., and Müller, J., 2021. The social organisation of the Vinča culture settlements. New evidence from magnetic and archaeological excavation data. In: M. Radivojević, B. Roberts, M. Marić, J. Kuzmanović-Cvetković, and T. Rehren, eds. The Rise of Metallurgy in Eurasia: Evolution, Organisation and Consumption of Early Metal in the Balkans: Archaeopress Ar…	Data from the Supplement: https://doi.org/10.32028/9781803270425/AppendixB_Ch38
Belovode	10	42		magnetometry	Rassmann, K., Furholt, M., Müller-Scheeßel, N., and Müller, J., 2021. The social organisation of the Vinča culture settlements. New evidence from magnetic and archaeological excavation data. In: M. Radivojević, B. Roberts, M. Marić, J. Kuzmanović-Cvetković, and T. Rehren, eds. The Rise of Metallurgy in Eurasia: Evolution, Organisation and Consumption of Early Metal in the Balkans: Archaeopress Ar…	Data from the Supplement: https://doi.org/10.32028/9781803270425/AppendixB_Ch38
Belovode	10	37		magnetometry	Rassmann, K., Furholt, M., Müller-Scheeßel, N., and Müller, J., 2021. The social organisation of the Vinča culture settlements. New evidence from magnetic and archaeological excavation data. In: M. Radivojević, B. Roberts, M. Marić, J. Kuzmanović-Cvetković, and T. Rehren, eds. The Rise of Metallurgy in Eurasia: Evolution, Organisation and Consumption of Early Metal in the Balkans: Archaeopress Ar…	Data from the Supplement: https://doi.org/10.32028/9781803270425/AppendixB_Ch38
Belovode	10	54		magnetometry	Rassmann, K., Furholt, M., Müller-Scheeßel, N., and Müller, J., 2021. The social organisation of the Vinča culture settlements. New evidence from magnetic and archaeological excavation data. In: M. Radivojević, B. Roberts, M. Marić, J. Kuzmanović-Cvetković, and T. Rehren, eds. The Rise of Metallurgy in Eurasia: Evolution, Organisation and Consumption of Early Metal in the Balkans: Archaeopress Ar…	Data from the Supplement: https://doi.org/10.32028/9781803270425/AppendixB_Ch38
Belovode	10	65		magnetometry	Rassmann, K., Furholt, M., Müller-Scheeßel, N., and Müller, J., 2021. The social organisation of the Vinča culture settlements. New evidence from magnetic and archaeological excavation data. In: M. Radivojević, B. Roberts, M. Marić, J. Kuzmanović-Cvetković, and T. Rehren, eds. The Rise of Metallurgy in Eurasia: Evolution, Organisation and Consumption of Early Metal in the Balkans: Archaeopress Ar…	Data from the Supplement: https://doi.org/10.32028/9781803270425/AppendixB_Ch38
Belovode	10	47		magnetometry	Rassmann, K., Furholt, M., Müller-Scheeßel, N., and Müller, J., 2021. The social organisation of the Vinča culture settlements. New evidence from magnetic and archaeological excavation data. In: M. Radivojević, B. Roberts, M. Marić, J. Kuzmanović-Cvetković, and T. Rehren, eds. The Rise of Metallurgy in Eurasia: Evolution, Organisation and Consumption of Early Metal in the Balkans: Archaeopress Ar…	Data from the Supplement: https://doi.org/10.32028/9781803270425/AppendixB_Ch38
Belovode	10	57		magnetometry	Rassmann, K., Furholt, M., Müller-Scheeßel, N., and Müller, J., 2021. The social organisation of the Vinča culture settlements. New evidence from magnetic and archaeological excavation data. In: M. Radivojević, B. Roberts, M. Marić, J. Kuzmanović-Cvetković, and T. Rehren, eds. The Rise of Metallurgy in Eurasia: Evolution, Organisation and Consumption of Early Metal in the Balkans: Archaeopress Ar…	Data from the Supplement: https://doi.org/10.32028/9781803270425/AppendixB_Ch38
Belovode	10	57		magnetometry	Rassmann, K., Furholt, M., Müller-Scheeßel, N., and Müller, J., 2021. The social organisation of the Vinča culture settlements. New evidence from magnetic and archaeological excavation data. In: M. Radivojević, B. Roberts, M. Marić, J. Kuzmanović-Cvetković, and T. Rehren, eds. The Rise of Metallurgy in Eurasia: Evolution, Organisation and Consumption of Early Metal in the Balkans: Archaeopress Ar…	Data from the Supplement: https://doi.org/10.32028/9781803270425/AppendixB_Ch38
Belovode	10	75		magnetometry	Rassmann, K., Furholt, M., Müller-Scheeßel, N., and Müller, J., 2021. The social organisation of the Vinča culture settlements. New evidence from magnetic and archaeological excavation data. In: M. Radivojević, B. Roberts, M. Marić, J. Kuzmanović-Cvetković, and T. Rehren, eds. The Rise of Metallurgy in Eurasia: Evolution, Organisation and Consumption of Early Metal in the Balkans: Archaeopress Ar…	Data from the Supplement: https://doi.org/10.32028/9781803270425/AppendixB_Ch38
Belovode	10	46		magnetometry	Rassmann, K., Furholt, M., Müller-Scheeßel, N., and Müller, J., 2021. The social organisation of the Vinča culture settlements. New evidence from magnetic and archaeological excavation data. In: M. Radivojević, B. Roberts, M. Marić, J. Kuzmanović-Cvetković, and T. Rehren, eds. The Rise of Metallurgy in Eurasia: Evolution, Organisation and Consumption of Early Metal in the Balkans: Archaeopress Ar…	Data from the Supplement: https://doi.org/10.32028/9781803270425/AppendixB_Ch38
Belovode	10	67		magnetometry	Rassmann, K., Furholt, M., Müller-Scheeßel, N., and Müller, J., 2021. The social organisation of the Vinča culture settlements. New evidence from magnetic and archaeological excavation data. In: M. Radivojević, B. Roberts, M. Marić, J. Kuzmanović-Cvetković, and T. Rehren, eds. The Rise of Metallurgy in Eurasia: Evolution, Organisation and Consumption of Early Metal in the Balkans: Archaeopress Ar…	Data from the Supplement: https://doi.org/10.32028/9781803270425/AppendixB_Ch38
Belovode	10	50		magnetometry	Rassmann, K., Furholt, M., Müller-Scheeßel, N., and Müller, J., 2021. The social organisation of the Vinča culture settlements. New evidence from magnetic and archaeological excavation data. In: M. Radivojević, B. Roberts, M. Marić, J. Kuzmanović-Cvetković, and T. Rehren, eds. The Rise of Metallurgy in Eurasia: Evolution, Organisation and Consumption of Early Metal in the Balkans: Archaeopress Ar…	Data from the Supplement: https://doi.org/10.32028/9781803270425/AppendixB_Ch38
Belovode	10	69		magnetometry	Rassmann, K., Furholt, M., Müller-Scheeßel, N., and Müller, J., 2021. The social organisation of the Vinča culture settlements. New evidence from magnetic and archaeological excavation data. In: M. Radivojević, B. Roberts, M. Marić, J. Kuzmanović-Cvetković, and T. Rehren, eds. The Rise of Metallurgy in Eurasia: Evolution, Organisation and Consumption of Early Metal in the Balkans: Archaeopress Ar…	Data from the Supplement: https://doi.org/10.32028/9781803270425/AppendixB_Ch38
Belovode	10	78		magnetometry	Rassmann, K., Furholt, M., Müller-Scheeßel, N., and Müller, J., 2021. The social organisation of the Vinča culture settlements. New evidence from magnetic and archaeological excavation data. In: M. Radivojević, B. Roberts, M. Marić, J. Kuzmanović-Cvetković, and T. Rehren, eds. The Rise of Metallurgy in Eurasia: Evolution, Organisation and Consumption of Early Metal in the Balkans: Archaeopress Ar…	Data from the Supplement: https://doi.org/10.32028/9781803270425/AppendixB_Ch38
Belovode	10	65		magnetometry	Rassmann, K., Furholt, M., Müller-Scheeßel, N., and Müller, J., 2021. The social organisation of the Vinča culture settlements. New evidence from magnetic and archaeological excavation data. In: M. Radivojević, B. Roberts, M. Marić, J. Kuzmanović-Cvetković, and T. Rehren, eds. The Rise of Metallurgy in Eurasia: Evolution, Organisation and Consumption of Early Metal in the Balkans: Archaeopress Ar…	Data from the Supplement: https://doi.org/10.32028/9781803270425/AppendixB_Ch38
Belovode	10	60		magnetometry	Rassmann, K., Furholt, M., Müller-Scheeßel, N., and Müller, J., 2021. The social organisation of the Vinča culture settlements. New evidence from magnetic and archaeological excavation data. In: M. Radivojević, B. Roberts, M. Marić, J. Kuzmanović-Cvetković, and T. Rehren, eds. The Rise of Metallurgy in Eurasia: Evolution, Organisation and Consumption of Early Metal in the Balkans: Archaeopress Ar…	Data from the Supplement: https://doi.org/10.32028/9781803270425/AppendixB_Ch38
Belovode	10	63		magnetometry	Rassmann, K., Furholt, M., Müller-Scheeßel, N., and Müller, J., 2021. The social organisation of the Vinča culture settlements. New evidence from magnetic and archaeological excavation data. In: M. Radivojević, B. Roberts, M. Marić, J. Kuzmanović-Cvetković, and T. Rehren, eds. The Rise of Metallurgy in Eurasia: Evolution, Organisation and Consumption of Early Metal in the Balkans: Archaeopress Ar…	Data from the Supplement: https://doi.org/10.32028/9781803270425/AppendixB_Ch38
Belovode	10	54		magnetometry	Rassmann, K., Furholt, M., Müller-Scheeßel, N., and Müller, J., 2021. The social organisation of the Vinča culture settlements. New evidence from magnetic and archaeological excavation data. In: M. Radivojević, B. Roberts, M. Marić, J. Kuzmanović-Cvetković, and T. Rehren, eds. The Rise of Metallurgy in Eurasia: Evolution, Organisation and Consumption of Early Metal in the Balkans: Archaeopress Ar…	Data from the Supplement: https://doi.org/10.32028/9781803270425/AppendixB_Ch38
Belovode	10	42		magnetometry	Rassmann, K., Furholt, M., Müller-Scheeßel, N., and Müller, J., 2021. The social organisation of the Vinča culture settlements. New evidence from magnetic and archaeological excavation data. In: M. Radivojević, B. Roberts, M. Marić, J. Kuzmanović-Cvetković, and T. Rehren, eds. The Rise of Metallurgy in Eurasia: Evolution, Organisation and Consumption of Early Metal in the Balkans: Archaeopress Ar…	Data from the Supplement: https://doi.org/10.32028/9781803270425/AppendixB_Ch38
Belovode	10	54		magnetometry	Rassmann, K., Furholt, M., Müller-Scheeßel, N., and Müller, J., 2021. The social organisation of the Vinča culture settlements. New evidence from magnetic and archaeological excavation data. In: M. Radivojević, B. Roberts, M. Marić, J. Kuzmanović-Cvetković, and T. Rehren, eds. The Rise of Metallurgy in Eurasia: Evolution, Organisation and Consumption of Early Metal in the Balkans: Archaeopress Ar…	Data from the Supplement: https://doi.org/10.32028/9781803270425/AppendixB_Ch38
Belovode	10	69		magnetometry	Rassmann, K., Furholt, M., Müller-Scheeßel, N., and Müller, J., 2021. The social organisation of the Vinča culture settlements. New evidence from magnetic and archaeological excavation data. In: M. Radivojević, B. Roberts, M. Marić, J. Kuzmanović-Cvetković, and T. Rehren, eds. The Rise of Metallurgy in Eurasia: Evolution, Organisation and Consumption of Early Metal in the Balkans: Archaeopress Ar…	Data from the Supplement: https://doi.org/10.32028/9781803270425/AppendixB_Ch38
Belovode	10	57		magnetometry	Rassmann, K., Furholt, M., Müller-Scheeßel, N., and Müller, J., 2021. The social organisation of the Vinča culture settlements. New evidence from magnetic and archaeological excavation data. In: M. Radivojević, B. Roberts, M. Marić, J. Kuzmanović-Cvetković, and T. Rehren, eds. The Rise of Metallurgy in Eurasia: Evolution, Organisation and Consumption of Early Metal in the Balkans: Archaeopress Ar…	Data from the Supplement: https://doi.org/10.32028/9781803270425/AppendixB_Ch38
Belovode	10	55		magnetometry	Rassmann, K., Furholt, M., Müller-Scheeßel, N., and Müller, J., 2021. The social organisation of the Vinča culture settlements. New evidence from magnetic and archaeological excavation data. In: M. Radivojević, B. Roberts, M. Marić, J. Kuzmanović-Cvetković, and T. Rehren, eds. The Rise of Metallurgy in Eurasia: Evolution, Organisation and Consumption of Early Metal in the Balkans: Archaeopress Ar…	Data from the Supplement: https://doi.org/10.32028/9781803270425/AppendixB_Ch38
Belovode	10	61		magnetometry	Rassmann, K., Furholt, M., Müller-Scheeßel, N., and Müller, J., 2021. The social organisation of the Vinča culture settlements. New evidence from magnetic and archaeological excavation data. In: M. Radivojević, B. Roberts, M. Marić, J. Kuzmanović-Cvetković, and T. Rehren, eds. The Rise of Metallurgy in Eurasia: Evolution, Organisation and Consumption of Early Metal in the Balkans: Archaeopress Ar…	Data from the Supplement: https://doi.org/10.32028/9781803270425/AppendixB_Ch38
Belovode	10	55		magnetometry	Rassmann, K., Furholt, M., Müller-Scheeßel, N., and Müller, J., 2021. The social organisation of the Vinča culture settlements. New evidence from magnetic and archaeological excavation data. In: M. Radivojević, B. Roberts, M. Marić, J. Kuzmanović-Cvetković, and T. Rehren, eds. The Rise of Metallurgy in Eurasia: Evolution, Organisation and Consumption of Early Metal in the Balkans: Archaeopress Ar…	Data from the Supplement: https://doi.org/10.32028/9781803270425/AppendixB_Ch38
Belovode	10	43		magnetometry	Rassmann, K., Furholt, M., Müller-Scheeßel, N., and Müller, J., 2021. The social organisation of the Vinča culture settlements. New evidence from magnetic and archaeological excavation data. In: M. Radivojević, B. Roberts, M. Marić, J. Kuzmanović-Cvetković, and T. Rehren, eds. The Rise of Metallurgy in Eurasia: Evolution, Organisation and Consumption of Early Metal in the Balkans: Archaeopress Ar…	Data from the Supplement: https://doi.org/10.32028/9781803270425/AppendixB_Ch38
Belovode	10	60		magnetometry	Rassmann, K., Furholt, M., Müller-Scheeßel, N., and Müller, J., 2021. The social organisation of the Vinča culture settlements. New evidence from magnetic and archaeological excavation data. In: M. Radivojević, B. Roberts, M. Marić, J. Kuzmanović-Cvetković, and T. Rehren, eds. The Rise of Metallurgy in Eurasia: Evolution, Organisation and Consumption of Early Metal in the Balkans: Archaeopress Ar…	Data from the Supplement: https://doi.org/10.32028/9781803270425/AppendixB_Ch38
Belovode	10	43		magnetometry	Rassmann, K., Furholt, M., Müller-Scheeßel, N., and Müller, J., 2021. The social organisation of the Vinča culture settlements. New evidence from magnetic and archaeological excavation data. In: M. Radivojević, B. Roberts, M. Marić, J. Kuzmanović-Cvetković, and T. Rehren, eds. The Rise of Metallurgy in Eurasia: Evolution, Organisation and Consumption of Early Metal in the Balkans: Archaeopress Ar…	Data from the Supplement: https://doi.org/10.32028/9781803270425/AppendixB_Ch38
Belovode	10	67		magnetometry	Rassmann, K., Furholt, M., Müller-Scheeßel, N., and Müller, J., 2021. The social organisation of the Vinča culture settlements. New evidence from magnetic and archaeological excavation data. In: M. Radivojević, B. Roberts, M. Marić, J. Kuzmanović-Cvetković, and T. Rehren, eds. The Rise of Metallurgy in Eurasia: Evolution, Organisation and Consumption of Early Metal in the Balkans: Archaeopress Ar…	Data from the Supplement: https://doi.org/10.32028/9781803270425/AppendixB_Ch38
Belovode	10	28		magnetometry	Rassmann, K., Furholt, M., Müller-Scheeßel, N., and Müller, J., 2021. The social organisation of the Vinča culture settlements. New evidence from magnetic and archaeological excavation data. In: M. Radivojević, B. Roberts, M. Marić, J. Kuzmanović-Cvetković, and T. Rehren, eds. The Rise of Metallurgy in Eurasia: Evolution, Organisation and Consumption of Early Metal in the Balkans: Archaeopress Ar…	Data from the Supplement: https://doi.org/10.32028/9781803270425/AppendixB_Ch38
Belovode	10	52		magnetometry	Rassmann, K., Furholt, M., Müller-Scheeßel, N., and Müller, J., 2021. The social organisation of the Vinča culture settlements. New evidence from magnetic and archaeological excavation data. In: M. Radivojević, B. Roberts, M. Marić, J. Kuzmanović-Cvetković, and T. Rehren, eds. The Rise of Metallurgy in Eurasia: Evolution, Organisation and Consumption of Early Metal in the Balkans: Archaeopress Ar…	Data from the Supplement: https://doi.org/10.32028/9781803270425/AppendixB_Ch38
Belovode	10	48		magnetometry	Rassmann, K., Furholt, M., Müller-Scheeßel, N., and Müller, J., 2021. The social organisation of the Vinča culture settlements. New evidence from magnetic and archaeological excavation data. In: M. Radivojević, B. Roberts, M. Marić, J. Kuzmanović-Cvetković, and T. Rehren, eds. The Rise of Metallurgy in Eurasia: Evolution, Organisation and Consumption of Early Metal in the Balkans: Archaeopress Ar…	Data from the Supplement: https://doi.org/10.32028/9781803270425/AppendixB_Ch38
Belovode	10	55		magnetometry	Rassmann, K., Furholt, M., Müller-Scheeßel, N., and Müller, J., 2021. The social organisation of the Vinča culture settlements. New evidence from magnetic and archaeological excavation data. In: M. Radivojević, B. Roberts, M. Marić, J. Kuzmanović-Cvetković, and T. Rehren, eds. The Rise of Metallurgy in Eurasia: Evolution, Organisation and Consumption of Early Metal in the Balkans: Archaeopress Ar…	Data from the Supplement: https://doi.org/10.32028/9781803270425/AppendixB_Ch38
Belovode	10	45		magnetometry	Rassmann, K., Furholt, M., Müller-Scheeßel, N., and Müller, J., 2021. The social organisation of the Vinča culture settlements. New evidence from magnetic and archaeological excavation data. In: M. Radivojević, B. Roberts, M. Marić, J. Kuzmanović-Cvetković, and T. Rehren, eds. The Rise of Metallurgy in Eurasia: Evolution, Organisation and Consumption of Early Metal in the Balkans: Archaeopress Ar…	Data from the Supplement: https://doi.org/10.32028/9781803270425/AppendixB_Ch38
Belovode	10	50		magnetometry	Rassmann, K., Furholt, M., Müller-Scheeßel, N., and Müller, J., 2021. The social organisation of the Vinča culture settlements. New evidence from magnetic and archaeological excavation data. In: M. Radivojević, B. Roberts, M. Marić, J. Kuzmanović-Cvetković, and T. Rehren, eds. The Rise of Metallurgy in Eurasia: Evolution, Organisation and Consumption of Early Metal in the Balkans: Archaeopress Ar…	Data from the Supplement: https://doi.org/10.32028/9781803270425/AppendixB_Ch38
Belovode	10	96		magnetometry	Rassmann, K., Furholt, M., Müller-Scheeßel, N., and Müller, J., 2021. The social organisation of the Vinča culture settlements. New evidence from magnetic and archaeological excavation data. In: M. Radivojević, B. Roberts, M. Marić, J. Kuzmanović-Cvetković, and T. Rehren, eds. The Rise of Metallurgy in Eurasia: Evolution, Organisation and Consumption of Early Metal in the Balkans: Archaeopress Ar…	Data from the Supplement: https://doi.org/10.32028/9781803270425/AppendixB_Ch38
Belovode	10	67		magnetometry	Rassmann, K., Furholt, M., Müller-Scheeßel, N., and Müller, J., 2021. The social organisation of the Vinča culture settlements. New evidence from magnetic and archaeological excavation data. In: M. Radivojević, B. Roberts, M. Marić, J. Kuzmanović-Cvetković, and T. Rehren, eds. The Rise of Metallurgy in Eurasia: Evolution, Organisation and Consumption of Early Metal in the Balkans: Archaeopress Ar…	Data from the Supplement: https://doi.org/10.32028/9781803270425/AppendixB_Ch38
Belovode	10	53		magnetometry	Rassmann, K., Furholt, M., Müller-Scheeßel, N., and Müller, J., 2021. The social organisation of the Vinča culture settlements. New evidence from magnetic and archaeological excavation data. In: M. Radivojević, B. Roberts, M. Marić, J. Kuzmanović-Cvetković, and T. Rehren, eds. The Rise of Metallurgy in Eurasia: Evolution, Organisation and Consumption of Early Metal in the Balkans: Archaeopress Ar…	Data from the Supplement: https://doi.org/10.32028/9781803270425/AppendixB_Ch38
Belovode	10	45		magnetometry	Rassmann, K., Furholt, M., Müller-Scheeßel, N., and Müller, J., 2021. The social organisation of the Vinča culture settlements. New evidence from magnetic and archaeological excavation data. In: M. Radivojević, B. Roberts, M. Marić, J. Kuzmanović-Cvetković, and T. Rehren, eds. The Rise of Metallurgy in Eurasia: Evolution, Organisation and Consumption of Early Metal in the Balkans: Archaeopress Ar…	Data from the Supplement: https://doi.org/10.32028/9781803270425/AppendixB_Ch38
Belovode	10	60		magnetometry	Rassmann, K., Furholt, M., Müller-Scheeßel, N., and Müller, J., 2021. The social organisation of the Vinča culture settlements. New evidence from magnetic and archaeological excavation data. In: M. Radivojević, B. Roberts, M. Marić, J. Kuzmanović-Cvetković, and T. Rehren, eds. The Rise of Metallurgy in Eurasia: Evolution, Organisation and Consumption of Early Metal in the Balkans: Archaeopress Ar…	Data from the Supplement: https://doi.org/10.32028/9781803270425/AppendixB_Ch38
Belovode	10	56		magnetometry	Rassmann, K., Furholt, M., Müller-Scheeßel, N., and Müller, J., 2021. The social organisation of the Vinča culture settlements. New evidence from magnetic and archaeological excavation data. In: M. Radivojević, B. Roberts, M. Marić, J. Kuzmanović-Cvetković, and T. Rehren, eds. The Rise of Metallurgy in Eurasia: Evolution, Organisation and Consumption of Early Metal in the Balkans: Archaeopress Ar…	Data from the Supplement: https://doi.org/10.32028/9781803270425/AppendixB_Ch38
Belovode	10	60		magnetometry	Rassmann, K., Furholt, M., Müller-Scheeßel, N., and Müller, J., 2021. The social organisation of the Vinča culture settlements. New evidence from magnetic and archaeological excavation data. In: M. Radivojević, B. Roberts, M. Marić, J. Kuzmanović-Cvetković, and T. Rehren, eds. The Rise of Metallurgy in Eurasia: Evolution, Organisation and Consumption of Early Metal in the Balkans: Archaeopress Ar…	Data from the Supplement: https://doi.org/10.32028/9781803270425/AppendixB_Ch38
Belovode	10	48		magnetometry	Rassmann, K., Furholt, M., Müller-Scheeßel, N., and Müller, J., 2021. The social organisation of the Vinča culture settlements. New evidence from magnetic and archaeological excavation data. In: M. Radivojević, B. Roberts, M. Marić, J. Kuzmanović-Cvetković, and T. Rehren, eds. The Rise of Metallurgy in Eurasia: Evolution, Organisation and Consumption of Early Metal in the Balkans: Archaeopress Ar…	Data from the Supplement: https://doi.org/10.32028/9781803270425/AppendixB_Ch38
Belovode	10	75		magnetometry	Rassmann, K., Furholt, M., Müller-Scheeßel, N., and Müller, J., 2021. The social organisation of the Vinča culture settlements. New evidence from magnetic and archaeological excavation data. In: M. Radivojević, B. Roberts, M. Marić, J. Kuzmanović-Cvetković, and T. Rehren, eds. The Rise of Metallurgy in Eurasia: Evolution, Organisation and Consumption of Early Metal in the Balkans: Archaeopress Ar…	Data from the Supplement: https://doi.org/10.32028/9781803270425/AppendixB_Ch38
Belovode	10	57		magnetometry	Rassmann, K., Furholt, M., Müller-Scheeßel, N., and Müller, J., 2021. The social organisation of the Vinča culture settlements. New evidence from magnetic and archaeological excavation data. In: M. Radivojević, B. Roberts, M. Marić, J. Kuzmanović-Cvetković, and T. Rehren, eds. The Rise of Metallurgy in Eurasia: Evolution, Organisation and Consumption of Early Metal in the Balkans: Archaeopress Ar…	Data from the Supplement: https://doi.org/10.32028/9781803270425/AppendixB_Ch38
Belovode	10	57		magnetometry	Rassmann, K., Furholt, M., Müller-Scheeßel, N., and Müller, J., 2021. The social organisation of the Vinča culture settlements. New evidence from magnetic and archaeological excavation data. In: M. Radivojević, B. Roberts, M. Marić, J. Kuzmanović-Cvetković, and T. Rehren, eds. The Rise of Metallurgy in Eurasia: Evolution, Organisation and Consumption of Early Metal in the Balkans: Archaeopress Ar…	Data from the Supplement: https://doi.org/10.32028/9781803270425/AppendixB_Ch38
Belovode	10	44		magnetometry	Rassmann, K., Furholt, M., Müller-Scheeßel, N., and Müller, J., 2021. The social organisation of the Vinča culture settlements. New evidence from magnetic and archaeological excavation data. In: M. Radivojević, B. Roberts, M. Marić, J. Kuzmanović-Cvetković, and T. Rehren, eds. The Rise of Metallurgy in Eurasia: Evolution, Organisation and Consumption of Early Metal in the Balkans: Archaeopress Ar…	Data from the Supplement: https://doi.org/10.32028/9781803270425/AppendixB_Ch38
Belovode	10	38		magnetometry	Rassmann, K., Furholt, M., Müller-Scheeßel, N., and Müller, J., 2021. The social organisation of the Vinča culture settlements. New evidence from magnetic and archaeological excavation data. In: M. Radivojević, B. Roberts, M. Marić, J. Kuzmanović-Cvetković, and T. Rehren, eds. The Rise of Metallurgy in Eurasia: Evolution, Organisation and Consumption of Early Metal in the Balkans: Archaeopress Ar…	Data from the Supplement: https://doi.org/10.32028/9781803270425/AppendixB_Ch38
Belovode	10	42		magnetometry	Rassmann, K., Furholt, M., Müller-Scheeßel, N., and Müller, J., 2021. The social organisation of the Vinča culture settlements. New evidence from magnetic and archaeological excavation data. In: M. Radivojević, B. Roberts, M. Marić, J. Kuzmanović-Cvetković, and T. Rehren, eds. The Rise of Metallurgy in Eurasia: Evolution, Organisation and Consumption of Early Metal in the Balkans: Archaeopress Ar…	Data from the Supplement: https://doi.org/10.32028/9781803270425/AppendixB_Ch38
Belovode	10	50		magnetometry	Rassmann, K., Furholt, M., Müller-Scheeßel, N., and Müller, J., 2021. The social organisation of the Vinča culture settlements. New evidence from magnetic and archaeological excavation data. In: M. Radivojević, B. Roberts, M. Marić, J. Kuzmanović-Cvetković, and T. Rehren, eds. The Rise of Metallurgy in Eurasia: Evolution, Organisation and Consumption of Early Metal in the Balkans: Archaeopress Ar…	Data from the Supplement: https://doi.org/10.32028/9781803270425/AppendixB_Ch38
Belovode	10	77		magnetometry	Rassmann, K., Furholt, M., Müller-Scheeßel, N., and Müller, J., 2021. The social organisation of the Vinča culture settlements. New evidence from magnetic and archaeological excavation data. In: M. Radivojević, B. Roberts, M. Marić, J. Kuzmanović-Cvetković, and T. Rehren, eds. The Rise of Metallurgy in Eurasia: Evolution, Organisation and Consumption of Early Metal in the Balkans: Archaeopress Ar…	Data from the Supplement: https://doi.org/10.32028/9781803270425/AppendixB_Ch38
Belovode	10	61		magnetometry	Rassmann, K., Furholt, M., Müller-Scheeßel, N., and Müller, J., 2021. The social organisation of the Vinča culture settlements. New evidence from magnetic and archaeological excavation data. In: M. Radivojević, B. Roberts, M. Marić, J. Kuzmanović-Cvetković, and T. Rehren, eds. The Rise of Metallurgy in Eurasia: Evolution, Organisation and Consumption of Early Metal in the Balkans: Archaeopress Ar…	Data from the Supplement: https://doi.org/10.32028/9781803270425/AppendixB_Ch38
Belovode	10	62		magnetometry	Rassmann, K., Furholt, M., Müller-Scheeßel, N., and Müller, J., 2021. The social organisation of the Vinča culture settlements. New evidence from magnetic and archaeological excavation data. In: M. Radivojević, B. Roberts, M. Marić, J. Kuzmanović-Cvetković, and T. Rehren, eds. The Rise of Metallurgy in Eurasia: Evolution, Organisation and Consumption of Early Metal in the Balkans: Archaeopress Ar…	Data from the Supplement: https://doi.org/10.32028/9781803270425/AppendixB_Ch38
Belovode	10	50		magnetometry	Rassmann, K., Furholt, M., Müller-Scheeßel, N., and Müller, J., 2021. The social organisation of the Vinča culture settlements. New evidence from magnetic and archaeological excavation data. In: M. Radivojević, B. Roberts, M. Marić, J. Kuzmanović-Cvetković, and T. Rehren, eds. The Rise of Metallurgy in Eurasia: Evolution, Organisation and Consumption of Early Metal in the Balkans: Archaeopress Ar…	Data from the Supplement: https://doi.org/10.32028/9781803270425/AppendixB_Ch38
Belovode	10	75		magnetometry	Rassmann, K., Furholt, M., Müller-Scheeßel, N., and Müller, J., 2021. The social organisation of the Vinča culture settlements. New evidence from magnetic and archaeological excavation data. In: M. Radivojević, B. Roberts, M. Marić, J. Kuzmanović-Cvetković, and T. Rehren, eds. The Rise of Metallurgy in Eurasia: Evolution, Organisation and Consumption of Early Metal in the Balkans: Archaeopress Ar…	Data from the Supplement: https://doi.org/10.32028/9781803270425/AppendixB_Ch38
Belovode	10	94		magnetometry	Rassmann, K., Furholt, M., Müller-Scheeßel, N., and Müller, J., 2021. The social organisation of the Vinča culture settlements. New evidence from magnetic and archaeological excavation data. In: M. Radivojević, B. Roberts, M. Marić, J. Kuzmanović-Cvetković, and T. Rehren, eds. The Rise of Metallurgy in Eurasia: Evolution, Organisation and Consumption of Early Metal in the Balkans: Archaeopress Ar…	Data from the Supplement: https://doi.org/10.32028/9781803270425/AppendixB_Ch38
Belovode	10	30		magnetometry	Rassmann, K., Furholt, M., Müller-Scheeßel, N., and Müller, J., 2021. The social organisation of the Vinča culture settlements. New evidence from magnetic and archaeological excavation data. In: M. Radivojević, B. Roberts, M. Marić, J. Kuzmanović-Cvetković, and T. Rehren, eds. The Rise of Metallurgy in Eurasia: Evolution, Organisation and Consumption of Early Metal in the Balkans: Archaeopress Ar…	Data from the Supplement: https://doi.org/10.32028/9781803270425/AppendixB_Ch38
Belovode	10	68		magnetometry	Rassmann, K., Furholt, M., Müller-Scheeßel, N., and Müller, J., 2021. The social organisation of the Vinča culture settlements. New evidence from magnetic and archaeological excavation data. In: M. Radivojević, B. Roberts, M. Marić, J. Kuzmanović-Cvetković, and T. Rehren, eds. The Rise of Metallurgy in Eurasia: Evolution, Organisation and Consumption of Early Metal in the Balkans: Archaeopress Ar…	Data from the Supplement: https://doi.org/10.32028/9781803270425/AppendixB_Ch38
Belovode	10	59		magnetometry	Rassmann, K., Furholt, M., Müller-Scheeßel, N., and Müller, J., 2021. The social organisation of the Vinča culture settlements. New evidence from magnetic and archaeological excavation data. In: M. Radivojević, B. Roberts, M. Marić, J. Kuzmanović-Cvetković, and T. Rehren, eds. The Rise of Metallurgy in Eurasia: Evolution, Organisation and Consumption of Early Metal in the Balkans: Archaeopress Ar…	Data from the Supplement: https://doi.org/10.32028/9781803270425/AppendixB_Ch38
Belovode	10	101		magnetometry	Rassmann, K., Furholt, M., Müller-Scheeßel, N., and Müller, J., 2021. The social organisation of the Vinča culture settlements. New evidence from magnetic and archaeological excavation data. In: M. Radivojević, B. Roberts, M. Marić, J. Kuzmanović-Cvetković, and T. Rehren, eds. The Rise of Metallurgy in Eurasia: Evolution, Organisation and Consumption of Early Metal in the Balkans: Archaeopress Ar…	Data from the Supplement: https://doi.org/10.32028/9781803270425/AppendixB_Ch38
Belovode	10	46		magnetometry	Rassmann, K., Furholt, M., Müller-Scheeßel, N., and Müller, J., 2021. The social organisation of the Vinča culture settlements. New evidence from magnetic and archaeological excavation data. In: M. Radivojević, B. Roberts, M. Marić, J. Kuzmanović-Cvetković, and T. Rehren, eds. The Rise of Metallurgy in Eurasia: Evolution, Organisation and Consumption of Early Metal in the Balkans: Archaeopress Ar…	Data from the Supplement: https://doi.org/10.32028/9781803270425/AppendixB_Ch38
Belovode	10	87		magnetometry	Rassmann, K., Furholt, M., Müller-Scheeßel, N., and Müller, J., 2021. The social organisation of the Vinča culture settlements. New evidence from magnetic and archaeological excavation data. In: M. Radivojević, B. Roberts, M. Marić, J. Kuzmanović-Cvetković, and T. Rehren, eds. The Rise of Metallurgy in Eurasia: Evolution, Organisation and Consumption of Early Metal in the Balkans: Archaeopress Ar…	Data from the Supplement: https://doi.org/10.32028/9781803270425/AppendixB_Ch38
Belovode	10	64		magnetometry	Rassmann, K., Furholt, M., Müller-Scheeßel, N., and Müller, J., 2021. The social organisation of the Vinča culture settlements. New evidence from magnetic and archaeological excavation data. In: M. Radivojević, B. Roberts, M. Marić, J. Kuzmanović-Cvetković, and T. Rehren, eds. The Rise of Metallurgy in Eurasia: Evolution, Organisation and Consumption of Early Metal in the Balkans: Archaeopress Ar…	Data from the Supplement: https://doi.org/10.32028/9781803270425/AppendixB_Ch38
Belovode	10	61		magnetometry	Rassmann, K., Furholt, M., Müller-Scheeßel, N., and Müller, J., 2021. The social organisation of the Vinča culture settlements. New evidence from magnetic and archaeological excavation data. In: M. Radivojević, B. Roberts, M. Marić, J. Kuzmanović-Cvetković, and T. Rehren, eds. The Rise of Metallurgy in Eurasia: Evolution, Organisation and Consumption of Early Metal in the Balkans: Archaeopress Ar…	Data from the Supplement: https://doi.org/10.32028/9781803270425/AppendixB_Ch38
Belovode	10	32		magnetometry	Rassmann, K., Furholt, M., Müller-Scheeßel, N., and Müller, J., 2021. The social organisation of the Vinča culture settlements. New evidence from magnetic and archaeological excavation data. In: M. Radivojević, B. Roberts, M. Marić, J. Kuzmanović-Cvetković, and T. Rehren, eds. The Rise of Metallurgy in Eurasia: Evolution, Organisation and Consumption of Early Metal in the Balkans: Archaeopress Ar…	Data from the Supplement: https://doi.org/10.32028/9781803270425/AppendixB_Ch38
Belovode	10	32		magnetometry	Rassmann, K., Furholt, M., Müller-Scheeßel, N., and Müller, J., 2021. The social organisation of the Vinča culture settlements. New evidence from magnetic and archaeological excavation data. In: M. Radivojević, B. Roberts, M. Marić, J. Kuzmanović-Cvetković, and T. Rehren, eds. The Rise of Metallurgy in Eurasia: Evolution, Organisation and Consumption of Early Metal in the Balkans: Archaeopress Ar…	Data from the Supplement: https://doi.org/10.32028/9781803270425/AppendixB_Ch38
Belovode	10	64		magnetometry	Rassmann, K., Furholt, M., Müller-Scheeßel, N., and Müller, J., 2021. The social organisation of the Vinča culture settlements. New evidence from magnetic and archaeological excavation data. In: M. Radivojević, B. Roberts, M. Marić, J. Kuzmanović-Cvetković, and T. Rehren, eds. The Rise of Metallurgy in Eurasia: Evolution, Organisation and Consumption of Early Metal in the Balkans: Archaeopress Ar…	Data from the Supplement: https://doi.org/10.32028/9781803270425/AppendixB_Ch38
Belovode	10	58		magnetometry	Rassmann, K., Furholt, M., Müller-Scheeßel, N., and Müller, J., 2021. The social organisation of the Vinča culture settlements. New evidence from magnetic and archaeological excavation data. In: M. Radivojević, B. Roberts, M. Marić, J. Kuzmanović-Cvetković, and T. Rehren, eds. The Rise of Metallurgy in Eurasia: Evolution, Organisation and Consumption of Early Metal in the Balkans: Archaeopress Ar…	Data from the Supplement: https://doi.org/10.32028/9781803270425/AppendixB_Ch38
Belovode	10	56		magnetometry	Rassmann, K., Furholt, M., Müller-Scheeßel, N., and Müller, J., 2021. The social organisation of the Vinča culture settlements. New evidence from magnetic and archaeological excavation data. In: M. Radivojević, B. Roberts, M. Marić, J. Kuzmanović-Cvetković, and T. Rehren, eds. The Rise of Metallurgy in Eurasia: Evolution, Organisation and Consumption of Early Metal in the Balkans: Archaeopress Ar…	Data from the Supplement: https://doi.org/10.32028/9781803270425/AppendixB_Ch38
Belovode	10	44		magnetometry	Rassmann, K., Furholt, M., Müller-Scheeßel, N., and Müller, J., 2021. The social organisation of the Vinča culture settlements. New evidence from magnetic and archaeological excavation data. In: M. Radivojević, B. Roberts, M. Marić, J. Kuzmanović-Cvetković, and T. Rehren, eds. The Rise of Metallurgy in Eurasia: Evolution, Organisation and Consumption of Early Metal in the Balkans: Archaeopress Ar…	Data from the Supplement: https://doi.org/10.32028/9781803270425/AppendixB_Ch38
Belovode	10	52		magnetometry	Rassmann, K., Furholt, M., Müller-Scheeßel, N., and Müller, J., 2021. The social organisation of the Vinča culture settlements. New evidence from magnetic and archaeological excavation data. In: M. Radivojević, B. Roberts, M. Marić, J. Kuzmanović-Cvetković, and T. Rehren, eds. The Rise of Metallurgy in Eurasia: Evolution, Organisation and Consumption of Early Metal in the Balkans: Archaeopress Ar…	Data from the Supplement: https://doi.org/10.32028/9781803270425/AppendixB_Ch38
Belovode	10	45		magnetometry	Rassmann, K., Furholt, M., Müller-Scheeßel, N., and Müller, J., 2021. The social organisation of the Vinča culture settlements. New evidence from magnetic and archaeological excavation data. In: M. Radivojević, B. Roberts, M. Marić, J. Kuzmanović-Cvetković, and T. Rehren, eds. The Rise of Metallurgy in Eurasia: Evolution, Organisation and Consumption of Early Metal in the Balkans: Archaeopress Ar…	Data from the Supplement: https://doi.org/10.32028/9781803270425/AppendixB_Ch38
Belovode	10	66		magnetometry	Rassmann, K., Furholt, M., Müller-Scheeßel, N., and Müller, J., 2021. The social organisation of the Vinča culture settlements. New evidence from magnetic and archaeological excavation data. In: M. Radivojević, B. Roberts, M. Marić, J. Kuzmanović-Cvetković, and T. Rehren, eds. The Rise of Metallurgy in Eurasia: Evolution, Organisation and Consumption of Early Metal in the Balkans: Archaeopress Ar…	Data from the Supplement: https://doi.org/10.32028/9781803270425/AppendixB_Ch38
Belovode	10	52		magnetometry	Rassmann, K., Furholt, M., Müller-Scheeßel, N., and Müller, J., 2021. The social organisation of the Vinča culture settlements. New evidence from magnetic and archaeological excavation data. In: M. Radivojević, B. Roberts, M. Marić, J. Kuzmanović-Cvetković, and T. Rehren, eds. The Rise of Metallurgy in Eurasia: Evolution, Organisation and Consumption of Early Metal in the Balkans: Archaeopress Ar…	Data from the Supplement: https://doi.org/10.32028/9781803270425/AppendixB_Ch38
Belovode	10	32		magnetometry	Rassmann, K., Furholt, M., Müller-Scheeßel, N., and Müller, J., 2021. The social organisation of the Vinča culture settlements. New evidence from magnetic and archaeological excavation data. In: M. Radivojević, B. Roberts, M. Marić, J. Kuzmanović-Cvetković, and T. Rehren, eds. The Rise of Metallurgy in Eurasia: Evolution, Organisation and Consumption of Early Metal in the Balkans: Archaeopress Ar…	Data from the Supplement: https://doi.org/10.32028/9781803270425/AppendixB_Ch38
Belovode	10	44		magnetometry	Rassmann, K., Furholt, M., Müller-Scheeßel, N., and Müller, J., 2021. The social organisation of the Vinča culture settlements. New evidence from magnetic and archaeological excavation data. In: M. Radivojević, B. Roberts, M. Marić, J. Kuzmanović-Cvetković, and T. Rehren, eds. The Rise of Metallurgy in Eurasia: Evolution, Organisation and Consumption of Early Metal in the Balkans: Archaeopress Ar…	Data from the Supplement: https://doi.org/10.32028/9781803270425/AppendixB_Ch38
Belovode	10	40		magnetometry	Rassmann, K., Furholt, M., Müller-Scheeßel, N., and Müller, J., 2021. The social organisation of the Vinča culture settlements. New evidence from magnetic and archaeological excavation data. In: M. Radivojević, B. Roberts, M. Marić, J. Kuzmanović-Cvetković, and T. Rehren, eds. The Rise of Metallurgy in Eurasia: Evolution, Organisation and Consumption of Early Metal in the Balkans: Archaeopress Ar…	Data from the Supplement: https://doi.org/10.32028/9781803270425/AppendixB_Ch38
Belovode	10	87		magnetometry	Rassmann, K., Furholt, M., Müller-Scheeßel, N., and Müller, J., 2021. The social organisation of the Vinča culture settlements. New evidence from magnetic and archaeological excavation data. In: M. Radivojević, B. Roberts, M. Marić, J. Kuzmanović-Cvetković, and T. Rehren, eds. The Rise of Metallurgy in Eurasia: Evolution, Organisation and Consumption of Early Metal in the Balkans: Archaeopress Ar…	Data from the Supplement: https://doi.org/10.32028/9781803270425/AppendixB_Ch38
Belovode	10	58		magnetometry	Rassmann, K., Furholt, M., Müller-Scheeßel, N., and Müller, J., 2021. The social organisation of the Vinča culture settlements. New evidence from magnetic and archaeological excavation data. In: M. Radivojević, B. Roberts, M. Marić, J. Kuzmanović-Cvetković, and T. Rehren, eds. The Rise of Metallurgy in Eurasia: Evolution, Organisation and Consumption of Early Metal in the Balkans: Archaeopress Ar…	Data from the Supplement: https://doi.org/10.32028/9781803270425/AppendixB_Ch38
Belovode	10	51		magnetometry	Rassmann, K., Furholt, M., Müller-Scheeßel, N., and Müller, J., 2021. The social organisation of the Vinča culture settlements. New evidence from magnetic and archaeological excavation data. In: M. Radivojević, B. Roberts, M. Marić, J. Kuzmanović-Cvetković, and T. Rehren, eds. The Rise of Metallurgy in Eurasia: Evolution, Organisation and Consumption of Early Metal in the Balkans: Archaeopress Ar…	Data from the Supplement: https://doi.org/10.32028/9781803270425/AppendixB_Ch38
Belovode	10	54		magnetometry	Rassmann, K., Furholt, M., Müller-Scheeßel, N., and Müller, J., 2021. The social organisation of the Vinča culture settlements. New evidence from magnetic and archaeological excavation data. In: M. Radivojević, B. Roberts, M. Marić, J. Kuzmanović-Cvetković, and T. Rehren, eds. The Rise of Metallurgy in Eurasia: Evolution, Organisation and Consumption of Early Metal in the Balkans: Archaeopress Ar…	Data from the Supplement: https://doi.org/10.32028/9781803270425/AppendixB_Ch38
Belovode	10	49		magnetometry	Rassmann, K., Furholt, M., Müller-Scheeßel, N., and Müller, J., 2021. The social organisation of the Vinča culture settlements. New evidence from magnetic and archaeological excavation data. In: M. Radivojević, B. Roberts, M. Marić, J. Kuzmanović-Cvetković, and T. Rehren, eds. The Rise of Metallurgy in Eurasia: Evolution, Organisation and Consumption of Early Metal in the Balkans: Archaeopress Ar…	Data from the Supplement: https://doi.org/10.32028/9781803270425/AppendixB_Ch38
Belovode	10	42		magnetometry	Rassmann, K., Furholt, M., Müller-Scheeßel, N., and Müller, J., 2021. The social organisation of the Vinča culture settlements. New evidence from magnetic and archaeological excavation data. In: M. Radivojević, B. Roberts, M. Marić, J. Kuzmanović-Cvetković, and T. Rehren, eds. The Rise of Metallurgy in Eurasia: Evolution, Organisation and Consumption of Early Metal in the Balkans: Archaeopress Ar…	Data from the Supplement: https://doi.org/10.32028/9781803270425/AppendixB_Ch38
Belovode	10	51		magnetometry	Rassmann, K., Furholt, M., Müller-Scheeßel, N., and Müller, J., 2021. The social organisation of the Vinča culture settlements. New evidence from magnetic and archaeological excavation data. In: M. Radivojević, B. Roberts, M. Marić, J. Kuzmanović-Cvetković, and T. Rehren, eds. The Rise of Metallurgy in Eurasia: Evolution, Organisation and Consumption of Early Metal in the Balkans: Archaeopress Ar…	Data from the Supplement: https://doi.org/10.32028/9781803270425/AppendixB_Ch38
Belovode	10	61		magnetometry	Rassmann, K., Furholt, M., Müller-Scheeßel, N., and Müller, J., 2021. The social organisation of the Vinča culture settlements. New evidence from magnetic and archaeological excavation data. In: M. Radivojević, B. Roberts, M. Marić, J. Kuzmanović-Cvetković, and T. Rehren, eds. The Rise of Metallurgy in Eurasia: Evolution, Organisation and Consumption of Early Metal in the Balkans: Archaeopress Ar…	Data from the Supplement: https://doi.org/10.32028/9781803270425/AppendixB_Ch38
Belovode	10	56		magnetometry	Rassmann, K., Furholt, M., Müller-Scheeßel, N., and Müller, J., 2021. The social organisation of the Vinča culture settlements. New evidence from magnetic and archaeological excavation data. In: M. Radivojević, B. Roberts, M. Marić, J. Kuzmanović-Cvetković, and T. Rehren, eds. The Rise of Metallurgy in Eurasia: Evolution, Organisation and Consumption of Early Metal in the Balkans: Archaeopress Ar…	Data from the Supplement: https://doi.org/10.32028/9781803270425/AppendixB_Ch38
Belovode	10	55		magnetometry	Rassmann, K., Furholt, M., Müller-Scheeßel, N., and Müller, J., 2021. The social organisation of the Vinča culture settlements. New evidence from magnetic and archaeological excavation data. In: M. Radivojević, B. Roberts, M. Marić, J. Kuzmanović-Cvetković, and T. Rehren, eds. The Rise of Metallurgy in Eurasia: Evolution, Organisation and Consumption of Early Metal in the Balkans: Archaeopress Ar…	Data from the Supplement: https://doi.org/10.32028/9781803270425/AppendixB_Ch38
Belovode	10	45		magnetometry	Rassmann, K., Furholt, M., Müller-Scheeßel, N., and Müller, J., 2021. The social organisation of the Vinča culture settlements. New evidence from magnetic and archaeological excavation data. In: M. Radivojević, B. Roberts, M. Marić, J. Kuzmanović-Cvetković, and T. Rehren, eds. The Rise of Metallurgy in Eurasia: Evolution, Organisation and Consumption of Early Metal in the Balkans: Archaeopress Ar…	Data from the Supplement: https://doi.org/10.32028/9781803270425/AppendixB_Ch38
Belovode	10	52		magnetometry	Rassmann, K., Furholt, M., Müller-Scheeßel, N., and Müller, J., 2021. The social organisation of the Vinča culture settlements. New evidence from magnetic and archaeological excavation data. In: M. Radivojević, B. Roberts, M. Marić, J. Kuzmanović-Cvetković, and T. Rehren, eds. The Rise of Metallurgy in Eurasia: Evolution, Organisation and Consumption of Early Metal in the Balkans: Archaeopress Ar…	Data from the Supplement: https://doi.org/10.32028/9781803270425/AppendixB_Ch38
Belovode	10	64		magnetometry	Rassmann, K., Furholt, M., Müller-Scheeßel, N., and Müller, J., 2021. The social organisation of the Vinča culture settlements. New evidence from magnetic and archaeological excavation data. In: M. Radivojević, B. Roberts, M. Marić, J. Kuzmanović-Cvetković, and T. Rehren, eds. The Rise of Metallurgy in Eurasia: Evolution, Organisation and Consumption of Early Metal in the Balkans: Archaeopress Ar…	Data from the Supplement: https://doi.org/10.32028/9781803270425/AppendixB_Ch38
Belovode	10	74		magnetometry	Rassmann, K., Furholt, M., Müller-Scheeßel, N., and Müller, J., 2021. The social organisation of the Vinča culture settlements. New evidence from magnetic and archaeological excavation data. In: M. Radivojević, B. Roberts, M. Marić, J. Kuzmanović-Cvetković, and T. Rehren, eds. The Rise of Metallurgy in Eurasia: Evolution, Organisation and Consumption of Early Metal in the Balkans: Archaeopress Ar…	Data from the Supplement: https://doi.org/10.32028/9781803270425/AppendixB_Ch38
Belovode	10	55		magnetometry	Rassmann, K., Furholt, M., Müller-Scheeßel, N., and Müller, J., 2021. The social organisation of the Vinča culture settlements. New evidence from magnetic and archaeological excavation data. In: M. Radivojević, B. Roberts, M. Marić, J. Kuzmanović-Cvetković, and T. Rehren, eds. The Rise of Metallurgy in Eurasia: Evolution, Organisation and Consumption of Early Metal in the Balkans: Archaeopress Ar…	Data from the Supplement: https://doi.org/10.32028/9781803270425/AppendixB_Ch38
Belovode	10	64		magnetometry	Rassmann, K., Furholt, M., Müller-Scheeßel, N., and Müller, J., 2021. The social organisation of the Vinča culture settlements. New evidence from magnetic and archaeological excavation data. In: M. Radivojević, B. Roberts, M. Marić, J. Kuzmanović-Cvetković, and T. Rehren, eds. The Rise of Metallurgy in Eurasia: Evolution, Organisation and Consumption of Early Metal in the Balkans: Archaeopress Ar…	Data from the Supplement: https://doi.org/10.32028/9781803270425/AppendixB_Ch38
Belovode	10	50		magnetometry	Rassmann, K., Furholt, M., Müller-Scheeßel, N., and Müller, J., 2021. The social organisation of the Vinča culture settlements. New evidence from magnetic and archaeological excavation data. In: M. Radivojević, B. Roberts, M. Marić, J. Kuzmanović-Cvetković, and T. Rehren, eds. The Rise of Metallurgy in Eurasia: Evolution, Organisation and Consumption of Early Metal in the Balkans: Archaeopress Ar…	Data from the Supplement: https://doi.org/10.32028/9781803270425/AppendixB_Ch38
Belovode	10	41		magnetometry	Rassmann, K., Furholt, M., Müller-Scheeßel, N., and Müller, J., 2021. The social organisation of the Vinča culture settlements. New evidence from magnetic and archaeological excavation data. In: M. Radivojević, B. Roberts, M. Marić, J. Kuzmanović-Cvetković, and T. Rehren, eds. The Rise of Metallurgy in Eurasia: Evolution, Organisation and Consumption of Early Metal in the Balkans: Archaeopress Ar…	Data from the Supplement: https://doi.org/10.32028/9781803270425/AppendixB_Ch38
Belovode	10	70		magnetometry	Rassmann, K., Furholt, M., Müller-Scheeßel, N., and Müller, J., 2021. The social organisation of the Vinča culture settlements. New evidence from magnetic and archaeological excavation data. In: M. Radivojević, B. Roberts, M. Marić, J. Kuzmanović-Cvetković, and T. Rehren, eds. The Rise of Metallurgy in Eurasia: Evolution, Organisation and Consumption of Early Metal in the Balkans: Archaeopress Ar…	Data from the Supplement: https://doi.org/10.32028/9781803270425/AppendixB_Ch38
Belovode	10	45		magnetometry	Rassmann, K., Furholt, M., Müller-Scheeßel, N., and Müller, J., 2021. The social organisation of the Vinča culture settlements. New evidence from magnetic and archaeological excavation data. In: M. Radivojević, B. Roberts, M. Marić, J. Kuzmanović-Cvetković, and T. Rehren, eds. The Rise of Metallurgy in Eurasia: Evolution, Organisation and Consumption of Early Metal in the Balkans: Archaeopress Ar…	Data from the Supplement: https://doi.org/10.32028/9781803270425/AppendixB_Ch38
Belovode	10	36		magnetometry	Rassmann, K., Furholt, M., Müller-Scheeßel, N., and Müller, J., 2021. The social organisation of the Vinča culture settlements. New evidence from magnetic and archaeological excavation data. In: M. Radivojević, B. Roberts, M. Marić, J. Kuzmanović-Cvetković, and T. Rehren, eds. The Rise of Metallurgy in Eurasia: Evolution, Organisation and Consumption of Early Metal in the Balkans: Archaeopress Ar…	Data from the Supplement: https://doi.org/10.32028/9781803270425/AppendixB_Ch38
Belovode	10	72		magnetometry	Rassmann, K., Furholt, M., Müller-Scheeßel, N., and Müller, J., 2021. The social organisation of the Vinča culture settlements. New evidence from magnetic and archaeological excavation data. In: M. Radivojević, B. Roberts, M. Marić, J. Kuzmanović-Cvetković, and T. Rehren, eds. The Rise of Metallurgy in Eurasia: Evolution, Organisation and Consumption of Early Metal in the Balkans: Archaeopress Ar…	Data from the Supplement: https://doi.org/10.32028/9781803270425/AppendixB_Ch38
Belovode	10	48		magnetometry	Rassmann, K., Furholt, M., Müller-Scheeßel, N., and Müller, J., 2021. The social organisation of the Vinča culture settlements. New evidence from magnetic and archaeological excavation data. In: M. Radivojević, B. Roberts, M. Marić, J. Kuzmanović-Cvetković, and T. Rehren, eds. The Rise of Metallurgy in Eurasia: Evolution, Organisation and Consumption of Early Metal in the Balkans: Archaeopress Ar…	Data from the Supplement: https://doi.org/10.32028/9781803270425/AppendixB_Ch38
Belovode	10	60		magnetometry	Rassmann, K., Furholt, M., Müller-Scheeßel, N., and Müller, J., 2021. The social organisation of the Vinča culture settlements. New evidence from magnetic and archaeological excavation data. In: M. Radivojević, B. Roberts, M. Marić, J. Kuzmanović-Cvetković, and T. Rehren, eds. The Rise of Metallurgy in Eurasia: Evolution, Organisation and Consumption of Early Metal in the Balkans: Archaeopress Ar…	Data from the Supplement: https://doi.org/10.32028/9781803270425/AppendixB_Ch38
Belovode	10	60		magnetometry	Rassmann, K., Furholt, M., Müller-Scheeßel, N., and Müller, J., 2021. The social organisation of the Vinča culture settlements. New evidence from magnetic and archaeological excavation data. In: M. Radivojević, B. Roberts, M. Marić, J. Kuzmanović-Cvetković, and T. Rehren, eds. The Rise of Metallurgy in Eurasia: Evolution, Organisation and Consumption of Early Metal in the Balkans: Archaeopress Ar…	Data from the Supplement: https://doi.org/10.32028/9781803270425/AppendixB_Ch38
Belovode	10	73		magnetometry	Rassmann, K., Furholt, M., Müller-Scheeßel, N., and Müller, J., 2021. The social organisation of the Vinča culture settlements. New evidence from magnetic and archaeological excavation data. In: M. Radivojević, B. Roberts, M. Marić, J. Kuzmanović-Cvetković, and T. Rehren, eds. The Rise of Metallurgy in Eurasia: Evolution, Organisation and Consumption of Early Metal in the Balkans: Archaeopress Ar…	Data from the Supplement: https://doi.org/10.32028/9781803270425/AppendixB_Ch38
Belovode	10	43		magnetometry	Rassmann, K., Furholt, M., Müller-Scheeßel, N., and Müller, J., 2021. The social organisation of the Vinča culture settlements. New evidence from magnetic and archaeological excavation data. In: M. Radivojević, B. Roberts, M. Marić, J. Kuzmanović-Cvetković, and T. Rehren, eds. The Rise of Metallurgy in Eurasia: Evolution, Organisation and Consumption of Early Metal in the Balkans: Archaeopress Ar…	Data from the Supplement: https://doi.org/10.32028/9781803270425/AppendixB_Ch38
Belovode	10	35		magnetometry	Rassmann, K., Furholt, M., Müller-Scheeßel, N., and Müller, J., 2021. The social organisation of the Vinča culture settlements. New evidence from magnetic and archaeological excavation data. In: M. Radivojević, B. Roberts, M. Marić, J. Kuzmanović-Cvetković, and T. Rehren, eds. The Rise of Metallurgy in Eurasia: Evolution, Organisation and Consumption of Early Metal in the Balkans: Archaeopress Ar…	Data from the Supplement: https://doi.org/10.32028/9781803270425/AppendixB_Ch38
Belovode	10	44		magnetometry	Rassmann, K., Furholt, M., Müller-Scheeßel, N., and Müller, J., 2021. The social organisation of the Vinča culture settlements. New evidence from magnetic and archaeological excavation data. In: M. Radivojević, B. Roberts, M. Marić, J. Kuzmanović-Cvetković, and T. Rehren, eds. The Rise of Metallurgy in Eurasia: Evolution, Organisation and Consumption of Early Metal in the Balkans: Archaeopress Ar…	Data from the Supplement: https://doi.org/10.32028/9781803270425/AppendixB_Ch38
Belovode	10	48		magnetometry	Rassmann, K., Furholt, M., Müller-Scheeßel, N., and Müller, J., 2021. The social organisation of the Vinča culture settlements. New evidence from magnetic and archaeological excavation data. In: M. Radivojević, B. Roberts, M. Marić, J. Kuzmanović-Cvetković, and T. Rehren, eds. The Rise of Metallurgy in Eurasia: Evolution, Organisation and Consumption of Early Metal in the Balkans: Archaeopress Ar…	Data from the Supplement: https://doi.org/10.32028/9781803270425/AppendixB_Ch38
Belovode	10	42		magnetometry	Rassmann, K., Furholt, M., Müller-Scheeßel, N., and Müller, J., 2021. The social organisation of the Vinča culture settlements. New evidence from magnetic and archaeological excavation data. In: M. Radivojević, B. Roberts, M. Marić, J. Kuzmanović-Cvetković, and T. Rehren, eds. The Rise of Metallurgy in Eurasia: Evolution, Organisation and Consumption of Early Metal in the Balkans: Archaeopress Ar…	Data from the Supplement: https://doi.org/10.32028/9781803270425/AppendixB_Ch38
Belovode	10	42		magnetometry	Rassmann, K., Furholt, M., Müller-Scheeßel, N., and Müller, J., 2021. The social organisation of the Vinča culture settlements. New evidence from magnetic and archaeological excavation data. In: M. Radivojević, B. Roberts, M. Marić, J. Kuzmanović-Cvetković, and T. Rehren, eds. The Rise of Metallurgy in Eurasia: Evolution, Organisation and Consumption of Early Metal in the Balkans: Archaeopress Ar…	Data from the Supplement: https://doi.org/10.32028/9781803270425/AppendixB_Ch38
Belovode	10	40		magnetometry	Rassmann, K., Furholt, M., Müller-Scheeßel, N., and Müller, J., 2021. The social organisation of the Vinča culture settlements. New evidence from magnetic and archaeological excavation data. In: M. Radivojević, B. Roberts, M. Marić, J. Kuzmanović-Cvetković, and T. Rehren, eds. The Rise of Metallurgy in Eurasia: Evolution, Organisation and Consumption of Early Metal in the Balkans: Archaeopress Ar…	Data from the Supplement: https://doi.org/10.32028/9781803270425/AppendixB_Ch38
Belovode	10	56		magnetometry	Rassmann, K., Furholt, M., Müller-Scheeßel, N., and Müller, J., 2021. The social organisation of the Vinča culture settlements. New evidence from magnetic and archaeological excavation data. In: M. Radivojević, B. Roberts, M. Marić, J. Kuzmanović-Cvetković, and T. Rehren, eds. The Rise of Metallurgy in Eurasia: Evolution, Organisation and Consumption of Early Metal in the Balkans: Archaeopress Ar…	Data from the Supplement: https://doi.org/10.32028/9781803270425/AppendixB_Ch38
Belovode	10	59		magnetometry	Rassmann, K., Furholt, M., Müller-Scheeßel, N., and Müller, J., 2021. The social organisation of the Vinča culture settlements. New evidence from magnetic and archaeological excavation data. In: M. Radivojević, B. Roberts, M. Marić, J. Kuzmanović-Cvetković, and T. Rehren, eds. The Rise of Metallurgy in Eurasia: Evolution, Organisation and Consumption of Early Metal in the Balkans: Archaeopress Ar…	Data from the Supplement: https://doi.org/10.32028/9781803270425/AppendixB_Ch38
Belovode	10	37		magnetometry	Rassmann, K., Furholt, M., Müller-Scheeßel, N., and Müller, J., 2021. The social organisation of the Vinča culture settlements. New evidence from magnetic and archaeological excavation data. In: M. Radivojević, B. Roberts, M. Marić, J. Kuzmanović-Cvetković, and T. Rehren, eds. The Rise of Metallurgy in Eurasia: Evolution, Organisation and Consumption of Early Metal in the Balkans: Archaeopress Ar…	Data from the Supplement: https://doi.org/10.32028/9781803270425/AppendixB_Ch38
Belovode	10	55		magnetometry	Rassmann, K., Furholt, M., Müller-Scheeßel, N., and Müller, J., 2021. The social organisation of the Vinča culture settlements. New evidence from magnetic and archaeological excavation data. In: M. Radivojević, B. Roberts, M. Marić, J. Kuzmanović-Cvetković, and T. Rehren, eds. The Rise of Metallurgy in Eurasia: Evolution, Organisation and Consumption of Early Metal in the Balkans: Archaeopress Ar…	Data from the Supplement: https://doi.org/10.32028/9781803270425/AppendixB_Ch38
Belovode	10	55		magnetometry	Rassmann, K., Furholt, M., Müller-Scheeßel, N., and Müller, J., 2021. The social organisation of the Vinča culture settlements. New evidence from magnetic and archaeological excavation data. In: M. Radivojević, B. Roberts, M. Marić, J. Kuzmanović-Cvetković, and T. Rehren, eds. The Rise of Metallurgy in Eurasia: Evolution, Organisation and Consumption of Early Metal in the Balkans: Archaeopress Ar…	Data from the Supplement: https://doi.org/10.32028/9781803270425/AppendixB_Ch38
Belovode	10	22		magnetometry	Rassmann, K., Furholt, M., Müller-Scheeßel, N., and Müller, J., 2021. The social organisation of the Vinča culture settlements. New evidence from magnetic and archaeological excavation data. In: M. Radivojević, B. Roberts, M. Marić, J. Kuzmanović-Cvetković, and T. Rehren, eds. The Rise of Metallurgy in Eurasia: Evolution, Organisation and Consumption of Early Metal in the Balkans: Archaeopress Ar…	Data from the Supplement: https://doi.org/10.32028/9781803270425/AppendixB_Ch38
Belovode	10	49		magnetometry	Rassmann, K., Furholt, M., Müller-Scheeßel, N., and Müller, J., 2021. The social organisation of the Vinča culture settlements. New evidence from magnetic and archaeological excavation data. In: M. Radivojević, B. Roberts, M. Marić, J. Kuzmanović-Cvetković, and T. Rehren, eds. The Rise of Metallurgy in Eurasia: Evolution, Organisation and Consumption of Early Metal in the Balkans: Archaeopress Ar…	Data from the Supplement: https://doi.org/10.32028/9781803270425/AppendixB_Ch38
Belovode	10	35		magnetometry	Rassmann, K., Furholt, M., Müller-Scheeßel, N., and Müller, J., 2021. The social organisation of the Vinča culture settlements. New evidence from magnetic and archaeological excavation data. In: M. Radivojević, B. Roberts, M. Marić, J. Kuzmanović-Cvetković, and T. Rehren, eds. The Rise of Metallurgy in Eurasia: Evolution, Organisation and Consumption of Early Metal in the Balkans: Archaeopress Ar…	Data from the Supplement: https://doi.org/10.32028/9781803270425/AppendixB_Ch38
Belovode	10	43		magnetometry	Rassmann, K., Furholt, M., Müller-Scheeßel, N., and Müller, J., 2021. The social organisation of the Vinča culture settlements. New evidence from magnetic and archaeological excavation data. In: M. Radivojević, B. Roberts, M. Marić, J. Kuzmanović-Cvetković, and T. Rehren, eds. The Rise of Metallurgy in Eurasia: Evolution, Organisation and Consumption of Early Metal in the Balkans: Archaeopress Ar…	Data from the Supplement: https://doi.org/10.32028/9781803270425/AppendixB_Ch38
Belovode	10	53		magnetometry	Rassmann, K., Furholt, M., Müller-Scheeßel, N., and Müller, J., 2021. The social organisation of the Vinča culture settlements. New evidence from magnetic and archaeological excavation data. In: M. Radivojević, B. Roberts, M. Marić, J. Kuzmanović-Cvetković, and T. Rehren, eds. The Rise of Metallurgy in Eurasia: Evolution, Organisation and Consumption of Early Metal in the Balkans: Archaeopress Ar…	Data from the Supplement: https://doi.org/10.32028/9781803270425/AppendixB_Ch38
Belovode	10	48		magnetometry	Rassmann, K., Furholt, M., Müller-Scheeßel, N., and Müller, J., 2021. The social organisation of the Vinča culture settlements. New evidence from magnetic and archaeological excavation data. In: M. Radivojević, B. Roberts, M. Marić, J. Kuzmanović-Cvetković, and T. Rehren, eds. The Rise of Metallurgy in Eurasia: Evolution, Organisation and Consumption of Early Metal in the Balkans: Archaeopress Ar…	Data from the Supplement: https://doi.org/10.32028/9781803270425/AppendixB_Ch38
Belovode	10	41		magnetometry	Rassmann, K., Furholt, M., Müller-Scheeßel, N., and Müller, J., 2021. The social organisation of the Vinča culture settlements. New evidence from magnetic and archaeological excavation data. In: M. Radivojević, B. Roberts, M. Marić, J. Kuzmanović-Cvetković, and T. Rehren, eds. The Rise of Metallurgy in Eurasia: Evolution, Organisation and Consumption of Early Metal in the Balkans: Archaeopress Ar…	Data from the Supplement: https://doi.org/10.32028/9781803270425/AppendixB_Ch38
Belovode	10	56		magnetometry	Rassmann, K., Furholt, M., Müller-Scheeßel, N., and Müller, J., 2021. The social organisation of the Vinča culture settlements. New evidence from magnetic and archaeological excavation data. In: M. Radivojević, B. Roberts, M. Marić, J. Kuzmanović-Cvetković, and T. Rehren, eds. The Rise of Metallurgy in Eurasia: Evolution, Organisation and Consumption of Early Metal in the Balkans: Archaeopress Ar…	Data from the Supplement: https://doi.org/10.32028/9781803270425/AppendixB_Ch38
Belovode	10	72		magnetometry	Rassmann, K., Furholt, M., Müller-Scheeßel, N., and Müller, J., 2021. The social organisation of the Vinča culture settlements. New evidence from magnetic and archaeological excavation data. In: M. Radivojević, B. Roberts, M. Marić, J. Kuzmanović-Cvetković, and T. Rehren, eds. The Rise of Metallurgy in Eurasia: Evolution, Organisation and Consumption of Early Metal in the Balkans: Archaeopress Ar…	Data from the Supplement: https://doi.org/10.32028/9781803270425/AppendixB_Ch38
Belovode	10	110		magnetometry	Rassmann, K., Furholt, M., Müller-Scheeßel, N., and Müller, J., 2021. The social organisation of the Vinča culture settlements. New evidence from magnetic and archaeological excavation data. In: M. Radivojević, B. Roberts, M. Marić, J. Kuzmanović-Cvetković, and T. Rehren, eds. The Rise of Metallurgy in Eurasia: Evolution, Organisation and Consumption of Early Metal in the Balkans: Archaeopress Ar…	Data from the Supplement: https://doi.org/10.32028/9781803270425/AppendixB_Ch38
Belovode	10	57		magnetometry	Rassmann, K., Furholt, M., Müller-Scheeßel, N., and Müller, J., 2021. The social organisation of the Vinča culture settlements. New evidence from magnetic and archaeological excavation data. In: M. Radivojević, B. Roberts, M. Marić, J. Kuzmanović-Cvetković, and T. Rehren, eds. The Rise of Metallurgy in Eurasia: Evolution, Organisation and Consumption of Early Metal in the Balkans: Archaeopress Ar…	Data from the Supplement: https://doi.org/10.32028/9781803270425/AppendixB_Ch38
Belovode	10	66		magnetometry	Rassmann, K., Furholt, M., Müller-Scheeßel, N., and Müller, J., 2021. The social organisation of the Vinča culture settlements. New evidence from magnetic and archaeological excavation data. In: M. Radivojević, B. Roberts, M. Marić, J. Kuzmanović-Cvetković, and T. Rehren, eds. The Rise of Metallurgy in Eurasia: Evolution, Organisation and Consumption of Early Metal in the Balkans: Archaeopress Ar…	Data from the Supplement: https://doi.org/10.32028/9781803270425/AppendixB_Ch38
Belovode	10	64		magnetometry	Rassmann, K., Furholt, M., Müller-Scheeßel, N., and Müller, J., 2021. The social organisation of the Vinča culture settlements. New evidence from magnetic and archaeological excavation data. In: M. Radivojević, B. Roberts, M. Marić, J. Kuzmanović-Cvetković, and T. Rehren, eds. The Rise of Metallurgy in Eurasia: Evolution, Organisation and Consumption of Early Metal in the Balkans: Archaeopress Ar…	Data from the Supplement: https://doi.org/10.32028/9781803270425/AppendixB_Ch38
Belovode	10	55		magnetometry	Rassmann, K., Furholt, M., Müller-Scheeßel, N., and Müller, J., 2021. The social organisation of the Vinča culture settlements. New evidence from magnetic and archaeological excavation data. In: M. Radivojević, B. Roberts, M. Marić, J. Kuzmanović-Cvetković, and T. Rehren, eds. The Rise of Metallurgy in Eurasia: Evolution, Organisation and Consumption of Early Metal in the Balkans: Archaeopress Ar…	Data from the Supplement: https://doi.org/10.32028/9781803270425/AppendixB_Ch38
Belovode	10	54		magnetometry	Rassmann, K., Furholt, M., Müller-Scheeßel, N., and Müller, J., 2021. The social organisation of the Vinča culture settlements. New evidence from magnetic and archaeological excavation data. In: M. Radivojević, B. Roberts, M. Marić, J. Kuzmanović-Cvetković, and T. Rehren, eds. The Rise of Metallurgy in Eurasia: Evolution, Organisation and Consumption of Early Metal in the Balkans: Archaeopress Ar…	Data from the Supplement: https://doi.org/10.32028/9781803270425/AppendixB_Ch38
Belovode	10	77		magnetometry	Rassmann, K., Furholt, M., Müller-Scheeßel, N., and Müller, J., 2021. The social organisation of the Vinča culture settlements. New evidence from magnetic and archaeological excavation data. In: M. Radivojević, B. Roberts, M. Marić, J. Kuzmanović-Cvetković, and T. Rehren, eds. The Rise of Metallurgy in Eurasia: Evolution, Organisation and Consumption of Early Metal in the Balkans: Archaeopress Ar…	Data from the Supplement: https://doi.org/10.32028/9781803270425/AppendixB_Ch38
Belovode	10	58		magnetometry	Rassmann, K., Furholt, M., Müller-Scheeßel, N., and Müller, J., 2021. The social organisation of the Vinča culture settlements. New evidence from magnetic and archaeological excavation data. In: M. Radivojević, B. Roberts, M. Marić, J. Kuzmanović-Cvetković, and T. Rehren, eds. The Rise of Metallurgy in Eurasia: Evolution, Organisation and Consumption of Early Metal in the Balkans: Archaeopress Ar…	Data from the Supplement: https://doi.org/10.32028/9781803270425/AppendixB_Ch38
Belovode	10	56		magnetometry	Rassmann, K., Furholt, M., Müller-Scheeßel, N., and Müller, J., 2021. The social organisation of the Vinča culture settlements. New evidence from magnetic and archaeological excavation data. In: M. Radivojević, B. Roberts, M. Marić, J. Kuzmanović-Cvetković, and T. Rehren, eds. The Rise of Metallurgy in Eurasia: Evolution, Organisation and Consumption of Early Metal in the Balkans: Archaeopress Ar…	Data from the Supplement: https://doi.org/10.32028/9781803270425/AppendixB_Ch38
Belovode	10	60		magnetometry	Rassmann, K., Furholt, M., Müller-Scheeßel, N., and Müller, J., 2021. The social organisation of the Vinča culture settlements. New evidence from magnetic and archaeological excavation data. In: M. Radivojević, B. Roberts, M. Marić, J. Kuzmanović-Cvetković, and T. Rehren, eds. The Rise of Metallurgy in Eurasia: Evolution, Organisation and Consumption of Early Metal in the Balkans: Archaeopress Ar…	Data from the Supplement: https://doi.org/10.32028/9781803270425/AppendixB_Ch38
Belovode	10	53		magnetometry	Rassmann, K., Furholt, M., Müller-Scheeßel, N., and Müller, J., 2021. The social organisation of the Vinča culture settlements. New evidence from magnetic and archaeological excavation data. In: M. Radivojević, B. Roberts, M. Marić, J. Kuzmanović-Cvetković, and T. Rehren, eds. The Rise of Metallurgy in Eurasia: Evolution, Organisation and Consumption of Early Metal in the Balkans: Archaeopress Ar…	Data from the Supplement: https://doi.org/10.32028/9781803270425/AppendixB_Ch38
Belovode	10	36		magnetometry	Rassmann, K., Furholt, M., Müller-Scheeßel, N., and Müller, J., 2021. The social organisation of the Vinča culture settlements. New evidence from magnetic and archaeological excavation data. In: M. Radivojević, B. Roberts, M. Marić, J. Kuzmanović-Cvetković, and T. Rehren, eds. The Rise of Metallurgy in Eurasia: Evolution, Organisation and Consumption of Early Metal in the Balkans: Archaeopress Ar…	Data from the Supplement: https://doi.org/10.32028/9781803270425/AppendixB_Ch38
Belovode	10	45		magnetometry	Rassmann, K., Furholt, M., Müller-Scheeßel, N., and Müller, J., 2021. The social organisation of the Vinča culture settlements. New evidence from magnetic and archaeological excavation data. In: M. Radivojević, B. Roberts, M. Marić, J. Kuzmanović-Cvetković, and T. Rehren, eds. The Rise of Metallurgy in Eurasia: Evolution, Organisation and Consumption of Early Metal in the Balkans: Archaeopress Ar…	Data from the Supplement: https://doi.org/10.32028/9781803270425/AppendixB_Ch38
Belovode	10	47		magnetometry	Rassmann, K., Furholt, M., Müller-Scheeßel, N., and Müller, J., 2021. The social organisation of the Vinča culture settlements. New evidence from magnetic and archaeological excavation data. In: M. Radivojević, B. Roberts, M. Marić, J. Kuzmanović-Cvetković, and T. Rehren, eds. The Rise of Metallurgy in Eurasia: Evolution, Organisation and Consumption of Early Metal in the Balkans: Archaeopress Ar…	Data from the Supplement: https://doi.org/10.32028/9781803270425/AppendixB_Ch38
Belovode	10	50		magnetometry	Rassmann, K., Furholt, M., Müller-Scheeßel, N., and Müller, J., 2021. The social organisation of the Vinča culture settlements. New evidence from magnetic and archaeological excavation data. In: M. Radivojević, B. Roberts, M. Marić, J. Kuzmanović-Cvetković, and T. Rehren, eds. The Rise of Metallurgy in Eurasia: Evolution, Organisation and Consumption of Early Metal in the Balkans: Archaeopress Ar…	Data from the Supplement: https://doi.org/10.32028/9781803270425/AppendixB_Ch38
Belovode	10	65		magnetometry	Rassmann, K., Furholt, M., Müller-Scheeßel, N., and Müller, J., 2021. The social organisation of the Vinča culture settlements. New evidence from magnetic and archaeological excavation data. In: M. Radivojević, B. Roberts, M. Marić, J. Kuzmanović-Cvetković, and T. Rehren, eds. The Rise of Metallurgy in Eurasia: Evolution, Organisation and Consumption of Early Metal in the Balkans: Archaeopress Ar…	Data from the Supplement: https://doi.org/10.32028/9781803270425/AppendixB_Ch38
Belovode	10	45		magnetometry	Rassmann, K., Furholt, M., Müller-Scheeßel, N., and Müller, J., 2021. The social organisation of the Vinča culture settlements. New evidence from magnetic and archaeological excavation data. In: M. Radivojević, B. Roberts, M. Marić, J. Kuzmanović-Cvetković, and T. Rehren, eds. The Rise of Metallurgy in Eurasia: Evolution, Organisation and Consumption of Early Metal in the Balkans: Archaeopress Ar…	Data from the Supplement: https://doi.org/10.32028/9781803270425/AppendixB_Ch38
Belovode	10	49		magnetometry	Rassmann, K., Furholt, M., Müller-Scheeßel, N., and Müller, J., 2021. The social organisation of the Vinča culture settlements. New evidence from magnetic and archaeological excavation data. In: M. Radivojević, B. Roberts, M. Marić, J. Kuzmanović-Cvetković, and T. Rehren, eds. The Rise of Metallurgy in Eurasia: Evolution, Organisation and Consumption of Early Metal in the Balkans: Archaeopress Ar…	Data from the Supplement: https://doi.org/10.32028/9781803270425/AppendixB_Ch38
Belovode	10	47		magnetometry	Rassmann, K., Furholt, M., Müller-Scheeßel, N., and Müller, J., 2021. The social organisation of the Vinča culture settlements. New evidence from magnetic and archaeological excavation data. In: M. Radivojević, B. Roberts, M. Marić, J. Kuzmanović-Cvetković, and T. Rehren, eds. The Rise of Metallurgy in Eurasia: Evolution, Organisation and Consumption of Early Metal in the Balkans: Archaeopress Ar…	Data from the Supplement: https://doi.org/10.32028/9781803270425/AppendixB_Ch38
Belovode	10	57		magnetometry	Rassmann, K., Furholt, M., Müller-Scheeßel, N., and Müller, J., 2021. The social organisation of the Vinča culture settlements. New evidence from magnetic and archaeological excavation data. In: M. Radivojević, B. Roberts, M. Marić, J. Kuzmanović-Cvetković, and T. Rehren, eds. The Rise of Metallurgy in Eurasia: Evolution, Organisation and Consumption of Early Metal in the Balkans: Archaeopress Ar…	Data from the Supplement: https://doi.org/10.32028/9781803270425/AppendixB_Ch38
Belovode	10	52		magnetometry	Rassmann, K., Furholt, M., Müller-Scheeßel, N., and Müller, J., 2021. The social organisation of the Vinča culture settlements. New evidence from magnetic and archaeological excavation data. In: M. Radivojević, B. Roberts, M. Marić, J. Kuzmanović-Cvetković, and T. Rehren, eds. The Rise of Metallurgy in Eurasia: Evolution, Organisation and Consumption of Early Metal in the Balkans: Archaeopress Ar…	Data from the Supplement: https://doi.org/10.32028/9781803270425/AppendixB_Ch38
Belovode	10	45		magnetometry	Rassmann, K., Furholt, M., Müller-Scheeßel, N., and Müller, J., 2021. The social organisation of the Vinča culture settlements. New evidence from magnetic and archaeological excavation data. In: M. Radivojević, B. Roberts, M. Marić, J. Kuzmanović-Cvetković, and T. Rehren, eds. The Rise of Metallurgy in Eurasia: Evolution, Organisation and Consumption of Early Metal in the Balkans: Archaeopress Ar…	Data from the Supplement: https://doi.org/10.32028/9781803270425/AppendixB_Ch38
Belovode	10	52		magnetometry	Rassmann, K., Furholt, M., Müller-Scheeßel, N., and Müller, J., 2021. The social organisation of the Vinča culture settlements. New evidence from magnetic and archaeological excavation data. In: M. Radivojević, B. Roberts, M. Marić, J. Kuzmanović-Cvetković, and T. Rehren, eds. The Rise of Metallurgy in Eurasia: Evolution, Organisation and Consumption of Early Metal in the Balkans: Archaeopress Ar…	Data from the Supplement: https://doi.org/10.32028/9781803270425/AppendixB_Ch38
Belovode	10	37		magnetometry	Rassmann, K., Furholt, M., Müller-Scheeßel, N., and Müller, J., 2021. The social organisation of the Vinča culture settlements. New evidence from magnetic and archaeological excavation data. In: M. Radivojević, B. Roberts, M. Marić, J. Kuzmanović-Cvetković, and T. Rehren, eds. The Rise of Metallurgy in Eurasia: Evolution, Organisation and Consumption of Early Metal in the Balkans: Archaeopress Ar…	Data from the Supplement: https://doi.org/10.32028/9781803270425/AppendixB_Ch38
Belovode	10	23		magnetometry	Rassmann, K., Furholt, M., Müller-Scheeßel, N., and Müller, J., 2021. The social organisation of the Vinča culture settlements. New evidence from magnetic and archaeological excavation data. In: M. Radivojević, B. Roberts, M. Marić, J. Kuzmanović-Cvetković, and T. Rehren, eds. The Rise of Metallurgy in Eurasia: Evolution, Organisation and Consumption of Early Metal in the Balkans: Archaeopress Ar…	Data from the Supplement: https://doi.org/10.32028/9781803270425/AppendixB_Ch38
Belovode	10	56		magnetometry	Rassmann, K., Furholt, M., Müller-Scheeßel, N., and Müller, J., 2021. The social organisation of the Vinča culture settlements. New evidence from magnetic and archaeological excavation data. In: M. Radivojević, B. Roberts, M. Marić, J. Kuzmanović-Cvetković, and T. Rehren, eds. The Rise of Metallurgy in Eurasia: Evolution, Organisation and Consumption of Early Metal in the Balkans: Archaeopress Ar…	Data from the Supplement: https://doi.org/10.32028/9781803270425/AppendixB_Ch38
Belovode	10	30		magnetometry	Rassmann, K., Furholt, M., Müller-Scheeßel, N., and Müller, J., 2021. The social organisation of the Vinča culture settlements. New evidence from magnetic and archaeological excavation data. In: M. Radivojević, B. Roberts, M. Marić, J. Kuzmanović-Cvetković, and T. Rehren, eds. The Rise of Metallurgy in Eurasia: Evolution, Organisation and Consumption of Early Metal in the Balkans: Archaeopress Ar…	Data from the Supplement: https://doi.org/10.32028/9781803270425/AppendixB_Ch38
Belovode	10	72		magnetometry	Rassmann, K., Furholt, M., Müller-Scheeßel, N., and Müller, J., 2021. The social organisation of the Vinča culture settlements. New evidence from magnetic and archaeological excavation data. In: M. Radivojević, B. Roberts, M. Marić, J. Kuzmanović-Cvetković, and T. Rehren, eds. The Rise of Metallurgy in Eurasia: Evolution, Organisation and Consumption of Early Metal in the Balkans: Archaeopress Ar…	Data from the Supplement: https://doi.org/10.32028/9781803270425/AppendixB_Ch38
Belovode	10	53		magnetometry	Rassmann, K., Furholt, M., Müller-Scheeßel, N., and Müller, J., 2021. The social organisation of the Vinča culture settlements. New evidence from magnetic and archaeological excavation data. In: M. Radivojević, B. Roberts, M. Marić, J. Kuzmanović-Cvetković, and T. Rehren, eds. The Rise of Metallurgy in Eurasia: Evolution, Organisation and Consumption of Early Metal in the Balkans: Archaeopress Ar…	Data from the Supplement: https://doi.org/10.32028/9781803270425/AppendixB_Ch38
Belovode	10	47		magnetometry	Rassmann, K., Furholt, M., Müller-Scheeßel, N., and Müller, J., 2021. The social organisation of the Vinča culture settlements. New evidence from magnetic and archaeological excavation data. In: M. Radivojević, B. Roberts, M. Marić, J. Kuzmanović-Cvetković, and T. Rehren, eds. The Rise of Metallurgy in Eurasia: Evolution, Organisation and Consumption of Early Metal in the Balkans: Archaeopress Ar…	Data from the Supplement: https://doi.org/10.32028/9781803270425/AppendixB_Ch38
Belovode	10	59		magnetometry	Rassmann, K., Furholt, M., Müller-Scheeßel, N., and Müller, J., 2021. The social organisation of the Vinča culture settlements. New evidence from magnetic and archaeological excavation data. In: M. Radivojević, B. Roberts, M. Marić, J. Kuzmanović-Cvetković, and T. Rehren, eds. The Rise of Metallurgy in Eurasia: Evolution, Organisation and Consumption of Early Metal in the Balkans: Archaeopress Ar…	Data from the Supplement: https://doi.org/10.32028/9781803270425/AppendixB_Ch38
Belovode	10	52		magnetometry	Rassmann, K., Furholt, M., Müller-Scheeßel, N., and Müller, J., 2021. The social organisation of the Vinča culture settlements. New evidence from magnetic and archaeological excavation data. In: M. Radivojević, B. Roberts, M. Marić, J. Kuzmanović-Cvetković, and T. Rehren, eds. The Rise of Metallurgy in Eurasia: Evolution, Organisation and Consumption of Early Metal in the Balkans: Archaeopress Ar…	Data from the Supplement: https://doi.org/10.32028/9781803270425/AppendixB_Ch38
Belovode	10	70		magnetometry	Rassmann, K., Furholt, M., Müller-Scheeßel, N., and Müller, J., 2021. The social organisation of the Vinča culture settlements. New evidence from magnetic and archaeological excavation data. In: M. Radivojević, B. Roberts, M. Marić, J. Kuzmanović-Cvetković, and T. Rehren, eds. The Rise of Metallurgy in Eurasia: Evolution, Organisation and Consumption of Early Metal in the Balkans: Archaeopress Ar…	Data from the Supplement: https://doi.org/10.32028/9781803270425/AppendixB_Ch38
Belovode	10	53		magnetometry	Rassmann, K., Furholt, M., Müller-Scheeßel, N., and Müller, J., 2021. The social organisation of the Vinča culture settlements. New evidence from magnetic and archaeological excavation data. In: M. Radivojević, B. Roberts, M. Marić, J. Kuzmanović-Cvetković, and T. Rehren, eds. The Rise of Metallurgy in Eurasia: Evolution, Organisation and Consumption of Early Metal in the Balkans: Archaeopress Ar…	Data from the Supplement: https://doi.org/10.32028/9781803270425/AppendixB_Ch38
Belovode	10	50		magnetometry	Rassmann, K., Furholt, M., Müller-Scheeßel, N., and Müller, J., 2021. The social organisation of the Vinča culture settlements. New evidence from magnetic and archaeological excavation data. In: M. Radivojević, B. Roberts, M. Marić, J. Kuzmanović-Cvetković, and T. Rehren, eds. The Rise of Metallurgy in Eurasia: Evolution, Organisation and Consumption of Early Metal in the Balkans: Archaeopress Ar…	Data from the Supplement: https://doi.org/10.32028/9781803270425/AppendixB_Ch38
Belovode	10	44		magnetometry	Rassmann, K., Furholt, M., Müller-Scheeßel, N., and Müller, J., 2021. The social organisation of the Vinča culture settlements. New evidence from magnetic and archaeological excavation data. In: M. Radivojević, B. Roberts, M. Marić, J. Kuzmanović-Cvetković, and T. Rehren, eds. The Rise of Metallurgy in Eurasia: Evolution, Organisation and Consumption of Early Metal in the Balkans: Archaeopress Ar…	Data from the Supplement: https://doi.org/10.32028/9781803270425/AppendixB_Ch38
Belovode	10	22		magnetometry	Rassmann, K., Furholt, M., Müller-Scheeßel, N., and Müller, J., 2021. The social organisation of the Vinča culture settlements. New evidence from magnetic and archaeological excavation data. In: M. Radivojević, B. Roberts, M. Marić, J. Kuzmanović-Cvetković, and T. Rehren, eds. The Rise of Metallurgy in Eurasia: Evolution, Organisation and Consumption of Early Metal in the Balkans: Archaeopress Ar…	Data from the Supplement: https://doi.org/10.32028/9781803270425/AppendixB_Ch38
Belovode	10	32		magnetometry	Rassmann, K., Furholt, M., Müller-Scheeßel, N., and Müller, J., 2021. The social organisation of the Vinča culture settlements. New evidence from magnetic and archaeological excavation data. In: M. Radivojević, B. Roberts, M. Marić, J. Kuzmanović-Cvetković, and T. Rehren, eds. The Rise of Metallurgy in Eurasia: Evolution, Organisation and Consumption of Early Metal in the Balkans: Archaeopress Ar…	Data from the Supplement: https://doi.org/10.32028/9781803270425/AppendixB_Ch38
Belovode	10	48		magnetometry	Rassmann, K., Furholt, M., Müller-Scheeßel, N., and Müller, J., 2021. The social organisation of the Vinča culture settlements. New evidence from magnetic and archaeological excavation data. In: M. Radivojević, B. Roberts, M. Marić, J. Kuzmanović-Cvetković, and T. Rehren, eds. The Rise of Metallurgy in Eurasia: Evolution, Organisation and Consumption of Early Metal in the Balkans: Archaeopress Ar…	Data from the Supplement: https://doi.org/10.32028/9781803270425/AppendixB_Ch38
Belovode	10	36		magnetometry	Rassmann, K., Furholt, M., Müller-Scheeßel, N., and Müller, J., 2021. The social organisation of the Vinča culture settlements. New evidence from magnetic and archaeological excavation data. In: M. Radivojević, B. Roberts, M. Marić, J. Kuzmanović-Cvetković, and T. Rehren, eds. The Rise of Metallurgy in Eurasia: Evolution, Organisation and Consumption of Early Metal in the Balkans: Archaeopress Ar…	Data from the Supplement: https://doi.org/10.32028/9781803270425/AppendixB_Ch38
Belovode	10	99		magnetometry	Rassmann, K., Furholt, M., Müller-Scheeßel, N., and Müller, J., 2021. The social organisation of the Vinča culture settlements. New evidence from magnetic and archaeological excavation data. In: M. Radivojević, B. Roberts, M. Marić, J. Kuzmanović-Cvetković, and T. Rehren, eds. The Rise of Metallurgy in Eurasia: Evolution, Organisation and Consumption of Early Metal in the Balkans: Archaeopress Ar…	Data from the Supplement: https://doi.org/10.32028/9781803270425/AppendixB_Ch38
Belovode	10	105		magnetometry	Rassmann, K., Furholt, M., Müller-Scheeßel, N., and Müller, J., 2021. The social organisation of the Vinča culture settlements. New evidence from magnetic and archaeological excavation data. In: M. Radivojević, B. Roberts, M. Marić, J. Kuzmanović-Cvetković, and T. Rehren, eds. The Rise of Metallurgy in Eurasia: Evolution, Organisation and Consumption of Early Metal in the Balkans: Archaeopress Ar…	Data from the Supplement: https://doi.org/10.32028/9781803270425/AppendixB_Ch38
Belovode	10	76		magnetometry	Rassmann, K., Furholt, M., Müller-Scheeßel, N., and Müller, J., 2021. The social organisation of the Vinča culture settlements. New evidence from magnetic and archaeological excavation data. In: M. Radivojević, B. Roberts, M. Marić, J. Kuzmanović-Cvetković, and T. Rehren, eds. The Rise of Metallurgy in Eurasia: Evolution, Organisation and Consumption of Early Metal in the Balkans: Archaeopress Ar…	Data from the Supplement: https://doi.org/10.32028/9781803270425/AppendixB_Ch38
Belovode	10	78		magnetometry	Rassmann, K., Furholt, M., Müller-Scheeßel, N., and Müller, J., 2021. The social organisation of the Vinča culture settlements. New evidence from magnetic and archaeological excavation data. In: M. Radivojević, B. Roberts, M. Marić, J. Kuzmanović-Cvetković, and T. Rehren, eds. The Rise of Metallurgy in Eurasia: Evolution, Organisation and Consumption of Early Metal in the Balkans: Archaeopress Ar…	Data from the Supplement: https://doi.org/10.32028/9781803270425/AppendixB_Ch38
Belovode	10	64		magnetometry	Rassmann, K., Furholt, M., Müller-Scheeßel, N., and Müller, J., 2021. The social organisation of the Vinča culture settlements. New evidence from magnetic and archaeological excavation data. In: M. Radivojević, B. Roberts, M. Marić, J. Kuzmanović-Cvetković, and T. Rehren, eds. The Rise of Metallurgy in Eurasia: Evolution, Organisation and Consumption of Early Metal in the Balkans: Archaeopress Ar…	Data from the Supplement: https://doi.org/10.32028/9781803270425/AppendixB_Ch38
Belovode	10	42		magnetometry	Rassmann, K., Furholt, M., Müller-Scheeßel, N., and Müller, J., 2021. The social organisation of the Vinča culture settlements. New evidence from magnetic and archaeological excavation data. In: M. Radivojević, B. Roberts, M. Marić, J. Kuzmanović-Cvetković, and T. Rehren, eds. The Rise of Metallurgy in Eurasia: Evolution, Organisation and Consumption of Early Metal in the Balkans: Archaeopress Ar…	Data from the Supplement: https://doi.org/10.32028/9781803270425/AppendixB_Ch38
Belovode	10	61		magnetometry	Rassmann, K., Furholt, M., Müller-Scheeßel, N., and Müller, J., 2021. The social organisation of the Vinča culture settlements. New evidence from magnetic and archaeological excavation data. In: M. Radivojević, B. Roberts, M. Marić, J. Kuzmanović-Cvetković, and T. Rehren, eds. The Rise of Metallurgy in Eurasia: Evolution, Organisation and Consumption of Early Metal in the Balkans: Archaeopress Ar…	Data from the Supplement: https://doi.org/10.32028/9781803270425/AppendixB_Ch38
Belovode	10	58		magnetometry	Rassmann, K., Furholt, M., Müller-Scheeßel, N., and Müller, J., 2021. The social organisation of the Vinča culture settlements. New evidence from magnetic and archaeological excavation data. In: M. Radivojević, B. Roberts, M. Marić, J. Kuzmanović-Cvetković, and T. Rehren, eds. The Rise of Metallurgy in Eurasia: Evolution, Organisation and Consumption of Early Metal in the Balkans: Archaeopress Ar…	Data from the Supplement: https://doi.org/10.32028/9781803270425/AppendixB_Ch38
Belovode	10	68		magnetometry	Rassmann, K., Furholt, M., Müller-Scheeßel, N., and Müller, J., 2021. The social organisation of the Vinča culture settlements. New evidence from magnetic and archaeological excavation data. In: M. Radivojević, B. Roberts, M. Marić, J. Kuzmanović-Cvetković, and T. Rehren, eds. The Rise of Metallurgy in Eurasia: Evolution, Organisation and Consumption of Early Metal in the Balkans: Archaeopress Ar…	Data from the Supplement: https://doi.org/10.32028/9781803270425/AppendixB_Ch38
Belovode	10	68		magnetometry	Rassmann, K., Furholt, M., Müller-Scheeßel, N., and Müller, J., 2021. The social organisation of the Vinča culture settlements. New evidence from magnetic and archaeological excavation data. In: M. Radivojević, B. Roberts, M. Marić, J. Kuzmanović-Cvetković, and T. Rehren, eds. The Rise of Metallurgy in Eurasia: Evolution, Organisation and Consumption of Early Metal in the Balkans: Archaeopress Ar…	Data from the Supplement: https://doi.org/10.32028/9781803270425/AppendixB_Ch38
Belovode	10	73		magnetometry	Rassmann, K., Furholt, M., Müller-Scheeßel, N., and Müller, J., 2021. The social organisation of the Vinča culture settlements. New evidence from magnetic and archaeological excavation data. In: M. Radivojević, B. Roberts, M. Marić, J. Kuzmanović-Cvetković, and T. Rehren, eds. The Rise of Metallurgy in Eurasia: Evolution, Organisation and Consumption of Early Metal in the Balkans: Archaeopress Ar…	Data from the Supplement: https://doi.org/10.32028/9781803270425/AppendixB_Ch38
Belovode	10	55		magnetometry	Rassmann, K., Furholt, M., Müller-Scheeßel, N., and Müller, J., 2021. The social organisation of the Vinča culture settlements. New evidence from magnetic and archaeological excavation data. In: M. Radivojević, B. Roberts, M. Marić, J. Kuzmanović-Cvetković, and T. Rehren, eds. The Rise of Metallurgy in Eurasia: Evolution, Organisation and Consumption of Early Metal in the Balkans: Archaeopress Ar…	Data from the Supplement: https://doi.org/10.32028/9781803270425/AppendixB_Ch38
Belovode	10	53		magnetometry	Rassmann, K., Furholt, M., Müller-Scheeßel, N., and Müller, J., 2021. The social organisation of the Vinča culture settlements. New evidence from magnetic and archaeological excavation data. In: M. Radivojević, B. Roberts, M. Marić, J. Kuzmanović-Cvetković, and T. Rehren, eds. The Rise of Metallurgy in Eurasia: Evolution, Organisation and Consumption of Early Metal in the Balkans: Archaeopress Ar…	Data from the Supplement: https://doi.org/10.32028/9781803270425/AppendixB_Ch38
Belovode	10	85		magnetometry	Rassmann, K., Furholt, M., Müller-Scheeßel, N., and Müller, J., 2021. The social organisation of the Vinča culture settlements. New evidence from magnetic and archaeological excavation data. In: M. Radivojević, B. Roberts, M. Marić, J. Kuzmanović-Cvetković, and T. Rehren, eds. The Rise of Metallurgy in Eurasia: Evolution, Organisation and Consumption of Early Metal in the Balkans: Archaeopress Ar…	Data from the Supplement: https://doi.org/10.32028/9781803270425/AppendixB_Ch38
Belovode	10	70		magnetometry	Rassmann, K., Furholt, M., Müller-Scheeßel, N., and Müller, J., 2021. The social organisation of the Vinča culture settlements. New evidence from magnetic and archaeological excavation data. In: M. Radivojević, B. Roberts, M. Marić, J. Kuzmanović-Cvetković, and T. Rehren, eds. The Rise of Metallurgy in Eurasia: Evolution, Organisation and Consumption of Early Metal in the Balkans: Archaeopress Ar…	Data from the Supplement: https://doi.org/10.32028/9781803270425/AppendixB_Ch38
Belovode	10	105		magnetometry	Rassmann, K., Furholt, M., Müller-Scheeßel, N., and Müller, J., 2021. The social organisation of the Vinča culture settlements. New evidence from magnetic and archaeological excavation data. In: M. Radivojević, B. Roberts, M. Marić, J. Kuzmanović-Cvetković, and T. Rehren, eds. The Rise of Metallurgy in Eurasia: Evolution, Organisation and Consumption of Early Metal in the Balkans: Archaeopress Ar…	Data from the Supplement: https://doi.org/10.32028/9781803270425/AppendixB_Ch38
Belovode	10	79		magnetometry	Rassmann, K., Furholt, M., Müller-Scheeßel, N., and Müller, J., 2021. The social organisation of the Vinča culture settlements. New evidence from magnetic and archaeological excavation data. In: M. Radivojević, B. Roberts, M. Marić, J. Kuzmanović-Cvetković, and T. Rehren, eds. The Rise of Metallurgy in Eurasia: Evolution, Organisation and Consumption of Early Metal in the Balkans: Archaeopress Ar…	Data from the Supplement: https://doi.org/10.32028/9781803270425/AppendixB_Ch38
Belovode	10	64		magnetometry	Rassmann, K., Furholt, M., Müller-Scheeßel, N., and Müller, J., 2021. The social organisation of the Vinča culture settlements. New evidence from magnetic and archaeological excavation data. In: M. Radivojević, B. Roberts, M. Marić, J. Kuzmanović-Cvetković, and T. Rehren, eds. The Rise of Metallurgy in Eurasia: Evolution, Organisation and Consumption of Early Metal in the Balkans: Archaeopress Ar…	Data from the Supplement: https://doi.org/10.32028/9781803270425/AppendixB_Ch38
Belovode	10	81		magnetometry	Rassmann, K., Furholt, M., Müller-Scheeßel, N., and Müller, J., 2021. The social organisation of the Vinča culture settlements. New evidence from magnetic and archaeological excavation data. In: M. Radivojević, B. Roberts, M. Marić, J. Kuzmanović-Cvetković, and T. Rehren, eds. The Rise of Metallurgy in Eurasia: Evolution, Organisation and Consumption of Early Metal in the Balkans: Archaeopress Ar…	Data from the Supplement: https://doi.org/10.32028/9781803270425/AppendixB_Ch38
Belovode	10	69		magnetometry	Rassmann, K., Furholt, M., Müller-Scheeßel, N., and Müller, J., 2021. The social organisation of the Vinča culture settlements. New evidence from magnetic and archaeological excavation data. In: M. Radivojević, B. Roberts, M. Marić, J. Kuzmanović-Cvetković, and T. Rehren, eds. The Rise of Metallurgy in Eurasia: Evolution, Organisation and Consumption of Early Metal in the Balkans: Archaeopress Ar…	Data from the Supplement: https://doi.org/10.32028/9781803270425/AppendixB_Ch38
Belovode	10	57		magnetometry	Rassmann, K., Furholt, M., Müller-Scheeßel, N., and Müller, J., 2021. The social organisation of the Vinča culture settlements. New evidence from magnetic and archaeological excavation data. In: M. Radivojević, B. Roberts, M. Marić, J. Kuzmanović-Cvetković, and T. Rehren, eds. The Rise of Metallurgy in Eurasia: Evolution, Organisation and Consumption of Early Metal in the Balkans: Archaeopress Ar…	Data from the Supplement: https://doi.org/10.32028/9781803270425/AppendixB_Ch38
Belovode	10	69		magnetometry	Rassmann, K., Furholt, M., Müller-Scheeßel, N., and Müller, J., 2021. The social organisation of the Vinča culture settlements. New evidence from magnetic and archaeological excavation data. In: M. Radivojević, B. Roberts, M. Marić, J. Kuzmanović-Cvetković, and T. Rehren, eds. The Rise of Metallurgy in Eurasia: Evolution, Organisation and Consumption of Early Metal in the Balkans: Archaeopress Ar…	Data from the Supplement: https://doi.org/10.32028/9781803270425/AppendixB_Ch38
Belovode	10	83		magnetometry	Rassmann, K., Furholt, M., Müller-Scheeßel, N., and Müller, J., 2021. The social organisation of the Vinča culture settlements. New evidence from magnetic and archaeological excavation data. In: M. Radivojević, B. Roberts, M. Marić, J. Kuzmanović-Cvetković, and T. Rehren, eds. The Rise of Metallurgy in Eurasia: Evolution, Organisation and Consumption of Early Metal in the Balkans: Archaeopress Ar…	Data from the Supplement: https://doi.org/10.32028/9781803270425/AppendixB_Ch38
Belovode	10	52		magnetometry	Rassmann, K., Furholt, M., Müller-Scheeßel, N., and Müller, J., 2021. The social organisation of the Vinča culture settlements. New evidence from magnetic and archaeological excavation data. In: M. Radivojević, B. Roberts, M. Marić, J. Kuzmanović-Cvetković, and T. Rehren, eds. The Rise of Metallurgy in Eurasia: Evolution, Organisation and Consumption of Early Metal in the Balkans: Archaeopress Ar…	Data from the Supplement: https://doi.org/10.32028/9781803270425/AppendixB_Ch38
Belovode	10	53		magnetometry	Rassmann, K., Furholt, M., Müller-Scheeßel, N., and Müller, J., 2021. The social organisation of the Vinča culture settlements. New evidence from magnetic and archaeological excavation data. In: M. Radivojević, B. Roberts, M. Marić, J. Kuzmanović-Cvetković, and T. Rehren, eds. The Rise of Metallurgy in Eurasia: Evolution, Organisation and Consumption of Early Metal in the Balkans: Archaeopress Ar…	Data from the Supplement: https://doi.org/10.32028/9781803270425/AppendixB_Ch38
Belovode	10	76		magnetometry	Rassmann, K., Furholt, M., Müller-Scheeßel, N., and Müller, J., 2021. The social organisation of the Vinča culture settlements. New evidence from magnetic and archaeological excavation data. In: M. Radivojević, B. Roberts, M. Marić, J. Kuzmanović-Cvetković, and T. Rehren, eds. The Rise of Metallurgy in Eurasia: Evolution, Organisation and Consumption of Early Metal in the Balkans: Archaeopress Ar…	Data from the Supplement: https://doi.org/10.32028/9781803270425/AppendixB_Ch38
Belovode	10	51		magnetometry	Rassmann, K., Furholt, M., Müller-Scheeßel, N., and Müller, J., 2021. The social organisation of the Vinča culture settlements. New evidence from magnetic and archaeological excavation data. In: M. Radivojević, B. Roberts, M. Marić, J. Kuzmanović-Cvetković, and T. Rehren, eds. The Rise of Metallurgy in Eurasia: Evolution, Organisation and Consumption of Early Metal in the Balkans: Archaeopress Ar…	Data from the Supplement: https://doi.org/10.32028/9781803270425/AppendixB_Ch38
Belovode	10	55		magnetometry	Rassmann, K., Furholt, M., Müller-Scheeßel, N., and Müller, J., 2021. The social organisation of the Vinča culture settlements. New evidence from magnetic and archaeological excavation data. In: M. Radivojević, B. Roberts, M. Marić, J. Kuzmanović-Cvetković, and T. Rehren, eds. The Rise of Metallurgy in Eurasia: Evolution, Organisation and Consumption of Early Metal in the Balkans: Archaeopress Ar…	Data from the Supplement: https://doi.org/10.32028/9781803270425/AppendixB_Ch38
Belovode	10	66		magnetometry	Rassmann, K., Furholt, M., Müller-Scheeßel, N., and Müller, J., 2021. The social organisation of the Vinča culture settlements. New evidence from magnetic and archaeological excavation data. In: M. Radivojević, B. Roberts, M. Marić, J. Kuzmanović-Cvetković, and T. Rehren, eds. The Rise of Metallurgy in Eurasia: Evolution, Organisation and Consumption of Early Metal in the Balkans: Archaeopress Ar…	Data from the Supplement: https://doi.org/10.32028/9781803270425/AppendixB_Ch38
Belovode	10	54		magnetometry	Rassmann, K., Furholt, M., Müller-Scheeßel, N., and Müller, J., 2021. The social organisation of the Vinča culture settlements. New evidence from magnetic and archaeological excavation data. In: M. Radivojević, B. Roberts, M. Marić, J. Kuzmanović-Cvetković, and T. Rehren, eds. The Rise of Metallurgy in Eurasia: Evolution, Organisation and Consumption of Early Metal in the Balkans: Archaeopress Ar…	Data from the Supplement: https://doi.org/10.32028/9781803270425/AppendixB_Ch38
Belovode	10	52		magnetometry	Rassmann, K., Furholt, M., Müller-Scheeßel, N., and Müller, J., 2021. The social organisation of the Vinča culture settlements. New evidence from magnetic and archaeological excavation data. In: M. Radivojević, B. Roberts, M. Marić, J. Kuzmanović-Cvetković, and T. Rehren, eds. The Rise of Metallurgy in Eurasia: Evolution, Organisation and Consumption of Early Metal in the Balkans: Archaeopress Ar…	Data from the Supplement: https://doi.org/10.32028/9781803270425/AppendixB_Ch38
Belovode	10	50		magnetometry	Rassmann, K., Furholt, M., Müller-Scheeßel, N., and Müller, J., 2021. The social organisation of the Vinča culture settlements. New evidence from magnetic and archaeological excavation data. In: M. Radivojević, B. Roberts, M. Marić, J. Kuzmanović-Cvetković, and T. Rehren, eds. The Rise of Metallurgy in Eurasia: Evolution, Organisation and Consumption of Early Metal in the Balkans: Archaeopress Ar…	Data from the Supplement: https://doi.org/10.32028/9781803270425/AppendixB_Ch38
Belovode	10	43		magnetometry	Rassmann, K., Furholt, M., Müller-Scheeßel, N., and Müller, J., 2021. The social organisation of the Vinča culture settlements. New evidence from magnetic and archaeological excavation data. In: M. Radivojević, B. Roberts, M. Marić, J. Kuzmanović-Cvetković, and T. Rehren, eds. The Rise of Metallurgy in Eurasia: Evolution, Organisation and Consumption of Early Metal in the Balkans: Archaeopress Ar…	Data from the Supplement: https://doi.org/10.32028/9781803270425/AppendixB_Ch38
Belovode	10	40		magnetometry	Rassmann, K., Furholt, M., Müller-Scheeßel, N., and Müller, J., 2021. The social organisation of the Vinča culture settlements. New evidence from magnetic and archaeological excavation data. In: M. Radivojević, B. Roberts, M. Marić, J. Kuzmanović-Cvetković, and T. Rehren, eds. The Rise of Metallurgy in Eurasia: Evolution, Organisation and Consumption of Early Metal in the Balkans: Archaeopress Ar…	Data from the Supplement: https://doi.org/10.32028/9781803270425/AppendixB_Ch38
Belovode	10	42		magnetometry	Rassmann, K., Furholt, M., Müller-Scheeßel, N., and Müller, J., 2021. The social organisation of the Vinča culture settlements. New evidence from magnetic and archaeological excavation data. In: M. Radivojević, B. Roberts, M. Marić, J. Kuzmanović-Cvetković, and T. Rehren, eds. The Rise of Metallurgy in Eurasia: Evolution, Organisation and Consumption of Early Metal in the Balkans: Archaeopress Ar…	Data from the Supplement: https://doi.org/10.32028/9781803270425/AppendixB_Ch38
Belovode	10	57		magnetometry	Rassmann, K., Furholt, M., Müller-Scheeßel, N., and Müller, J., 2021. The social organisation of the Vinča culture settlements. New evidence from magnetic and archaeological excavation data. In: M. Radivojević, B. Roberts, M. Marić, J. Kuzmanović-Cvetković, and T. Rehren, eds. The Rise of Metallurgy in Eurasia: Evolution, Organisation and Consumption of Early Metal in the Balkans: Archaeopress Ar…	Data from the Supplement: https://doi.org/10.32028/9781803270425/AppendixB_Ch38
Belovode	10	56		magnetometry	Rassmann, K., Furholt, M., Müller-Scheeßel, N., and Müller, J., 2021. The social organisation of the Vinča culture settlements. New evidence from magnetic and archaeological excavation data. In: M. Radivojević, B. Roberts, M. Marić, J. Kuzmanović-Cvetković, and T. Rehren, eds. The Rise of Metallurgy in Eurasia: Evolution, Organisation and Consumption of Early Metal in the Balkans: Archaeopress Ar…	Data from the Supplement: https://doi.org/10.32028/9781803270425/AppendixB_Ch38
Belovode	10	52		magnetometry	Rassmann, K., Furholt, M., Müller-Scheeßel, N., and Müller, J., 2021. The social organisation of the Vinča culture settlements. New evidence from magnetic and archaeological excavation data. In: M. Radivojević, B. Roberts, M. Marić, J. Kuzmanović-Cvetković, and T. Rehren, eds. The Rise of Metallurgy in Eurasia: Evolution, Organisation and Consumption of Early Metal in the Balkans: Archaeopress Ar…	Data from the Supplement: https://doi.org/10.32028/9781803270425/AppendixB_Ch38
Belovode	10	73		magnetometry	Rassmann, K., Furholt, M., Müller-Scheeßel, N., and Müller, J., 2021. The social organisation of the Vinča culture settlements. New evidence from magnetic and archaeological excavation data. In: M. Radivojević, B. Roberts, M. Marić, J. Kuzmanović-Cvetković, and T. Rehren, eds. The Rise of Metallurgy in Eurasia: Evolution, Organisation and Consumption of Early Metal in the Balkans: Archaeopress Ar…	Data from the Supplement: https://doi.org/10.32028/9781803270425/AppendixB_Ch38
Belovode	10	74		magnetometry	Rassmann, K., Furholt, M., Müller-Scheeßel, N., and Müller, J., 2021. The social organisation of the Vinča culture settlements. New evidence from magnetic and archaeological excavation data. In: M. Radivojević, B. Roberts, M. Marić, J. Kuzmanović-Cvetković, and T. Rehren, eds. The Rise of Metallurgy in Eurasia: Evolution, Organisation and Consumption of Early Metal in the Balkans: Archaeopress Ar…	Data from the Supplement: https://doi.org/10.32028/9781803270425/AppendixB_Ch38
Belovode	10	63		magnetometry	Rassmann, K., Furholt, M., Müller-Scheeßel, N., and Müller, J., 2021. The social organisation of the Vinča culture settlements. New evidence from magnetic and archaeological excavation data. In: M. Radivojević, B. Roberts, M. Marić, J. Kuzmanović-Cvetković, and T. Rehren, eds. The Rise of Metallurgy in Eurasia: Evolution, Organisation and Consumption of Early Metal in the Balkans: Archaeopress Ar…	Data from the Supplement: https://doi.org/10.32028/9781803270425/AppendixB_Ch38
Belovode	10	66		magnetometry	Rassmann, K., Furholt, M., Müller-Scheeßel, N., and Müller, J., 2021. The social organisation of the Vinča culture settlements. New evidence from magnetic and archaeological excavation data. In: M. Radivojević, B. Roberts, M. Marić, J. Kuzmanović-Cvetković, and T. Rehren, eds. The Rise of Metallurgy in Eurasia: Evolution, Organisation and Consumption of Early Metal in the Balkans: Archaeopress Ar…	Data from the Supplement: https://doi.org/10.32028/9781803270425/AppendixB_Ch38
Belovode	10	39		magnetometry	Rassmann, K., Furholt, M., Müller-Scheeßel, N., and Müller, J., 2021. The social organisation of the Vinča culture settlements. New evidence from magnetic and archaeological excavation data. In: M. Radivojević, B. Roberts, M. Marić, J. Kuzmanović-Cvetković, and T. Rehren, eds. The Rise of Metallurgy in Eurasia: Evolution, Organisation and Consumption of Early Metal in the Balkans: Archaeopress Ar…	Data from the Supplement: https://doi.org/10.32028/9781803270425/AppendixB_Ch38
Belovode	10	50		magnetometry	Rassmann, K., Furholt, M., Müller-Scheeßel, N., and Müller, J., 2021. The social organisation of the Vinča culture settlements. New evidence from magnetic and archaeological excavation data. In: M. Radivojević, B. Roberts, M. Marić, J. Kuzmanović-Cvetković, and T. Rehren, eds. The Rise of Metallurgy in Eurasia: Evolution, Organisation and Consumption of Early Metal in the Balkans: Archaeopress Ar…	Data from the Supplement: https://doi.org/10.32028/9781803270425/AppendixB_Ch38
Belovode	10	40		magnetometry	Rassmann, K., Furholt, M., Müller-Scheeßel, N., and Müller, J., 2021. The social organisation of the Vinča culture settlements. New evidence from magnetic and archaeological excavation data. In: M. Radivojević, B. Roberts, M. Marić, J. Kuzmanović-Cvetković, and T. Rehren, eds. The Rise of Metallurgy in Eurasia: Evolution, Organisation and Consumption of Early Metal in the Balkans: Archaeopress Ar…	Data from the Supplement: https://doi.org/10.32028/9781803270425/AppendixB_Ch38
Belovode	10	41		magnetometry	Rassmann, K., Furholt, M., Müller-Scheeßel, N., and Müller, J., 2021. The social organisation of the Vinča culture settlements. New evidence from magnetic and archaeological excavation data. In: M. Radivojević, B. Roberts, M. Marić, J. Kuzmanović-Cvetković, and T. Rehren, eds. The Rise of Metallurgy in Eurasia: Evolution, Organisation and Consumption of Early Metal in the Balkans: Archaeopress Ar…	Data from the Supplement: https://doi.org/10.32028/9781803270425/AppendixB_Ch38
Belovode	10	46		magnetometry	Rassmann, K., Furholt, M., Müller-Scheeßel, N., and Müller, J., 2021. The social organisation of the Vinča culture settlements. New evidence from magnetic and archaeological excavation data. In: M. Radivojević, B. Roberts, M. Marić, J. Kuzmanović-Cvetković, and T. Rehren, eds. The Rise of Metallurgy in Eurasia: Evolution, Organisation and Consumption of Early Metal in the Balkans: Archaeopress Ar…	Data from the Supplement: https://doi.org/10.32028/9781803270425/AppendixB_Ch38
Belovode	10	42		magnetometry	Rassmann, K., Furholt, M., Müller-Scheeßel, N., and Müller, J., 2021. The social organisation of the Vinča culture settlements. New evidence from magnetic and archaeological excavation data. In: M. Radivojević, B. Roberts, M. Marić, J. Kuzmanović-Cvetković, and T. Rehren, eds. The Rise of Metallurgy in Eurasia: Evolution, Organisation and Consumption of Early Metal in the Balkans: Archaeopress Ar…	Data from the Supplement: https://doi.org/10.32028/9781803270425/AppendixB_Ch38
Belovode	10	49		magnetometry	Rassmann, K., Furholt, M., Müller-Scheeßel, N., and Müller, J., 2021. The social organisation of the Vinča culture settlements. New evidence from magnetic and archaeological excavation data. In: M. Radivojević, B. Roberts, M. Marić, J. Kuzmanović-Cvetković, and T. Rehren, eds. The Rise of Metallurgy in Eurasia: Evolution, Organisation and Consumption of Early Metal in the Balkans: Archaeopress Ar…	Data from the Supplement: https://doi.org/10.32028/9781803270425/AppendixB_Ch38
Belovode	10	62		magnetometry	Rassmann, K., Furholt, M., Müller-Scheeßel, N., and Müller, J., 2021. The social organisation of the Vinča culture settlements. New evidence from magnetic and archaeological excavation data. In: M. Radivojević, B. Roberts, M. Marić, J. Kuzmanović-Cvetković, and T. Rehren, eds. The Rise of Metallurgy in Eurasia: Evolution, Organisation and Consumption of Early Metal in the Balkans: Archaeopress Ar…	Data from the Supplement: https://doi.org/10.32028/9781803270425/AppendixB_Ch38
Belovode	10	41		magnetometry	Rassmann, K., Furholt, M., Müller-Scheeßel, N., and Müller, J., 2021. The social organisation of the Vinča culture settlements. New evidence from magnetic and archaeological excavation data. In: M. Radivojević, B. Roberts, M. Marić, J. Kuzmanović-Cvetković, and T. Rehren, eds. The Rise of Metallurgy in Eurasia: Evolution, Organisation and Consumption of Early Metal in the Balkans: Archaeopress Ar…	Data from the Supplement: https://doi.org/10.32028/9781803270425/AppendixB_Ch38
Belovode	10	36		magnetometry	Rassmann, K., Furholt, M., Müller-Scheeßel, N., and Müller, J., 2021. The social organisation of the Vinča culture settlements. New evidence from magnetic and archaeological excavation data. In: M. Radivojević, B. Roberts, M. Marić, J. Kuzmanović-Cvetković, and T. Rehren, eds. The Rise of Metallurgy in Eurasia: Evolution, Organisation and Consumption of Early Metal in the Balkans: Archaeopress Ar…	Data from the Supplement: https://doi.org/10.32028/9781803270425/AppendixB_Ch38
Belovode	10	85		magnetometry	Rassmann, K., Furholt, M., Müller-Scheeßel, N., and Müller, J., 2021. The social organisation of the Vinča culture settlements. New evidence from magnetic and archaeological excavation data. In: M. Radivojević, B. Roberts, M. Marić, J. Kuzmanović-Cvetković, and T. Rehren, eds. The Rise of Metallurgy in Eurasia: Evolution, Organisation and Consumption of Early Metal in the Balkans: Archaeopress Ar…	Data from the Supplement: https://doi.org/10.32028/9781803270425/AppendixB_Ch38
Belovode	10	102		magnetometry	Rassmann, K., Furholt, M., Müller-Scheeßel, N., and Müller, J., 2021. The social organisation of the Vinča culture settlements. New evidence from magnetic and archaeological excavation data. In: M. Radivojević, B. Roberts, M. Marić, J. Kuzmanović-Cvetković, and T. Rehren, eds. The Rise of Metallurgy in Eurasia: Evolution, Organisation and Consumption of Early Metal in the Balkans: Archaeopress Ar…	Data from the Supplement: https://doi.org/10.32028/9781803270425/AppendixB_Ch38
Belovode	10	86		magnetometry	Rassmann, K., Furholt, M., Müller-Scheeßel, N., and Müller, J., 2021. The social organisation of the Vinča culture settlements. New evidence from magnetic and archaeological excavation data. In: M. Radivojević, B. Roberts, M. Marić, J. Kuzmanović-Cvetković, and T. Rehren, eds. The Rise of Metallurgy in Eurasia: Evolution, Organisation and Consumption of Early Metal in the Balkans: Archaeopress Ar…	Data from the Supplement: https://doi.org/10.32028/9781803270425/AppendixB_Ch38
Belovode	10	69		magnetometry	Rassmann, K., Furholt, M., Müller-Scheeßel, N., and Müller, J., 2021. The social organisation of the Vinča culture settlements. New evidence from magnetic and archaeological excavation data. In: M. Radivojević, B. Roberts, M. Marić, J. Kuzmanović-Cvetković, and T. Rehren, eds. The Rise of Metallurgy in Eurasia: Evolution, Organisation and Consumption of Early Metal in the Balkans: Archaeopress Ar…	Data from the Supplement: https://doi.org/10.32028/9781803270425/AppendixB_Ch38
Belovode	10	86		magnetometry	Rassmann, K., Furholt, M., Müller-Scheeßel, N., and Müller, J., 2021. The social organisation of the Vinča culture settlements. New evidence from magnetic and archaeological excavation data. In: M. Radivojević, B. Roberts, M. Marić, J. Kuzmanović-Cvetković, and T. Rehren, eds. The Rise of Metallurgy in Eurasia: Evolution, Organisation and Consumption of Early Metal in the Balkans: Archaeopress Ar…	Data from the Supplement: https://doi.org/10.32028/9781803270425/AppendixB_Ch38
Belovode	10	82		magnetometry	Rassmann, K., Furholt, M., Müller-Scheeßel, N., and Müller, J., 2021. The social organisation of the Vinča culture settlements. New evidence from magnetic and archaeological excavation data. In: M. Radivojević, B. Roberts, M. Marić, J. Kuzmanović-Cvetković, and T. Rehren, eds. The Rise of Metallurgy in Eurasia: Evolution, Organisation and Consumption of Early Metal in the Balkans: Archaeopress Ar…	Data from the Supplement: https://doi.org/10.32028/9781803270425/AppendixB_Ch38
Belovode	10	89		magnetometry	Rassmann, K., Furholt, M., Müller-Scheeßel, N., and Müller, J., 2021. The social organisation of the Vinča culture settlements. New evidence from magnetic and archaeological excavation data. In: M. Radivojević, B. Roberts, M. Marić, J. Kuzmanović-Cvetković, and T. Rehren, eds. The Rise of Metallurgy in Eurasia: Evolution, Organisation and Consumption of Early Metal in the Balkans: Archaeopress Ar…	Data from the Supplement: https://doi.org/10.32028/9781803270425/AppendixB_Ch38
Belovode	10	90		magnetometry	Rassmann, K., Furholt, M., Müller-Scheeßel, N., and Müller, J., 2021. The social organisation of the Vinča culture settlements. New evidence from magnetic and archaeological excavation data. In: M. Radivojević, B. Roberts, M. Marić, J. Kuzmanović-Cvetković, and T. Rehren, eds. The Rise of Metallurgy in Eurasia: Evolution, Organisation and Consumption of Early Metal in the Balkans: Archaeopress Ar…	Data from the Supplement: https://doi.org/10.32028/9781803270425/AppendixB_Ch38
Belovode	10	76		magnetometry	Rassmann, K., Furholt, M., Müller-Scheeßel, N., and Müller, J., 2021. The social organisation of the Vinča culture settlements. New evidence from magnetic and archaeological excavation data. In: M. Radivojević, B. Roberts, M. Marić, J. Kuzmanović-Cvetković, and T. Rehren, eds. The Rise of Metallurgy in Eurasia: Evolution, Organisation and Consumption of Early Metal in the Balkans: Archaeopress Ar…	Data from the Supplement: https://doi.org/10.32028/9781803270425/AppendixB_Ch38
Belovode	10	92		magnetometry	Rassmann, K., Furholt, M., Müller-Scheeßel, N., and Müller, J., 2021. The social organisation of the Vinča culture settlements. New evidence from magnetic and archaeological excavation data. In: M. Radivojević, B. Roberts, M. Marić, J. Kuzmanović-Cvetković, and T. Rehren, eds. The Rise of Metallurgy in Eurasia: Evolution, Organisation and Consumption of Early Metal in the Balkans: Archaeopress Ar…	Data from the Supplement: https://doi.org/10.32028/9781803270425/AppendixB_Ch38
Belovode	10	71		magnetometry	Rassmann, K., Furholt, M., Müller-Scheeßel, N., and Müller, J., 2021. The social organisation of the Vinča culture settlements. New evidence from magnetic and archaeological excavation data. In: M. Radivojević, B. Roberts, M. Marić, J. Kuzmanović-Cvetković, and T. Rehren, eds. The Rise of Metallurgy in Eurasia: Evolution, Organisation and Consumption of Early Metal in the Balkans: Archaeopress Ar…	Data from the Supplement: https://doi.org/10.32028/9781803270425/AppendixB_Ch38
Belovode	10	90		magnetometry	Rassmann, K., Furholt, M., Müller-Scheeßel, N., and Müller, J., 2021. The social organisation of the Vinča culture settlements. New evidence from magnetic and archaeological excavation data. In: M. Radivojević, B. Roberts, M. Marić, J. Kuzmanović-Cvetković, and T. Rehren, eds. The Rise of Metallurgy in Eurasia: Evolution, Organisation and Consumption of Early Metal in the Balkans: Archaeopress Ar…	Data from the Supplement: https://doi.org/10.32028/9781803270425/AppendixB_Ch38
Belovode	10	67		magnetometry	Rassmann, K., Furholt, M., Müller-Scheeßel, N., and Müller, J., 2021. The social organisation of the Vinča culture settlements. New evidence from magnetic and archaeological excavation data. In: M. Radivojević, B. Roberts, M. Marić, J. Kuzmanović-Cvetković, and T. Rehren, eds. The Rise of Metallurgy in Eurasia: Evolution, Organisation and Consumption of Early Metal in the Balkans: Archaeopress Ar…	Data from the Supplement: https://doi.org/10.32028/9781803270425/AppendixB_Ch38
Belovode	10	75		magnetometry	Rassmann, K., Furholt, M., Müller-Scheeßel, N., and Müller, J., 2021. The social organisation of the Vinča culture settlements. New evidence from magnetic and archaeological excavation data. In: M. Radivojević, B. Roberts, M. Marić, J. Kuzmanović-Cvetković, and T. Rehren, eds. The Rise of Metallurgy in Eurasia: Evolution, Organisation and Consumption of Early Metal in the Balkans: Archaeopress Ar…	Data from the Supplement: https://doi.org/10.32028/9781803270425/AppendixB_Ch38
Belovode	10	57		magnetometry	Rassmann, K., Furholt, M., Müller-Scheeßel, N., and Müller, J., 2021. The social organisation of the Vinča culture settlements. New evidence from magnetic and archaeological excavation data. In: M. Radivojević, B. Roberts, M. Marić, J. Kuzmanović-Cvetković, and T. Rehren, eds. The Rise of Metallurgy in Eurasia: Evolution, Organisation and Consumption of Early Metal in the Balkans: Archaeopress Ar…	Data from the Supplement: https://doi.org/10.32028/9781803270425/AppendixB_Ch38
Belovode	10	54		magnetometry	Rassmann, K., Furholt, M., Müller-Scheeßel, N., and Müller, J., 2021. The social organisation of the Vinča culture settlements. New evidence from magnetic and archaeological excavation data. In: M. Radivojević, B. Roberts, M. Marić, J. Kuzmanović-Cvetković, and T. Rehren, eds. The Rise of Metallurgy in Eurasia: Evolution, Organisation and Consumption of Early Metal in the Balkans: Archaeopress Ar…	Data from the Supplement: https://doi.org/10.32028/9781803270425/AppendixB_Ch38
Belovode	10	62		magnetometry	Rassmann, K., Furholt, M., Müller-Scheeßel, N., and Müller, J., 2021. The social organisation of the Vinča culture settlements. New evidence from magnetic and archaeological excavation data. In: M. Radivojević, B. Roberts, M. Marić, J. Kuzmanović-Cvetković, and T. Rehren, eds. The Rise of Metallurgy in Eurasia: Evolution, Organisation and Consumption of Early Metal in the Balkans: Archaeopress Ar…	Data from the Supplement: https://doi.org/10.32028/9781803270425/AppendixB_Ch38
Belovode	10	60		magnetometry	Rassmann, K., Furholt, M., Müller-Scheeßel, N., and Müller, J., 2021. The social organisation of the Vinča culture settlements. New evidence from magnetic and archaeological excavation data. In: M. Radivojević, B. Roberts, M. Marić, J. Kuzmanović-Cvetković, and T. Rehren, eds. The Rise of Metallurgy in Eurasia: Evolution, Organisation and Consumption of Early Metal in the Balkans: Archaeopress Ar…	Data from the Supplement: https://doi.org/10.32028/9781803270425/AppendixB_Ch38
Belovode	10	46		magnetometry	Rassmann, K., Furholt, M., Müller-Scheeßel, N., and Müller, J., 2021. The social organisation of the Vinča culture settlements. New evidence from magnetic and archaeological excavation data. In: M. Radivojević, B. Roberts, M. Marić, J. Kuzmanović-Cvetković, and T. Rehren, eds. The Rise of Metallurgy in Eurasia: Evolution, Organisation and Consumption of Early Metal in the Balkans: Archaeopress Ar…	Data from the Supplement: https://doi.org/10.32028/9781803270425/AppendixB_Ch38
Belovode	10	50		magnetometry	Rassmann, K., Furholt, M., Müller-Scheeßel, N., and Müller, J., 2021. The social organisation of the Vinča culture settlements. New evidence from magnetic and archaeological excavation data. In: M. Radivojević, B. Roberts, M. Marić, J. Kuzmanović-Cvetković, and T. Rehren, eds. The Rise of Metallurgy in Eurasia: Evolution, Organisation and Consumption of Early Metal in the Balkans: Archaeopress Ar…	Data from the Supplement: https://doi.org/10.32028/9781803270425/AppendixB_Ch38
Belovode	10	78		magnetometry	Rassmann, K., Furholt, M., Müller-Scheeßel, N., and Müller, J., 2021. The social organisation of the Vinča culture settlements. New evidence from magnetic and archaeological excavation data. In: M. Radivojević, B. Roberts, M. Marić, J. Kuzmanović-Cvetković, and T. Rehren, eds. The Rise of Metallurgy in Eurasia: Evolution, Organisation and Consumption of Early Metal in the Balkans: Archaeopress Ar…	Data from the Supplement: https://doi.org/10.32028/9781803270425/AppendixB_Ch38
Belovode	10	61		magnetometry	Rassmann, K., Furholt, M., Müller-Scheeßel, N., and Müller, J., 2021. The social organisation of the Vinča culture settlements. New evidence from magnetic and archaeological excavation data. In: M. Radivojević, B. Roberts, M. Marić, J. Kuzmanović-Cvetković, and T. Rehren, eds. The Rise of Metallurgy in Eurasia: Evolution, Organisation and Consumption of Early Metal in the Balkans: Archaeopress Ar…	Data from the Supplement: https://doi.org/10.32028/9781803270425/AppendixB_Ch38
Belovode	10	61		magnetometry	Rassmann, K., Furholt, M., Müller-Scheeßel, N., and Müller, J., 2021. The social organisation of the Vinča culture settlements. New evidence from magnetic and archaeological excavation data. In: M. Radivojević, B. Roberts, M. Marić, J. Kuzmanović-Cvetković, and T. Rehren, eds. The Rise of Metallurgy in Eurasia: Evolution, Organisation and Consumption of Early Metal in the Balkans: Archaeopress Ar…	Data from the Supplement: https://doi.org/10.32028/9781803270425/AppendixB_Ch38
Belovode	10	79		magnetometry	Rassmann, K., Furholt, M., Müller-Scheeßel, N., and Müller, J., 2021. The social organisation of the Vinča culture settlements. New evidence from magnetic and archaeological excavation data. In: M. Radivojević, B. Roberts, M. Marić, J. Kuzmanović-Cvetković, and T. Rehren, eds. The Rise of Metallurgy in Eurasia: Evolution, Organisation and Consumption of Early Metal in the Balkans: Archaeopress Ar…	Data from the Supplement: https://doi.org/10.32028/9781803270425/AppendixB_Ch38
Belovode	10	55		magnetometry	Rassmann, K., Furholt, M., Müller-Scheeßel, N., and Müller, J., 2021. The social organisation of the Vinča culture settlements. New evidence from magnetic and archaeological excavation data. In: M. Radivojević, B. Roberts, M. Marić, J. Kuzmanović-Cvetković, and T. Rehren, eds. The Rise of Metallurgy in Eurasia: Evolution, Organisation and Consumption of Early Metal in the Balkans: Archaeopress Ar…	Data from the Supplement: https://doi.org/10.32028/9781803270425/AppendixB_Ch38
Belovode	10	39		magnetometry	Rassmann, K., Furholt, M., Müller-Scheeßel, N., and Müller, J., 2021. The social organisation of the Vinča culture settlements. New evidence from magnetic and archaeological excavation data. In: M. Radivojević, B. Roberts, M. Marić, J. Kuzmanović-Cvetković, and T. Rehren, eds. The Rise of Metallurgy in Eurasia: Evolution, Organisation and Consumption of Early Metal in the Balkans: Archaeopress Ar…	Data from the Supplement: https://doi.org/10.32028/9781803270425/AppendixB_Ch38
Belovode	10	61		magnetometry	Rassmann, K., Furholt, M., Müller-Scheeßel, N., and Müller, J., 2021. The social organisation of the Vinča culture settlements. New evidence from magnetic and archaeological excavation data. In: M. Radivojević, B. Roberts, M. Marić, J. Kuzmanović-Cvetković, and T. Rehren, eds. The Rise of Metallurgy in Eurasia: Evolution, Organisation and Consumption of Early Metal in the Balkans: Archaeopress Ar…	Data from the Supplement: https://doi.org/10.32028/9781803270425/AppendixB_Ch38
Belovode	10	82		magnetometry	Rassmann, K., Furholt, M., Müller-Scheeßel, N., and Müller, J., 2021. The social organisation of the Vinča culture settlements. New evidence from magnetic and archaeological excavation data. In: M. Radivojević, B. Roberts, M. Marić, J. Kuzmanović-Cvetković, and T. Rehren, eds. The Rise of Metallurgy in Eurasia: Evolution, Organisation and Consumption of Early Metal in the Balkans: Archaeopress Ar…	Data from the Supplement: https://doi.org/10.32028/9781803270425/AppendixB_Ch38
Belovode	10	59		magnetometry	Rassmann, K., Furholt, M., Müller-Scheeßel, N., and Müller, J., 2021. The social organisation of the Vinča culture settlements. New evidence from magnetic and archaeological excavation data. In: M. Radivojević, B. Roberts, M. Marić, J. Kuzmanović-Cvetković, and T. Rehren, eds. The Rise of Metallurgy in Eurasia: Evolution, Organisation and Consumption of Early Metal in the Balkans: Archaeopress Ar…	Data from the Supplement: https://doi.org/10.32028/9781803270425/AppendixB_Ch38
Belovode	10	59		magnetometry	Rassmann, K., Furholt, M., Müller-Scheeßel, N., and Müller, J., 2021. The social organisation of the Vinča culture settlements. New evidence from magnetic and archaeological excavation data. In: M. Radivojević, B. Roberts, M. Marić, J. Kuzmanović-Cvetković, and T. Rehren, eds. The Rise of Metallurgy in Eurasia: Evolution, Organisation and Consumption of Early Metal in the Balkans: Archaeopress Ar…	Data from the Supplement: https://doi.org/10.32028/9781803270425/AppendixB_Ch38
Belovode	10	58		magnetometry	Rassmann, K., Furholt, M., Müller-Scheeßel, N., and Müller, J., 2021. The social organisation of the Vinča culture settlements. New evidence from magnetic and archaeological excavation data. In: M. Radivojević, B. Roberts, M. Marić, J. Kuzmanović-Cvetković, and T. Rehren, eds. The Rise of Metallurgy in Eurasia: Evolution, Organisation and Consumption of Early Metal in the Balkans: Archaeopress Ar…	Data from the Supplement: https://doi.org/10.32028/9781803270425/AppendixB_Ch38
Belovode	10	62		magnetometry	Rassmann, K., Furholt, M., Müller-Scheeßel, N., and Müller, J., 2021. The social organisation of the Vinča culture settlements. New evidence from magnetic and archaeological excavation data. In: M. Radivojević, B. Roberts, M. Marić, J. Kuzmanović-Cvetković, and T. Rehren, eds. The Rise of Metallurgy in Eurasia: Evolution, Organisation and Consumption of Early Metal in the Balkans: Archaeopress Ar…	Data from the Supplement: https://doi.org/10.32028/9781803270425/AppendixB_Ch38
Belovode	10	65		magnetometry	Rassmann, K., Furholt, M., Müller-Scheeßel, N., and Müller, J., 2021. The social organisation of the Vinča culture settlements. New evidence from magnetic and archaeological excavation data. In: M. Radivojević, B. Roberts, M. Marić, J. Kuzmanović-Cvetković, and T. Rehren, eds. The Rise of Metallurgy in Eurasia: Evolution, Organisation and Consumption of Early Metal in the Balkans: Archaeopress Ar…	Data from the Supplement: https://doi.org/10.32028/9781803270425/AppendixB_Ch38
Belovode	10	45		magnetometry	Rassmann, K., Furholt, M., Müller-Scheeßel, N., and Müller, J., 2021. The social organisation of the Vinča culture settlements. New evidence from magnetic and archaeological excavation data. In: M. Radivojević, B. Roberts, M. Marić, J. Kuzmanović-Cvetković, and T. Rehren, eds. The Rise of Metallurgy in Eurasia: Evolution, Organisation and Consumption of Early Metal in the Balkans: Archaeopress Ar…	Data from the Supplement: https://doi.org/10.32028/9781803270425/AppendixB_Ch38
Belovode	10	49		magnetometry	Rassmann, K., Furholt, M., Müller-Scheeßel, N., and Müller, J., 2021. The social organisation of the Vinča culture settlements. New evidence from magnetic and archaeological excavation data. In: M. Radivojević, B. Roberts, M. Marić, J. Kuzmanović-Cvetković, and T. Rehren, eds. The Rise of Metallurgy in Eurasia: Evolution, Organisation and Consumption of Early Metal in the Balkans: Archaeopress Ar…	Data from the Supplement: https://doi.org/10.32028/9781803270425/AppendixB_Ch38
Belovode	10	46		magnetometry	Rassmann, K., Furholt, M., Müller-Scheeßel, N., and Müller, J., 2021. The social organisation of the Vinča culture settlements. New evidence from magnetic and archaeological excavation data. In: M. Radivojević, B. Roberts, M. Marić, J. Kuzmanović-Cvetković, and T. Rehren, eds. The Rise of Metallurgy in Eurasia: Evolution, Organisation and Consumption of Early Metal in the Balkans: Archaeopress Ar…	Data from the Supplement: https://doi.org/10.32028/9781803270425/AppendixB_Ch38
Belovode	10	64		magnetometry	Rassmann, K., Furholt, M., Müller-Scheeßel, N., and Müller, J., 2021. The social organisation of the Vinča culture settlements. New evidence from magnetic and archaeological excavation data. In: M. Radivojević, B. Roberts, M. Marić, J. Kuzmanović-Cvetković, and T. Rehren, eds. The Rise of Metallurgy in Eurasia: Evolution, Organisation and Consumption of Early Metal in the Balkans: Archaeopress Ar…	Data from the Supplement: https://doi.org/10.32028/9781803270425/AppendixB_Ch38
Belovode	10	94		magnetometry	Rassmann, K., Furholt, M., Müller-Scheeßel, N., and Müller, J., 2021. The social organisation of the Vinča culture settlements. New evidence from magnetic and archaeological excavation data. In: M. Radivojević, B. Roberts, M. Marić, J. Kuzmanović-Cvetković, and T. Rehren, eds. The Rise of Metallurgy in Eurasia: Evolution, Organisation and Consumption of Early Metal in the Balkans: Archaeopress Ar…	Data from the Supplement: https://doi.org/10.32028/9781803270425/AppendixB_Ch38
Belovode	10	83		magnetometry	Rassmann, K., Furholt, M., Müller-Scheeßel, N., and Müller, J., 2021. The social organisation of the Vinča culture settlements. New evidence from magnetic and archaeological excavation data. In: M. Radivojević, B. Roberts, M. Marić, J. Kuzmanović-Cvetković, and T. Rehren, eds. The Rise of Metallurgy in Eurasia: Evolution, Organisation and Consumption of Early Metal in the Balkans: Archaeopress Ar…	Data from the Supplement: https://doi.org/10.32028/9781803270425/AppendixB_Ch38
Belovode	10	94		magnetometry	Rassmann, K., Furholt, M., Müller-Scheeßel, N., and Müller, J., 2021. The social organisation of the Vinča culture settlements. New evidence from magnetic and archaeological excavation data. In: M. Radivojević, B. Roberts, M. Marić, J. Kuzmanović-Cvetković, and T. Rehren, eds. The Rise of Metallurgy in Eurasia: Evolution, Organisation and Consumption of Early Metal in the Balkans: Archaeopress Ar…	Data from the Supplement: https://doi.org/10.32028/9781803270425/AppendixB_Ch38
Belovode	10	47		magnetometry	Rassmann, K., Furholt, M., Müller-Scheeßel, N., and Müller, J., 2021. The social organisation of the Vinča culture settlements. New evidence from magnetic and archaeological excavation data. In: M. Radivojević, B. Roberts, M. Marić, J. Kuzmanović-Cvetković, and T. Rehren, eds. The Rise of Metallurgy in Eurasia: Evolution, Organisation and Consumption of Early Metal in the Balkans: Archaeopress Ar…	Data from the Supplement: https://doi.org/10.32028/9781803270425/AppendixB_Ch38
Belovode	10	80		magnetometry	Rassmann, K., Furholt, M., Müller-Scheeßel, N., and Müller, J., 2021. The social organisation of the Vinča culture settlements. New evidence from magnetic and archaeological excavation data. In: M. Radivojević, B. Roberts, M. Marić, J. Kuzmanović-Cvetković, and T. Rehren, eds. The Rise of Metallurgy in Eurasia: Evolution, Organisation and Consumption of Early Metal in the Balkans: Archaeopress Ar…	Data from the Supplement: https://doi.org/10.32028/9781803270425/AppendixB_Ch38
Belovode	10	65		magnetometry	Rassmann, K., Furholt, M., Müller-Scheeßel, N., and Müller, J., 2021. The social organisation of the Vinča culture settlements. New evidence from magnetic and archaeological excavation data. In: M. Radivojević, B. Roberts, M. Marić, J. Kuzmanović-Cvetković, and T. Rehren, eds. The Rise of Metallurgy in Eurasia: Evolution, Organisation and Consumption of Early Metal in the Balkans: Archaeopress Ar…	Data from the Supplement: https://doi.org/10.32028/9781803270425/AppendixB_Ch38
Belovode	10	74		magnetometry	Rassmann, K., Furholt, M., Müller-Scheeßel, N., and Müller, J., 2021. The social organisation of the Vinča culture settlements. New evidence from magnetic and archaeological excavation data. In: M. Radivojević, B. Roberts, M. Marić, J. Kuzmanović-Cvetković, and T. Rehren, eds. The Rise of Metallurgy in Eurasia: Evolution, Organisation and Consumption of Early Metal in the Balkans: Archaeopress Ar…	Data from the Supplement: https://doi.org/10.32028/9781803270425/AppendixB_Ch38
Belovode	10	44		magnetometry	Rassmann, K., Furholt, M., Müller-Scheeßel, N., and Müller, J., 2021. The social organisation of the Vinča culture settlements. New evidence from magnetic and archaeological excavation data. In: M. Radivojević, B. Roberts, M. Marić, J. Kuzmanović-Cvetković, and T. Rehren, eds. The Rise of Metallurgy in Eurasia: Evolution, Organisation and Consumption of Early Metal in the Balkans: Archaeopress Ar…	Data from the Supplement: https://doi.org/10.32028/9781803270425/AppendixB_Ch38
Belovode	10	65		magnetometry	Rassmann, K., Furholt, M., Müller-Scheeßel, N., and Müller, J., 2021. The social organisation of the Vinča culture settlements. New evidence from magnetic and archaeological excavation data. In: M. Radivojević, B. Roberts, M. Marić, J. Kuzmanović-Cvetković, and T. Rehren, eds. The Rise of Metallurgy in Eurasia: Evolution, Organisation and Consumption of Early Metal in the Balkans: Archaeopress Ar…	Data from the Supplement: https://doi.org/10.32028/9781803270425/AppendixB_Ch38
Belovode	10	55		magnetometry	Rassmann, K., Furholt, M., Müller-Scheeßel, N., and Müller, J., 2021. The social organisation of the Vinča culture settlements. New evidence from magnetic and archaeological excavation data. In: M. Radivojević, B. Roberts, M. Marić, J. Kuzmanović-Cvetković, and T. Rehren, eds. The Rise of Metallurgy in Eurasia: Evolution, Organisation and Consumption of Early Metal in the Balkans: Archaeopress Ar…	Data from the Supplement: https://doi.org/10.32028/9781803270425/AppendixB_Ch38
Belovode	10	57		magnetometry	Rassmann, K., Furholt, M., Müller-Scheeßel, N., and Müller, J., 2021. The social organisation of the Vinča culture settlements. New evidence from magnetic and archaeological excavation data. In: M. Radivojević, B. Roberts, M. Marić, J. Kuzmanović-Cvetković, and T. Rehren, eds. The Rise of Metallurgy in Eurasia: Evolution, Organisation and Consumption of Early Metal in the Balkans: Archaeopress Ar…	Data from the Supplement: https://doi.org/10.32028/9781803270425/AppendixB_Ch38
Belovode	10	51		magnetometry	Rassmann, K., Furholt, M., Müller-Scheeßel, N., and Müller, J., 2021. The social organisation of the Vinča culture settlements. New evidence from magnetic and archaeological excavation data. In: M. Radivojević, B. Roberts, M. Marić, J. Kuzmanović-Cvetković, and T. Rehren, eds. The Rise of Metallurgy in Eurasia: Evolution, Organisation and Consumption of Early Metal in the Balkans: Archaeopress Ar…	Data from the Supplement: https://doi.org/10.32028/9781803270425/AppendixB_Ch38
Belovode	10	92		magnetometry	Rassmann, K., Furholt, M., Müller-Scheeßel, N., and Müller, J., 2021. The social organisation of the Vinča culture settlements. New evidence from magnetic and archaeological excavation data. In: M. Radivojević, B. Roberts, M. Marić, J. Kuzmanović-Cvetković, and T. Rehren, eds. The Rise of Metallurgy in Eurasia: Evolution, Organisation and Consumption of Early Metal in the Balkans: Archaeopress Ar…	Data from the Supplement: https://doi.org/10.32028/9781803270425/AppendixB_Ch38
Belovode	10	71		magnetometry	Rassmann, K., Furholt, M., Müller-Scheeßel, N., and Müller, J., 2021. The social organisation of the Vinča culture settlements. New evidence from magnetic and archaeological excavation data. In: M. Radivojević, B. Roberts, M. Marić, J. Kuzmanović-Cvetković, and T. Rehren, eds. The Rise of Metallurgy in Eurasia: Evolution, Organisation and Consumption of Early Metal in the Balkans: Archaeopress Ar…	Data from the Supplement: https://doi.org/10.32028/9781803270425/AppendixB_Ch38
Belovode	10	82		magnetometry	Rassmann, K., Furholt, M., Müller-Scheeßel, N., and Müller, J., 2021. The social organisation of the Vinča culture settlements. New evidence from magnetic and archaeological excavation data. In: M. Radivojević, B. Roberts, M. Marić, J. Kuzmanović-Cvetković, and T. Rehren, eds. The Rise of Metallurgy in Eurasia: Evolution, Organisation and Consumption of Early Metal in the Balkans: Archaeopress Ar…	Data from the Supplement: https://doi.org/10.32028/9781803270425/AppendixB_Ch38
Belovode	10	68		magnetometry	Rassmann, K., Furholt, M., Müller-Scheeßel, N., and Müller, J., 2021. The social organisation of the Vinča culture settlements. New evidence from magnetic and archaeological excavation data. In: M. Radivojević, B. Roberts, M. Marić, J. Kuzmanović-Cvetković, and T. Rehren, eds. The Rise of Metallurgy in Eurasia: Evolution, Organisation and Consumption of Early Metal in the Balkans: Archaeopress Ar…	Data from the Supplement: https://doi.org/10.32028/9781803270425/AppendixB_Ch38
Belovode	10	76		magnetometry	Rassmann, K., Furholt, M., Müller-Scheeßel, N., and Müller, J., 2021. The social organisation of the Vinča culture settlements. New evidence from magnetic and archaeological excavation data. In: M. Radivojević, B. Roberts, M. Marić, J. Kuzmanović-Cvetković, and T. Rehren, eds. The Rise of Metallurgy in Eurasia: Evolution, Organisation and Consumption of Early Metal in the Balkans: Archaeopress Ar…	Data from the Supplement: https://doi.org/10.32028/9781803270425/AppendixB_Ch38
Belovode	10	76		magnetometry	Rassmann, K., Furholt, M., Müller-Scheeßel, N., and Müller, J., 2021. The social organisation of the Vinča culture settlements. New evidence from magnetic and archaeological excavation data. In: M. Radivojević, B. Roberts, M. Marić, J. Kuzmanović-Cvetković, and T. Rehren, eds. The Rise of Metallurgy in Eurasia: Evolution, Organisation and Consumption of Early Metal in the Balkans: Archaeopress Ar…	Data from the Supplement: https://doi.org/10.32028/9781803270425/AppendixB_Ch38
Belovode	10	72		magnetometry	Rassmann, K., Furholt, M., Müller-Scheeßel, N., and Müller, J., 2021. The social organisation of the Vinča culture settlements. New evidence from magnetic and archaeological excavation data. In: M. Radivojević, B. Roberts, M. Marić, J. Kuzmanović-Cvetković, and T. Rehren, eds. The Rise of Metallurgy in Eurasia: Evolution, Organisation and Consumption of Early Metal in the Balkans: Archaeopress Ar…	Data from the Supplement: https://doi.org/10.32028/9781803270425/AppendixB_Ch38
Belovode	10	68		magnetometry	Rassmann, K., Furholt, M., Müller-Scheeßel, N., and Müller, J., 2021. The social organisation of the Vinča culture settlements. New evidence from magnetic and archaeological excavation data. In: M. Radivojević, B. Roberts, M. Marić, J. Kuzmanović-Cvetković, and T. Rehren, eds. The Rise of Metallurgy in Eurasia: Evolution, Organisation and Consumption of Early Metal in the Balkans: Archaeopress Ar…	Data from the Supplement: https://doi.org/10.32028/9781803270425/AppendixB_Ch38
Belovode	10	59		magnetometry	Rassmann, K., Furholt, M., Müller-Scheeßel, N., and Müller, J., 2021. The social organisation of the Vinča culture settlements. New evidence from magnetic and archaeological excavation data. In: M. Radivojević, B. Roberts, M. Marić, J. Kuzmanović-Cvetković, and T. Rehren, eds. The Rise of Metallurgy in Eurasia: Evolution, Organisation and Consumption of Early Metal in the Balkans: Archaeopress Ar…	Data from the Supplement: https://doi.org/10.32028/9781803270425/AppendixB_Ch38
Belovode	10	66		magnetometry	Rassmann, K., Furholt, M., Müller-Scheeßel, N., and Müller, J., 2021. The social organisation of the Vinča culture settlements. New evidence from magnetic and archaeological excavation data. In: M. Radivojević, B. Roberts, M. Marić, J. Kuzmanović-Cvetković, and T. Rehren, eds. The Rise of Metallurgy in Eurasia: Evolution, Organisation and Consumption of Early Metal in the Balkans: Archaeopress Ar…	Data from the Supplement: https://doi.org/10.32028/9781803270425/AppendixB_Ch38
Belovode	10	84		magnetometry	Rassmann, K., Furholt, M., Müller-Scheeßel, N., and Müller, J., 2021. The social organisation of the Vinča culture settlements. New evidence from magnetic and archaeological excavation data. In: M. Radivojević, B. Roberts, M. Marić, J. Kuzmanović-Cvetković, and T. Rehren, eds. The Rise of Metallurgy in Eurasia: Evolution, Organisation and Consumption of Early Metal in the Balkans: Archaeopress Ar…	Data from the Supplement: https://doi.org/10.32028/9781803270425/AppendixB_Ch38
Belovode	10	76		magnetometry	Rassmann, K., Furholt, M., Müller-Scheeßel, N., and Müller, J., 2021. The social organisation of the Vinča culture settlements. New evidence from magnetic and archaeological excavation data. In: M. Radivojević, B. Roberts, M. Marić, J. Kuzmanović-Cvetković, and T. Rehren, eds. The Rise of Metallurgy in Eurasia: Evolution, Organisation and Consumption of Early Metal in the Balkans: Archaeopress Ar…	Data from the Supplement: https://doi.org/10.32028/9781803270425/AppendixB_Ch38
Belovode	10	110		magnetometry	Rassmann, K., Furholt, M., Müller-Scheeßel, N., and Müller, J., 2021. The social organisation of the Vinča culture settlements. New evidence from magnetic and archaeological excavation data. In: M. Radivojević, B. Roberts, M. Marić, J. Kuzmanović-Cvetković, and T. Rehren, eds. The Rise of Metallurgy in Eurasia: Evolution, Organisation and Consumption of Early Metal in the Balkans: Archaeopress Ar…	Data from the Supplement: https://doi.org/10.32028/9781803270425/AppendixB_Ch38
Belovode	10	59		magnetometry	Rassmann, K., Furholt, M., Müller-Scheeßel, N., and Müller, J., 2021. The social organisation of the Vinča culture settlements. New evidence from magnetic and archaeological excavation data. In: M. Radivojević, B. Roberts, M. Marić, J. Kuzmanović-Cvetković, and T. Rehren, eds. The Rise of Metallurgy in Eurasia: Evolution, Organisation and Consumption of Early Metal in the Balkans: Archaeopress Ar…	Data from the Supplement: https://doi.org/10.32028/9781803270425/AppendixB_Ch38
Belovode	10	68		magnetometry	Rassmann, K., Furholt, M., Müller-Scheeßel, N., and Müller, J., 2021. The social organisation of the Vinča culture settlements. New evidence from magnetic and archaeological excavation data. In: M. Radivojević, B. Roberts, M. Marić, J. Kuzmanović-Cvetković, and T. Rehren, eds. The Rise of Metallurgy in Eurasia: Evolution, Organisation and Consumption of Early Metal in the Balkans: Archaeopress Ar…	Data from the Supplement: https://doi.org/10.32028/9781803270425/AppendixB_Ch38
Belovode	10	62		magnetometry	Rassmann, K., Furholt, M., Müller-Scheeßel, N., and Müller, J., 2021. The social organisation of the Vinča culture settlements. New evidence from magnetic and archaeological excavation data. In: M. Radivojević, B. Roberts, M. Marić, J. Kuzmanović-Cvetković, and T. Rehren, eds. The Rise of Metallurgy in Eurasia: Evolution, Organisation and Consumption of Early Metal in the Balkans: Archaeopress Ar…	Data from the Supplement: https://doi.org/10.32028/9781803270425/AppendixB_Ch38
Belovode	10	49		magnetometry	Rassmann, K., Furholt, M., Müller-Scheeßel, N., and Müller, J., 2021. The social organisation of the Vinča culture settlements. New evidence from magnetic and archaeological excavation data. In: M. Radivojević, B. Roberts, M. Marić, J. Kuzmanović-Cvetković, and T. Rehren, eds. The Rise of Metallurgy in Eurasia: Evolution, Organisation and Consumption of Early Metal in the Balkans: Archaeopress Ar…	Data from the Supplement: https://doi.org/10.32028/9781803270425/AppendixB_Ch38
Belovode	10	68		magnetometry	Rassmann, K., Furholt, M., Müller-Scheeßel, N., and Müller, J., 2021. The social organisation of the Vinča culture settlements. New evidence from magnetic and archaeological excavation data. In: M. Radivojević, B. Roberts, M. Marić, J. Kuzmanović-Cvetković, and T. Rehren, eds. The Rise of Metallurgy in Eurasia: Evolution, Organisation and Consumption of Early Metal in the Balkans: Archaeopress Ar…	Data from the Supplement: https://doi.org/10.32028/9781803270425/AppendixB_Ch38
Belovode	10	81		magnetometry	Rassmann, K., Furholt, M., Müller-Scheeßel, N., and Müller, J., 2021. The social organisation of the Vinča culture settlements. New evidence from magnetic and archaeological excavation data. In: M. Radivojević, B. Roberts, M. Marić, J. Kuzmanović-Cvetković, and T. Rehren, eds. The Rise of Metallurgy in Eurasia: Evolution, Organisation and Consumption of Early Metal in the Balkans: Archaeopress Ar…	Data from the Supplement: https://doi.org/10.32028/9781803270425/AppendixB_Ch38
Belovode	10	80		magnetometry	Rassmann, K., Furholt, M., Müller-Scheeßel, N., and Müller, J., 2021. The social organisation of the Vinča culture settlements. New evidence from magnetic and archaeological excavation data. In: M. Radivojević, B. Roberts, M. Marić, J. Kuzmanović-Cvetković, and T. Rehren, eds. The Rise of Metallurgy in Eurasia: Evolution, Organisation and Consumption of Early Metal in the Balkans: Archaeopress Ar…	Data from the Supplement: https://doi.org/10.32028/9781803270425/AppendixB_Ch38
Belovode	10	78		magnetometry	Rassmann, K., Furholt, M., Müller-Scheeßel, N., and Müller, J., 2021. The social organisation of the Vinča culture settlements. New evidence from magnetic and archaeological excavation data. In: M. Radivojević, B. Roberts, M. Marić, J. Kuzmanović-Cvetković, and T. Rehren, eds. The Rise of Metallurgy in Eurasia: Evolution, Organisation and Consumption of Early Metal in the Balkans: Archaeopress Ar…	Data from the Supplement: https://doi.org/10.32028/9781803270425/AppendixB_Ch38
Belovode	10	69		magnetometry	Rassmann, K., Furholt, M., Müller-Scheeßel, N., and Müller, J., 2021. The social organisation of the Vinča culture settlements. New evidence from magnetic and archaeological excavation data. In: M. Radivojević, B. Roberts, M. Marić, J. Kuzmanović-Cvetković, and T. Rehren, eds. The Rise of Metallurgy in Eurasia: Evolution, Organisation and Consumption of Early Metal in the Balkans: Archaeopress Ar…	Data from the Supplement: https://doi.org/10.32028/9781803270425/AppendixB_Ch38
Belovode	10	52		magnetometry	Rassmann, K., Furholt, M., Müller-Scheeßel, N., and Müller, J., 2021. The social organisation of the Vinča culture settlements. New evidence from magnetic and archaeological excavation data. In: M. Radivojević, B. Roberts, M. Marić, J. Kuzmanović-Cvetković, and T. Rehren, eds. The Rise of Metallurgy in Eurasia: Evolution, Organisation and Consumption of Early Metal in the Balkans: Archaeopress Ar…	Data from the Supplement: https://doi.org/10.32028/9781803270425/AppendixB_Ch38
Belovode	10	70		magnetometry	Rassmann, K., Furholt, M., Müller-Scheeßel, N., and Müller, J., 2021. The social organisation of the Vinča culture settlements. New evidence from magnetic and archaeological excavation data. In: M. Radivojević, B. Roberts, M. Marić, J. Kuzmanović-Cvetković, and T. Rehren, eds. The Rise of Metallurgy in Eurasia: Evolution, Organisation and Consumption of Early Metal in the Balkans: Archaeopress Ar…	Data from the Supplement: https://doi.org/10.32028/9781803270425/AppendixB_Ch38
Belovode	10	48		magnetometry	Rassmann, K., Furholt, M., Müller-Scheeßel, N., and Müller, J., 2021. The social organisation of the Vinča culture settlements. New evidence from magnetic and archaeological excavation data. In: M. Radivojević, B. Roberts, M. Marić, J. Kuzmanović-Cvetković, and T. Rehren, eds. The Rise of Metallurgy in Eurasia: Evolution, Organisation and Consumption of Early Metal in the Balkans: Archaeopress Ar…	Data from the Supplement: https://doi.org/10.32028/9781803270425/AppendixB_Ch38
Belovode	10	47		magnetometry	Rassmann, K., Furholt, M., Müller-Scheeßel, N., and Müller, J., 2021. The social organisation of the Vinča culture settlements. New evidence from magnetic and archaeological excavation data. In: M. Radivojević, B. Roberts, M. Marić, J. Kuzmanović-Cvetković, and T. Rehren, eds. The Rise of Metallurgy in Eurasia: Evolution, Organisation and Consumption of Early Metal in the Balkans: Archaeopress Ar…	Data from the Supplement: https://doi.org/10.32028/9781803270425/AppendixB_Ch38
Belovode	10	55		magnetometry	Rassmann, K., Furholt, M., Müller-Scheeßel, N., and Müller, J., 2021. The social organisation of the Vinča culture settlements. New evidence from magnetic and archaeological excavation data. In: M. Radivojević, B. Roberts, M. Marić, J. Kuzmanović-Cvetković, and T. Rehren, eds. The Rise of Metallurgy in Eurasia: Evolution, Organisation and Consumption of Early Metal in the Balkans: Archaeopress Ar…	Data from the Supplement: https://doi.org/10.32028/9781803270425/AppendixB_Ch38
Belovode	10	63		magnetometry	Rassmann, K., Furholt, M., Müller-Scheeßel, N., and Müller, J., 2021. The social organisation of the Vinča culture settlements. New evidence from magnetic and archaeological excavation data. In: M. Radivojević, B. Roberts, M. Marić, J. Kuzmanović-Cvetković, and T. Rehren, eds. The Rise of Metallurgy in Eurasia: Evolution, Organisation and Consumption of Early Metal in the Balkans: Archaeopress Ar…	Data from the Supplement: https://doi.org/10.32028/9781803270425/AppendixB_Ch38
Belovode	10	65		magnetometry	Rassmann, K., Furholt, M., Müller-Scheeßel, N., and Müller, J., 2021. The social organisation of the Vinča culture settlements. New evidence from magnetic and archaeological excavation data. In: M. Radivojević, B. Roberts, M. Marić, J. Kuzmanović-Cvetković, and T. Rehren, eds. The Rise of Metallurgy in Eurasia: Evolution, Organisation and Consumption of Early Metal in the Balkans: Archaeopress Ar…	Data from the Supplement: https://doi.org/10.32028/9781803270425/AppendixB_Ch38
Belovode	10	74		magnetometry	Rassmann, K., Furholt, M., Müller-Scheeßel, N., and Müller, J., 2021. The social organisation of the Vinča culture settlements. New evidence from magnetic and archaeological excavation data. In: M. Radivojević, B. Roberts, M. Marić, J. Kuzmanović-Cvetković, and T. Rehren, eds. The Rise of Metallurgy in Eurasia: Evolution, Organisation and Consumption of Early Metal in the Balkans: Archaeopress Ar…	Data from the Supplement: https://doi.org/10.32028/9781803270425/AppendixB_Ch38
Belovode	10	45		magnetometry	Rassmann, K., Furholt, M., Müller-Scheeßel, N., and Müller, J., 2021. The social organisation of the Vinča culture settlements. New evidence from magnetic and archaeological excavation data. In: M. Radivojević, B. Roberts, M. Marić, J. Kuzmanović-Cvetković, and T. Rehren, eds. The Rise of Metallurgy in Eurasia: Evolution, Organisation and Consumption of Early Metal in the Balkans: Archaeopress Ar…	Data from the Supplement: https://doi.org/10.32028/9781803270425/AppendixB_Ch38
Belovode	10	55		magnetometry	Rassmann, K., Furholt, M., Müller-Scheeßel, N., and Müller, J., 2021. The social organisation of the Vinča culture settlements. New evidence from magnetic and archaeological excavation data. In: M. Radivojević, B. Roberts, M. Marić, J. Kuzmanović-Cvetković, and T. Rehren, eds. The Rise of Metallurgy in Eurasia: Evolution, Organisation and Consumption of Early Metal in the Balkans: Archaeopress Ar…	Data from the Supplement: https://doi.org/10.32028/9781803270425/AppendixB_Ch38
Belovode	10	43		magnetometry	Rassmann, K., Furholt, M., Müller-Scheeßel, N., and Müller, J., 2021. The social organisation of the Vinča culture settlements. New evidence from magnetic and archaeological excavation data. In: M. Radivojević, B. Roberts, M. Marić, J. Kuzmanović-Cvetković, and T. Rehren, eds. The Rise of Metallurgy in Eurasia: Evolution, Organisation and Consumption of Early Metal in the Balkans: Archaeopress Ar…	Data from the Supplement: https://doi.org/10.32028/9781803270425/AppendixB_Ch38
Belovode	10	65		magnetometry	Rassmann, K., Furholt, M., Müller-Scheeßel, N., and Müller, J., 2021. The social organisation of the Vinča culture settlements. New evidence from magnetic and archaeological excavation data. In: M. Radivojević, B. Roberts, M. Marić, J. Kuzmanović-Cvetković, and T. Rehren, eds. The Rise of Metallurgy in Eurasia: Evolution, Organisation and Consumption of Early Metal in the Balkans: Archaeopress Ar…	Data from the Supplement: https://doi.org/10.32028/9781803270425/AppendixB_Ch38
Belovode	10	71		magnetometry	Rassmann, K., Furholt, M., Müller-Scheeßel, N., and Müller, J., 2021. The social organisation of the Vinča culture settlements. New evidence from magnetic and archaeological excavation data. In: M. Radivojević, B. Roberts, M. Marić, J. Kuzmanović-Cvetković, and T. Rehren, eds. The Rise of Metallurgy in Eurasia: Evolution, Organisation and Consumption of Early Metal in the Balkans: Archaeopress Ar…	Data from the Supplement: https://doi.org/10.32028/9781803270425/AppendixB_Ch38
Belovode	10	46		magnetometry	Rassmann, K., Furholt, M., Müller-Scheeßel, N., and Müller, J., 2021. The social organisation of the Vinča culture settlements. New evidence from magnetic and archaeological excavation data. In: M. Radivojević, B. Roberts, M. Marić, J. Kuzmanović-Cvetković, and T. Rehren, eds. The Rise of Metallurgy in Eurasia: Evolution, Organisation and Consumption of Early Metal in the Balkans: Archaeopress Ar…	Data from the Supplement: https://doi.org/10.32028/9781803270425/AppendixB_Ch38
Belovode	10	56		magnetometry	Rassmann, K., Furholt, M., Müller-Scheeßel, N., and Müller, J., 2021. The social organisation of the Vinča culture settlements. New evidence from magnetic and archaeological excavation data. In: M. Radivojević, B. Roberts, M. Marić, J. Kuzmanović-Cvetković, and T. Rehren, eds. The Rise of Metallurgy in Eurasia: Evolution, Organisation and Consumption of Early Metal in the Balkans: Archaeopress Ar…	Data from the Supplement: https://doi.org/10.32028/9781803270425/AppendixB_Ch38
Belovode	10	55		magnetometry	Rassmann, K., Furholt, M., Müller-Scheeßel, N., and Müller, J., 2021. The social organisation of the Vinča culture settlements. New evidence from magnetic and archaeological excavation data. In: M. Radivojević, B. Roberts, M. Marić, J. Kuzmanović-Cvetković, and T. Rehren, eds. The Rise of Metallurgy in Eurasia: Evolution, Organisation and Consumption of Early Metal in the Balkans: Archaeopress Ar…	Data from the Supplement: https://doi.org/10.32028/9781803270425/AppendixB_Ch38
Belovode	10	42		magnetometry	Rassmann, K., Furholt, M., Müller-Scheeßel, N., and Müller, J., 2021. The social organisation of the Vinča culture settlements. New evidence from magnetic and archaeological excavation data. In: M. Radivojević, B. Roberts, M. Marić, J. Kuzmanović-Cvetković, and T. Rehren, eds. The Rise of Metallurgy in Eurasia: Evolution, Organisation and Consumption of Early Metal in the Balkans: Archaeopress Ar…	Data from the Supplement: https://doi.org/10.32028/9781803270425/AppendixB_Ch38
Belovode	10	25		magnetometry	Rassmann, K., Furholt, M., Müller-Scheeßel, N., and Müller, J., 2021. The social organisation of the Vinča culture settlements. New evidence from magnetic and archaeological excavation data. In: M. Radivojević, B. Roberts, M. Marić, J. Kuzmanović-Cvetković, and T. Rehren, eds. The Rise of Metallurgy in Eurasia: Evolution, Organisation and Consumption of Early Metal in the Balkans: Archaeopress Ar…	Data from the Supplement: https://doi.org/10.32028/9781803270425/AppendixB_Ch38
Belovode	10	96		magnetometry	Rassmann, K., Furholt, M., Müller-Scheeßel, N., and Müller, J., 2021. The social organisation of the Vinča culture settlements. New evidence from magnetic and archaeological excavation data. In: M. Radivojević, B. Roberts, M. Marić, J. Kuzmanović-Cvetković, and T. Rehren, eds. The Rise of Metallurgy in Eurasia: Evolution, Organisation and Consumption of Early Metal in the Balkans: Archaeopress Ar…	Data from the Supplement: https://doi.org/10.32028/9781803270425/AppendixB_Ch38
Belovode	10	67		magnetometry	Rassmann, K., Furholt, M., Müller-Scheeßel, N., and Müller, J., 2021. The social organisation of the Vinča culture settlements. New evidence from magnetic and archaeological excavation data. In: M. Radivojević, B. Roberts, M. Marić, J. Kuzmanović-Cvetković, and T. Rehren, eds. The Rise of Metallurgy in Eurasia: Evolution, Organisation and Consumption of Early Metal in the Balkans: Archaeopress Ar…	Data from the Supplement: https://doi.org/10.32028/9781803270425/AppendixB_Ch38
Belovode	10	51		magnetometry	Rassmann, K., Furholt, M., Müller-Scheeßel, N., and Müller, J., 2021. The social organisation of the Vinča culture settlements. New evidence from magnetic and archaeological excavation data. In: M. Radivojević, B. Roberts, M. Marić, J. Kuzmanović-Cvetković, and T. Rehren, eds. The Rise of Metallurgy in Eurasia: Evolution, Organisation and Consumption of Early Metal in the Balkans: Archaeopress Ar…	Data from the Supplement: https://doi.org/10.32028/9781803270425/AppendixB_Ch38
Belovode	10	42		magnetometry	Rassmann, K., Furholt, M., Müller-Scheeßel, N., and Müller, J., 2021. The social organisation of the Vinča culture settlements. New evidence from magnetic and archaeological excavation data. In: M. Radivojević, B. Roberts, M. Marić, J. Kuzmanović-Cvetković, and T. Rehren, eds. The Rise of Metallurgy in Eurasia: Evolution, Organisation and Consumption of Early Metal in the Balkans: Archaeopress Ar…	Data from the Supplement: https://doi.org/10.32028/9781803270425/AppendixB_Ch38
Belovode	10	43		magnetometry	Rassmann, K., Furholt, M., Müller-Scheeßel, N., and Müller, J., 2021. The social organisation of the Vinča culture settlements. New evidence from magnetic and archaeological excavation data. In: M. Radivojević, B. Roberts, M. Marić, J. Kuzmanović-Cvetković, and T. Rehren, eds. The Rise of Metallurgy in Eurasia: Evolution, Organisation and Consumption of Early Metal in the Balkans: Archaeopress Ar…	Data from the Supplement: https://doi.org/10.32028/9781803270425/AppendixB_Ch38
Belovode	10	48		magnetometry	Rassmann, K., Furholt, M., Müller-Scheeßel, N., and Müller, J., 2021. The social organisation of the Vinča culture settlements. New evidence from magnetic and archaeological excavation data. In: M. Radivojević, B. Roberts, M. Marić, J. Kuzmanović-Cvetković, and T. Rehren, eds. The Rise of Metallurgy in Eurasia: Evolution, Organisation and Consumption of Early Metal in the Balkans: Archaeopress Ar…	Data from the Supplement: https://doi.org/10.32028/9781803270425/AppendixB_Ch38
Belovode	10	45		magnetometry	Rassmann, K., Furholt, M., Müller-Scheeßel, N., and Müller, J., 2021. The social organisation of the Vinča culture settlements. New evidence from magnetic and archaeological excavation data. In: M. Radivojević, B. Roberts, M. Marić, J. Kuzmanović-Cvetković, and T. Rehren, eds. The Rise of Metallurgy in Eurasia: Evolution, Organisation and Consumption of Early Metal in the Balkans: Archaeopress Ar…	Data from the Supplement: https://doi.org/10.32028/9781803270425/AppendixB_Ch38
Belovode	10	61		magnetometry	Rassmann, K., Furholt, M., Müller-Scheeßel, N., and Müller, J., 2021. The social organisation of the Vinča culture settlements. New evidence from magnetic and archaeological excavation data. In: M. Radivojević, B. Roberts, M. Marić, J. Kuzmanović-Cvetković, and T. Rehren, eds. The Rise of Metallurgy in Eurasia: Evolution, Organisation and Consumption of Early Metal in the Balkans: Archaeopress Ar…	Data from the Supplement: https://doi.org/10.32028/9781803270425/AppendixB_Ch38
Belovode	10	62		magnetometry	Rassmann, K., Furholt, M., Müller-Scheeßel, N., and Müller, J., 2021. The social organisation of the Vinča culture settlements. New evidence from magnetic and archaeological excavation data. In: M. Radivojević, B. Roberts, M. Marić, J. Kuzmanović-Cvetković, and T. Rehren, eds. The Rise of Metallurgy in Eurasia: Evolution, Organisation and Consumption of Early Metal in the Balkans: Archaeopress Ar…	Data from the Supplement: https://doi.org/10.32028/9781803270425/AppendixB_Ch38
Belovode	10	42		magnetometry	Rassmann, K., Furholt, M., Müller-Scheeßel, N., and Müller, J., 2021. The social organisation of the Vinča culture settlements. New evidence from magnetic and archaeological excavation data. In: M. Radivojević, B. Roberts, M. Marić, J. Kuzmanović-Cvetković, and T. Rehren, eds. The Rise of Metallurgy in Eurasia: Evolution, Organisation and Consumption of Early Metal in the Balkans: Archaeopress Ar…	Data from the Supplement: https://doi.org/10.32028/9781803270425/AppendixB_Ch38
Belovode	10	64		magnetometry	Rassmann, K., Furholt, M., Müller-Scheeßel, N., and Müller, J., 2021. The social organisation of the Vinča culture settlements. New evidence from magnetic and archaeological excavation data. In: M. Radivojević, B. Roberts, M. Marić, J. Kuzmanović-Cvetković, and T. Rehren, eds. The Rise of Metallurgy in Eurasia: Evolution, Organisation and Consumption of Early Metal in the Balkans: Archaeopress Ar…	Data from the Supplement: https://doi.org/10.32028/9781803270425/AppendixB_Ch38
Belovode	10	51		magnetometry	Rassmann, K., Furholt, M., Müller-Scheeßel, N., and Müller, J., 2021. The social organisation of the Vinča culture settlements. New evidence from magnetic and archaeological excavation data. In: M. Radivojević, B. Roberts, M. Marić, J. Kuzmanović-Cvetković, and T. Rehren, eds. The Rise of Metallurgy in Eurasia: Evolution, Organisation and Consumption of Early Metal in the Balkans: Archaeopress Ar…	Data from the Supplement: https://doi.org/10.32028/9781803270425/AppendixB_Ch38
Belovode	10	42		magnetometry	Rassmann, K., Furholt, M., Müller-Scheeßel, N., and Müller, J., 2021. The social organisation of the Vinča culture settlements. New evidence from magnetic and archaeological excavation data. In: M. Radivojević, B. Roberts, M. Marić, J. Kuzmanović-Cvetković, and T. Rehren, eds. The Rise of Metallurgy in Eurasia: Evolution, Organisation and Consumption of Early Metal in the Balkans: Archaeopress Ar…	Data from the Supplement: https://doi.org/10.32028/9781803270425/AppendixB_Ch38
Belovode	10	44		magnetometry	Rassmann, K., Furholt, M., Müller-Scheeßel, N., and Müller, J., 2021. The social organisation of the Vinča culture settlements. New evidence from magnetic and archaeological excavation data. In: M. Radivojević, B. Roberts, M. Marić, J. Kuzmanović-Cvetković, and T. Rehren, eds. The Rise of Metallurgy in Eurasia: Evolution, Organisation and Consumption of Early Metal in the Balkans: Archaeopress Ar…	Data from the Supplement: https://doi.org/10.32028/9781803270425/AppendixB_Ch38
Belovode	10	61		magnetometry	Rassmann, K., Furholt, M., Müller-Scheeßel, N., and Müller, J., 2021. The social organisation of the Vinča culture settlements. New evidence from magnetic and archaeological excavation data. In: M. Radivojević, B. Roberts, M. Marić, J. Kuzmanović-Cvetković, and T. Rehren, eds. The Rise of Metallurgy in Eurasia: Evolution, Organisation and Consumption of Early Metal in the Balkans: Archaeopress Ar…	Data from the Supplement: https://doi.org/10.32028/9781803270425/AppendixB_Ch38
Belovode	10	51		magnetometry	Rassmann, K., Furholt, M., Müller-Scheeßel, N., and Müller, J., 2021. The social organisation of the Vinča culture settlements. New evidence from magnetic and archaeological excavation data. In: M. Radivojević, B. Roberts, M. Marić, J. Kuzmanović-Cvetković, and T. Rehren, eds. The Rise of Metallurgy in Eurasia: Evolution, Organisation and Consumption of Early Metal in the Balkans: Archaeopress Ar…	Data from the Supplement: https://doi.org/10.32028/9781803270425/AppendixB_Ch38
Belovode	10	52		magnetometry	Rassmann, K., Furholt, M., Müller-Scheeßel, N., and Müller, J., 2021. The social organisation of the Vinča culture settlements. New evidence from magnetic and archaeological excavation data. In: M. Radivojević, B. Roberts, M. Marić, J. Kuzmanović-Cvetković, and T. Rehren, eds. The Rise of Metallurgy in Eurasia: Evolution, Organisation and Consumption of Early Metal in the Balkans: Archaeopress Ar…	Data from the Supplement: https://doi.org/10.32028/9781803270425/AppendixB_Ch38
Belovode	10	60		magnetometry	Rassmann, K., Furholt, M., Müller-Scheeßel, N., and Müller, J., 2021. The social organisation of the Vinča culture settlements. New evidence from magnetic and archaeological excavation data. In: M. Radivojević, B. Roberts, M. Marić, J. Kuzmanović-Cvetković, and T. Rehren, eds. The Rise of Metallurgy in Eurasia: Evolution, Organisation and Consumption of Early Metal in the Balkans: Archaeopress Ar…	Data from the Supplement: https://doi.org/10.32028/9781803270425/AppendixB_Ch38
Belovode	10	42		magnetometry	Rassmann, K., Furholt, M., Müller-Scheeßel, N., and Müller, J., 2021. The social organisation of the Vinča culture settlements. New evidence from magnetic and archaeological excavation data. In: M. Radivojević, B. Roberts, M. Marić, J. Kuzmanović-Cvetković, and T. Rehren, eds. The Rise of Metallurgy in Eurasia: Evolution, Organisation and Consumption of Early Metal in the Balkans: Archaeopress Ar…	Data from the Supplement: https://doi.org/10.32028/9781803270425/AppendixB_Ch38
Belovode	10	56		magnetometry	Rassmann, K., Furholt, M., Müller-Scheeßel, N., and Müller, J., 2021. The social organisation of the Vinča culture settlements. New evidence from magnetic and archaeological excavation data. In: M. Radivojević, B. Roberts, M. Marić, J. Kuzmanović-Cvetković, and T. Rehren, eds. The Rise of Metallurgy in Eurasia: Evolution, Organisation and Consumption of Early Metal in the Balkans: Archaeopress Ar…	Data from the Supplement: https://doi.org/10.32028/9781803270425/AppendixB_Ch38
Belovode	10	52		magnetometry	Rassmann, K., Furholt, M., Müller-Scheeßel, N., and Müller, J., 2021. The social organisation of the Vinča culture settlements. New evidence from magnetic and archaeological excavation data. In: M. Radivojević, B. Roberts, M. Marić, J. Kuzmanović-Cvetković, and T. Rehren, eds. The Rise of Metallurgy in Eurasia: Evolution, Organisation and Consumption of Early Metal in the Balkans: Archaeopress Ar…	Data from the Supplement: https://doi.org/10.32028/9781803270425/AppendixB_Ch38
Belovode	10	33		magnetometry	Rassmann, K., Furholt, M., Müller-Scheeßel, N., and Müller, J., 2021. The social organisation of the Vinča culture settlements. New evidence from magnetic and archaeological excavation data. In: M. Radivojević, B. Roberts, M. Marić, J. Kuzmanović-Cvetković, and T. Rehren, eds. The Rise of Metallurgy in Eurasia: Evolution, Organisation and Consumption of Early Metal in the Balkans: Archaeopress Ar…	Data from the Supplement: https://doi.org/10.32028/9781803270425/AppendixB_Ch38
Belovode	10	45		magnetometry	Rassmann, K., Furholt, M., Müller-Scheeßel, N., and Müller, J., 2021. The social organisation of the Vinča culture settlements. New evidence from magnetic and archaeological excavation data. In: M. Radivojević, B. Roberts, M. Marić, J. Kuzmanović-Cvetković, and T. Rehren, eds. The Rise of Metallurgy in Eurasia: Evolution, Organisation and Consumption of Early Metal in the Balkans: Archaeopress Ar…	Data from the Supplement: https://doi.org/10.32028/9781803270425/AppendixB_Ch38
Belovode	10	61		magnetometry	Rassmann, K., Furholt, M., Müller-Scheeßel, N., and Müller, J., 2021. The social organisation of the Vinča culture settlements. New evidence from magnetic and archaeological excavation data. In: M. Radivojević, B. Roberts, M. Marić, J. Kuzmanović-Cvetković, and T. Rehren, eds. The Rise of Metallurgy in Eurasia: Evolution, Organisation and Consumption of Early Metal in the Balkans: Archaeopress Ar…	Data from the Supplement: https://doi.org/10.32028/9781803270425/AppendixB_Ch38
Belovode	10	56		magnetometry	Rassmann, K., Furholt, M., Müller-Scheeßel, N., and Müller, J., 2021. The social organisation of the Vinča culture settlements. New evidence from magnetic and archaeological excavation data. In: M. Radivojević, B. Roberts, M. Marić, J. Kuzmanović-Cvetković, and T. Rehren, eds. The Rise of Metallurgy in Eurasia: Evolution, Organisation and Consumption of Early Metal in the Balkans: Archaeopress Ar…	Data from the Supplement: https://doi.org/10.32028/9781803270425/AppendixB_Ch38
Belovode	10	73		magnetometry	Rassmann, K., Furholt, M., Müller-Scheeßel, N., and Müller, J., 2021. The social organisation of the Vinča culture settlements. New evidence from magnetic and archaeological excavation data. In: M. Radivojević, B. Roberts, M. Marić, J. Kuzmanović-Cvetković, and T. Rehren, eds. The Rise of Metallurgy in Eurasia: Evolution, Organisation and Consumption of Early Metal in the Balkans: Archaeopress Ar…	Data from the Supplement: https://doi.org/10.32028/9781803270425/AppendixB_Ch38
Belovode	10	51		magnetometry	Rassmann, K., Furholt, M., Müller-Scheeßel, N., and Müller, J., 2021. The social organisation of the Vinča culture settlements. New evidence from magnetic and archaeological excavation data. In: M. Radivojević, B. Roberts, M. Marić, J. Kuzmanović-Cvetković, and T. Rehren, eds. The Rise of Metallurgy in Eurasia: Evolution, Organisation and Consumption of Early Metal in the Balkans: Archaeopress Ar…	Data from the Supplement: https://doi.org/10.32028/9781803270425/AppendixB_Ch38
Belovode	10	23		magnetometry	Rassmann, K., Furholt, M., Müller-Scheeßel, N., and Müller, J., 2021. The social organisation of the Vinča culture settlements. New evidence from magnetic and archaeological excavation data. In: M. Radivojević, B. Roberts, M. Marić, J. Kuzmanović-Cvetković, and T. Rehren, eds. The Rise of Metallurgy in Eurasia: Evolution, Organisation and Consumption of Early Metal in the Balkans: Archaeopress Ar…	Data from the Supplement: https://doi.org/10.32028/9781803270425/AppendixB_Ch38
Belovode	10	18		magnetometry	Rassmann, K., Furholt, M., Müller-Scheeßel, N., and Müller, J., 2021. The social organisation of the Vinča culture settlements. New evidence from magnetic and archaeological excavation data. In: M. Radivojević, B. Roberts, M. Marić, J. Kuzmanović-Cvetković, and T. Rehren, eds. The Rise of Metallurgy in Eurasia: Evolution, Organisation and Consumption of Early Metal in the Balkans: Archaeopress Ar…	Data from the Supplement: https://doi.org/10.32028/9781803270425/AppendixB_Ch38
Belovode	10	33		magnetometry	Rassmann, K., Furholt, M., Müller-Scheeßel, N., and Müller, J., 2021. The social organisation of the Vinča culture settlements. New evidence from magnetic and archaeological excavation data. In: M. Radivojević, B. Roberts, M. Marić, J. Kuzmanović-Cvetković, and T. Rehren, eds. The Rise of Metallurgy in Eurasia: Evolution, Organisation and Consumption of Early Metal in the Balkans: Archaeopress Ar…	Data from the Supplement: https://doi.org/10.32028/9781803270425/AppendixB_Ch38
Belovode	10	79		magnetometry	Rassmann, K., Furholt, M., Müller-Scheeßel, N., and Müller, J., 2021. The social organisation of the Vinča culture settlements. New evidence from magnetic and archaeological excavation data. In: M. Radivojević, B. Roberts, M. Marić, J. Kuzmanović-Cvetković, and T. Rehren, eds. The Rise of Metallurgy in Eurasia: Evolution, Organisation and Consumption of Early Metal in the Balkans: Archaeopress Ar…	Data from the Supplement: https://doi.org/10.32028/9781803270425/AppendixB_Ch38
Belovode	10	94		magnetometry	Rassmann, K., Furholt, M., Müller-Scheeßel, N., and Müller, J., 2021. The social organisation of the Vinča culture settlements. New evidence from magnetic and archaeological excavation data. In: M. Radivojević, B. Roberts, M. Marić, J. Kuzmanović-Cvetković, and T. Rehren, eds. The Rise of Metallurgy in Eurasia: Evolution, Organisation and Consumption of Early Metal in the Balkans: Archaeopress Ar…	Data from the Supplement: https://doi.org/10.32028/9781803270425/AppendixB_Ch38
Belovode	10	55		magnetometry	Rassmann, K., Furholt, M., Müller-Scheeßel, N., and Müller, J., 2021. The social organisation of the Vinča culture settlements. New evidence from magnetic and archaeological excavation data. In: M. Radivojević, B. Roberts, M. Marić, J. Kuzmanović-Cvetković, and T. Rehren, eds. The Rise of Metallurgy in Eurasia: Evolution, Organisation and Consumption of Early Metal in the Balkans: Archaeopress Ar…	Data from the Supplement: https://doi.org/10.32028/9781803270425/AppendixB_Ch38
Belovode	10	64		magnetometry	Rassmann, K., Furholt, M., Müller-Scheeßel, N., and Müller, J., 2021. The social organisation of the Vinča culture settlements. New evidence from magnetic and archaeological excavation data. In: M. Radivojević, B. Roberts, M. Marić, J. Kuzmanović-Cvetković, and T. Rehren, eds. The Rise of Metallurgy in Eurasia: Evolution, Organisation and Consumption of Early Metal in the Balkans: Archaeopress Ar…	Data from the Supplement: https://doi.org/10.32028/9781803270425/AppendixB_Ch38
Belovode	10	86		magnetometry	Rassmann, K., Furholt, M., Müller-Scheeßel, N., and Müller, J., 2021. The social organisation of the Vinča culture settlements. New evidence from magnetic and archaeological excavation data. In: M. Radivojević, B. Roberts, M. Marić, J. Kuzmanović-Cvetković, and T. Rehren, eds. The Rise of Metallurgy in Eurasia: Evolution, Organisation and Consumption of Early Metal in the Balkans: Archaeopress Ar…	Data from the Supplement: https://doi.org/10.32028/9781803270425/AppendixB_Ch38
Belovode	10	76		magnetometry	Rassmann, K., Furholt, M., Müller-Scheeßel, N., and Müller, J., 2021. The social organisation of the Vinča culture settlements. New evidence from magnetic and archaeological excavation data. In: M. Radivojević, B. Roberts, M. Marić, J. Kuzmanović-Cvetković, and T. Rehren, eds. The Rise of Metallurgy in Eurasia: Evolution, Organisation and Consumption of Early Metal in the Balkans: Archaeopress Ar…	Data from the Supplement: https://doi.org/10.32028/9781803270425/AppendixB_Ch38
Belovode	10	32		magnetometry	Rassmann, K., Furholt, M., Müller-Scheeßel, N., and Müller, J., 2021. The social organisation of the Vinča culture settlements. New evidence from magnetic and archaeological excavation data. In: M. Radivojević, B. Roberts, M. Marić, J. Kuzmanović-Cvetković, and T. Rehren, eds. The Rise of Metallurgy in Eurasia: Evolution, Organisation and Consumption of Early Metal in the Balkans: Archaeopress Ar…	Data from the Supplement: https://doi.org/10.32028/9781803270425/AppendixB_Ch38
Belovode	10	68		magnetometry	Rassmann, K., Furholt, M., Müller-Scheeßel, N., and Müller, J., 2021. The social organisation of the Vinča culture settlements. New evidence from magnetic and archaeological excavation data. In: M. Radivojević, B. Roberts, M. Marić, J. Kuzmanović-Cvetković, and T. Rehren, eds. The Rise of Metallurgy in Eurasia: Evolution, Organisation and Consumption of Early Metal in the Balkans: Archaeopress Ar…	Data from the Supplement: https://doi.org/10.32028/9781803270425/AppendixB_Ch38
Belovode	10	126		magnetometry	Rassmann, K., Furholt, M., Müller-Scheeßel, N., and Müller, J., 2021. The social organisation of the Vinča culture settlements. New evidence from magnetic and archaeological excavation data. In: M. Radivojević, B. Roberts, M. Marić, J. Kuzmanović-Cvetković, and T. Rehren, eds. The Rise of Metallurgy in Eurasia: Evolution, Organisation and Consumption of Early Metal in the Balkans: Archaeopress Ar…	Data from the Supplement: https://doi.org/10.32028/9781803270425/AppendixB_Ch38
Belovode	10	102		magnetometry	Rassmann, K., Furholt, M., Müller-Scheeßel, N., and Müller, J., 2021. The social organisation of the Vinča culture settlements. New evidence from magnetic and archaeological excavation data. In: M. Radivojević, B. Roberts, M. Marić, J. Kuzmanović-Cvetković, and T. Rehren, eds. The Rise of Metallurgy in Eurasia: Evolution, Organisation and Consumption of Early Metal in the Balkans: Archaeopress Ar…	Data from the Supplement: https://doi.org/10.32028/9781803270425/AppendixB_Ch38
Belovode	10	51		magnetometry	Rassmann, K., Furholt, M., Müller-Scheeßel, N., and Müller, J., 2021. The social organisation of the Vinča culture settlements. New evidence from magnetic and archaeological excavation data. In: M. Radivojević, B. Roberts, M. Marić, J. Kuzmanović-Cvetković, and T. Rehren, eds. The Rise of Metallurgy in Eurasia: Evolution, Organisation and Consumption of Early Metal in the Balkans: Archaeopress Ar…	Data from the Supplement: https://doi.org/10.32028/9781803270425/AppendixB_Ch38
Belovode	10	86		magnetometry	Rassmann, K., Furholt, M., Müller-Scheeßel, N., and Müller, J., 2021. The social organisation of the Vinča culture settlements. New evidence from magnetic and archaeological excavation data. In: M. Radivojević, B. Roberts, M. Marić, J. Kuzmanović-Cvetković, and T. Rehren, eds. The Rise of Metallurgy in Eurasia: Evolution, Organisation and Consumption of Early Metal in the Balkans: Archaeopress Ar…	Data from the Supplement: https://doi.org/10.32028/9781803270425/AppendixB_Ch38
Belovode	10	113		magnetometry	Rassmann, K., Furholt, M., Müller-Scheeßel, N., and Müller, J., 2021. The social organisation of the Vinča culture settlements. New evidence from magnetic and archaeological excavation data. In: M. Radivojević, B. Roberts, M. Marić, J. Kuzmanović-Cvetković, and T. Rehren, eds. The Rise of Metallurgy in Eurasia: Evolution, Organisation and Consumption of Early Metal in the Balkans: Archaeopress Ar…	Data from the Supplement: https://doi.org/10.32028/9781803270425/AppendixB_Ch38
Belovode	10	53		magnetometry	Rassmann, K., Furholt, M., Müller-Scheeßel, N., and Müller, J., 2021. The social organisation of the Vinča culture settlements. New evidence from magnetic and archaeological excavation data. In: M. Radivojević, B. Roberts, M. Marić, J. Kuzmanović-Cvetković, and T. Rehren, eds. The Rise of Metallurgy in Eurasia: Evolution, Organisation and Consumption of Early Metal in the Balkans: Archaeopress Ar…	Data from the Supplement: https://doi.org/10.32028/9781803270425/AppendixB_Ch38
Belovode	10	68		magnetometry	Rassmann, K., Furholt, M., Müller-Scheeßel, N., and Müller, J., 2021. The social organisation of the Vinča culture settlements. New evidence from magnetic and archaeological excavation data. In: M. Radivojević, B. Roberts, M. Marić, J. Kuzmanović-Cvetković, and T. Rehren, eds. The Rise of Metallurgy in Eurasia: Evolution, Organisation and Consumption of Early Metal in the Balkans: Archaeopress Ar…	Data from the Supplement: https://doi.org/10.32028/9781803270425/AppendixB_Ch38
Belovode	10	62		magnetometry	Rassmann, K., Furholt, M., Müller-Scheeßel, N., and Müller, J., 2021. The social organisation of the Vinča culture settlements. New evidence from magnetic and archaeological excavation data. In: M. Radivojević, B. Roberts, M. Marić, J. Kuzmanović-Cvetković, and T. Rehren, eds. The Rise of Metallurgy in Eurasia: Evolution, Organisation and Consumption of Early Metal in the Balkans: Archaeopress Ar…	Data from the Supplement: https://doi.org/10.32028/9781803270425/AppendixB_Ch38
Belovode	10	50		magnetometry	Rassmann, K., Furholt, M., Müller-Scheeßel, N., and Müller, J., 2021. The social organisation of the Vinča culture settlements. New evidence from magnetic and archaeological excavation data. In: M. Radivojević, B. Roberts, M. Marić, J. Kuzmanović-Cvetković, and T. Rehren, eds. The Rise of Metallurgy in Eurasia: Evolution, Organisation and Consumption of Early Metal in the Balkans: Archaeopress Ar…	Data from the Supplement: https://doi.org/10.32028/9781803270425/AppendixB_Ch38
Belovode	10	40		magnetometry	Rassmann, K., Furholt, M., Müller-Scheeßel, N., and Müller, J., 2021. The social organisation of the Vinča culture settlements. New evidence from magnetic and archaeological excavation data. In: M. Radivojević, B. Roberts, M. Marić, J. Kuzmanović-Cvetković, and T. Rehren, eds. The Rise of Metallurgy in Eurasia: Evolution, Organisation and Consumption of Early Metal in the Balkans: Archaeopress Ar…	Data from the Supplement: https://doi.org/10.32028/9781803270425/AppendixB_Ch38
Belovode	10	45		magnetometry	Rassmann, K., Furholt, M., Müller-Scheeßel, N., and Müller, J., 2021. The social organisation of the Vinča culture settlements. New evidence from magnetic and archaeological excavation data. In: M. Radivojević, B. Roberts, M. Marić, J. Kuzmanović-Cvetković, and T. Rehren, eds. The Rise of Metallurgy in Eurasia: Evolution, Organisation and Consumption of Early Metal in the Balkans: Archaeopress Ar…	Data from the Supplement: https://doi.org/10.32028/9781803270425/AppendixB_Ch38
Belovode	10	56		magnetometry	Rassmann, K., Furholt, M., Müller-Scheeßel, N., and Müller, J., 2021. The social organisation of the Vinča culture settlements. New evidence from magnetic and archaeological excavation data. In: M. Radivojević, B. Roberts, M. Marić, J. Kuzmanović-Cvetković, and T. Rehren, eds. The Rise of Metallurgy in Eurasia: Evolution, Organisation and Consumption of Early Metal in the Balkans: Archaeopress Ar…	Data from the Supplement: https://doi.org/10.32028/9781803270425/AppendixB_Ch38
Belovode	10	65		magnetometry	Rassmann, K., Furholt, M., Müller-Scheeßel, N., and Müller, J., 2021. The social organisation of the Vinča culture settlements. New evidence from magnetic and archaeological excavation data. In: M. Radivojević, B. Roberts, M. Marić, J. Kuzmanović-Cvetković, and T. Rehren, eds. The Rise of Metallurgy in Eurasia: Evolution, Organisation and Consumption of Early Metal in the Balkans: Archaeopress Ar…	Data from the Supplement: https://doi.org/10.32028/9781803270425/AppendixB_Ch38
Belovode	10	52		magnetometry	Rassmann, K., Furholt, M., Müller-Scheeßel, N., and Müller, J., 2021. The social organisation of the Vinča culture settlements. New evidence from magnetic and archaeological excavation data. In: M. Radivojević, B. Roberts, M. Marić, J. Kuzmanović-Cvetković, and T. Rehren, eds. The Rise of Metallurgy in Eurasia: Evolution, Organisation and Consumption of Early Metal in the Balkans: Archaeopress Ar…	Data from the Supplement: https://doi.org/10.32028/9781803270425/AppendixB_Ch38
Belovode	10	85		magnetometry	Rassmann, K., Furholt, M., Müller-Scheeßel, N., and Müller, J., 2021. The social organisation of the Vinča culture settlements. New evidence from magnetic and archaeological excavation data. In: M. Radivojević, B. Roberts, M. Marić, J. Kuzmanović-Cvetković, and T. Rehren, eds. The Rise of Metallurgy in Eurasia: Evolution, Organisation and Consumption of Early Metal in the Balkans: Archaeopress Ar…	Data from the Supplement: https://doi.org/10.32028/9781803270425/AppendixB_Ch38
Belovode	10	44		magnetometry	Rassmann, K., Furholt, M., Müller-Scheeßel, N., and Müller, J., 2021. The social organisation of the Vinča culture settlements. New evidence from magnetic and archaeological excavation data. In: M. Radivojević, B. Roberts, M. Marić, J. Kuzmanović-Cvetković, and T. Rehren, eds. The Rise of Metallurgy in Eurasia: Evolution, Organisation and Consumption of Early Metal in the Balkans: Archaeopress Ar…	Data from the Supplement: https://doi.org/10.32028/9781803270425/AppendixB_Ch38
Belovode	10	48		magnetometry	Rassmann, K., Furholt, M., Müller-Scheeßel, N., and Müller, J., 2021. The social organisation of the Vinča culture settlements. New evidence from magnetic and archaeological excavation data. In: M. Radivojević, B. Roberts, M. Marić, J. Kuzmanović-Cvetković, and T. Rehren, eds. The Rise of Metallurgy in Eurasia: Evolution, Organisation and Consumption of Early Metal in the Balkans: Archaeopress Ar…	Data from the Supplement: https://doi.org/10.32028/9781803270425/AppendixB_Ch38
Belovode	10	42		magnetometry	Rassmann, K., Furholt, M., Müller-Scheeßel, N., and Müller, J., 2021. The social organisation of the Vinča culture settlements. New evidence from magnetic and archaeological excavation data. In: M. Radivojević, B. Roberts, M. Marić, J. Kuzmanović-Cvetković, and T. Rehren, eds. The Rise of Metallurgy in Eurasia: Evolution, Organisation and Consumption of Early Metal in the Balkans: Archaeopress Ar…	Data from the Supplement: https://doi.org/10.32028/9781803270425/AppendixB_Ch38
Belovode	10	55		magnetometry	Rassmann, K., Furholt, M., Müller-Scheeßel, N., and Müller, J., 2021. The social organisation of the Vinča culture settlements. New evidence from magnetic and archaeological excavation data. In: M. Radivojević, B. Roberts, M. Marić, J. Kuzmanović-Cvetković, and T. Rehren, eds. The Rise of Metallurgy in Eurasia: Evolution, Organisation and Consumption of Early Metal in the Balkans: Archaeopress Ar…	Data from the Supplement: https://doi.org/10.32028/9781803270425/AppendixB_Ch38
Belovode	10	42		magnetometry	Rassmann, K., Furholt, M., Müller-Scheeßel, N., and Müller, J., 2021. The social organisation of the Vinča culture settlements. New evidence from magnetic and archaeological excavation data. In: M. Radivojević, B. Roberts, M. Marić, J. Kuzmanović-Cvetković, and T. Rehren, eds. The Rise of Metallurgy in Eurasia: Evolution, Organisation and Consumption of Early Metal in the Balkans: Archaeopress Ar…	Data from the Supplement: https://doi.org/10.32028/9781803270425/AppendixB_Ch38
Belovode	10	57		magnetometry	Rassmann, K., Furholt, M., Müller-Scheeßel, N., and Müller, J., 2021. The social organisation of the Vinča culture settlements. New evidence from magnetic and archaeological excavation data. In: M. Radivojević, B. Roberts, M. Marić, J. Kuzmanović-Cvetković, and T. Rehren, eds. The Rise of Metallurgy in Eurasia: Evolution, Organisation and Consumption of Early Metal in the Balkans: Archaeopress Ar…	Data from the Supplement: https://doi.org/10.32028/9781803270425/AppendixB_Ch38
Belovode	10	52		magnetometry	Rassmann, K., Furholt, M., Müller-Scheeßel, N., and Müller, J., 2021. The social organisation of the Vinča culture settlements. New evidence from magnetic and archaeological excavation data. In: M. Radivojević, B. Roberts, M. Marić, J. Kuzmanović-Cvetković, and T. Rehren, eds. The Rise of Metallurgy in Eurasia: Evolution, Organisation and Consumption of Early Metal in the Balkans: Archaeopress Ar…	Data from the Supplement: https://doi.org/10.32028/9781803270425/AppendixB_Ch38
Belovode	10	55		magnetometry	Rassmann, K., Furholt, M., Müller-Scheeßel, N., and Müller, J., 2021. The social organisation of the Vinča culture settlements. New evidence from magnetic and archaeological excavation data. In: M. Radivojević, B. Roberts, M. Marić, J. Kuzmanović-Cvetković, and T. Rehren, eds. The Rise of Metallurgy in Eurasia: Evolution, Organisation and Consumption of Early Metal in the Balkans: Archaeopress Ar…	Data from the Supplement: https://doi.org/10.32028/9781803270425/AppendixB_Ch38
Belovode	10	29		magnetometry	Rassmann, K., Furholt, M., Müller-Scheeßel, N., and Müller, J., 2021. The social organisation of the Vinča culture settlements. New evidence from magnetic and archaeological excavation data. In: M. Radivojević, B. Roberts, M. Marić, J. Kuzmanović-Cvetković, and T. Rehren, eds. The Rise of Metallurgy in Eurasia: Evolution, Organisation and Consumption of Early Metal in the Balkans: Archaeopress Ar…	Data from the Supplement: https://doi.org/10.32028/9781803270425/AppendixB_Ch38
Belovode	10	21		magnetometry	Rassmann, K., Furholt, M., Müller-Scheeßel, N., and Müller, J., 2021. The social organisation of the Vinča culture settlements. New evidence from magnetic and archaeological excavation data. In: M. Radivojević, B. Roberts, M. Marić, J. Kuzmanović-Cvetković, and T. Rehren, eds. The Rise of Metallurgy in Eurasia: Evolution, Organisation and Consumption of Early Metal in the Balkans: Archaeopress Ar…	Data from the Supplement: https://doi.org/10.32028/9781803270425/AppendixB_Ch38
Belovode	10	38		magnetometry	Rassmann, K., Furholt, M., Müller-Scheeßel, N., and Müller, J., 2021. The social organisation of the Vinča culture settlements. New evidence from magnetic and archaeological excavation data. In: M. Radivojević, B. Roberts, M. Marić, J. Kuzmanović-Cvetković, and T. Rehren, eds. The Rise of Metallurgy in Eurasia: Evolution, Organisation and Consumption of Early Metal in the Balkans: Archaeopress Ar…	Data from the Supplement: https://doi.org/10.32028/9781803270425/AppendixB_Ch38
Belovode	10	6		magnetometry	Rassmann, K., Furholt, M., Müller-Scheeßel, N., and Müller, J., 2021. The social organisation of the Vinča culture settlements. New evidence from magnetic and archaeological excavation data. In: M. Radivojević, B. Roberts, M. Marić, J. Kuzmanović-Cvetković, and T. Rehren, eds. The Rise of Metallurgy in Eurasia: Evolution, Organisation and Consumption of Early Metal in the Balkans: Archaeopress Ar…	Data from the Supplement: https://doi.org/10.32028/9781803270425/AppendixB_Ch38
Belovode	10	24		magnetometry	Rassmann, K., Furholt, M., Müller-Scheeßel, N., and Müller, J., 2021. The social organisation of the Vinča culture settlements. New evidence from magnetic and archaeological excavation data. In: M. Radivojević, B. Roberts, M. Marić, J. Kuzmanović-Cvetković, and T. Rehren, eds. The Rise of Metallurgy in Eurasia: Evolution, Organisation and Consumption of Early Metal in the Balkans: Archaeopress Ar…	Data from the Supplement: https://doi.org/10.32028/9781803270425/AppendixB_Ch38
Belovode	10	23		magnetometry	Rassmann, K., Furholt, M., Müller-Scheeßel, N., and Müller, J., 2021. The social organisation of the Vinča culture settlements. New evidence from magnetic and archaeological excavation data. In: M. Radivojević, B. Roberts, M. Marić, J. Kuzmanović-Cvetković, and T. Rehren, eds. The Rise of Metallurgy in Eurasia: Evolution, Organisation and Consumption of Early Metal in the Balkans: Archaeopress Ar…	Data from the Supplement: https://doi.org/10.32028/9781803270425/AppendixB_Ch38
Belovode	10	41		magnetometry	Rassmann, K., Furholt, M., Müller-Scheeßel, N., and Müller, J., 2021. The social organisation of the Vinča culture settlements. New evidence from magnetic and archaeological excavation data. In: M. Radivojević, B. Roberts, M. Marić, J. Kuzmanović-Cvetković, and T. Rehren, eds. The Rise of Metallurgy in Eurasia: Evolution, Organisation and Consumption of Early Metal in the Balkans: Archaeopress Ar…	Data from the Supplement: https://doi.org/10.32028/9781803270425/AppendixB_Ch38
Belovode	10	34		magnetometry	Rassmann, K., Furholt, M., Müller-Scheeßel, N., and Müller, J., 2021. The social organisation of the Vinča culture settlements. New evidence from magnetic and archaeological excavation data. In: M. Radivojević, B. Roberts, M. Marić, J. Kuzmanović-Cvetković, and T. Rehren, eds. The Rise of Metallurgy in Eurasia: Evolution, Organisation and Consumption of Early Metal in the Balkans: Archaeopress Ar…	Data from the Supplement: https://doi.org/10.32028/9781803270425/AppendixB_Ch38
Belovode	10	22		magnetometry	Rassmann, K., Furholt, M., Müller-Scheeßel, N., and Müller, J., 2021. The social organisation of the Vinča culture settlements. New evidence from magnetic and archaeological excavation data. In: M. Radivojević, B. Roberts, M. Marić, J. Kuzmanović-Cvetković, and T. Rehren, eds. The Rise of Metallurgy in Eurasia: Evolution, Organisation and Consumption of Early Metal in the Balkans: Archaeopress Ar…	Data from the Supplement: https://doi.org/10.32028/9781803270425/AppendixB_Ch38
Belovode	10	31		magnetometry	Rassmann, K., Furholt, M., Müller-Scheeßel, N., and Müller, J., 2021. The social organisation of the Vinča culture settlements. New evidence from magnetic and archaeological excavation data. In: M. Radivojević, B. Roberts, M. Marić, J. Kuzmanović-Cvetković, and T. Rehren, eds. The Rise of Metallurgy in Eurasia: Evolution, Organisation and Consumption of Early Metal in the Balkans: Archaeopress Ar…	Data from the Supplement: https://doi.org/10.32028/9781803270425/AppendixB_Ch38
Belovode	10	31		magnetometry	Rassmann, K., Furholt, M., Müller-Scheeßel, N., and Müller, J., 2021. The social organisation of the Vinča culture settlements. New evidence from magnetic and archaeological excavation data. In: M. Radivojević, B. Roberts, M. Marić, J. Kuzmanović-Cvetković, and T. Rehren, eds. The Rise of Metallurgy in Eurasia: Evolution, Organisation and Consumption of Early Metal in the Balkans: Archaeopress Ar…	Data from the Supplement: https://doi.org/10.32028/9781803270425/AppendixB_Ch38
Belovode	10	64		magnetometry	Rassmann, K., Furholt, M., Müller-Scheeßel, N., and Müller, J., 2021. The social organisation of the Vinča culture settlements. New evidence from magnetic and archaeological excavation data. In: M. Radivojević, B. Roberts, M. Marić, J. Kuzmanović-Cvetković, and T. Rehren, eds. The Rise of Metallurgy in Eurasia: Evolution, Organisation and Consumption of Early Metal in the Balkans: Archaeopress Ar…	Data from the Supplement: https://doi.org/10.32028/9781803270425/AppendixB_Ch38
Belovode	10	36		magnetometry	Rassmann, K., Furholt, M., Müller-Scheeßel, N., and Müller, J., 2021. The social organisation of the Vinča culture settlements. New evidence from magnetic and archaeological excavation data. In: M. Radivojević, B. Roberts, M. Marić, J. Kuzmanović-Cvetković, and T. Rehren, eds. The Rise of Metallurgy in Eurasia: Evolution, Organisation and Consumption of Early Metal in the Balkans: Archaeopress Ar…	Data from the Supplement: https://doi.org/10.32028/9781803270425/AppendixB_Ch38
Belovode	10	20		magnetometry	Rassmann, K., Furholt, M., Müller-Scheeßel, N., and Müller, J., 2021. The social organisation of the Vinča culture settlements. New evidence from magnetic and archaeological excavation data. In: M. Radivojević, B. Roberts, M. Marić, J. Kuzmanović-Cvetković, and T. Rehren, eds. The Rise of Metallurgy in Eurasia: Evolution, Organisation and Consumption of Early Metal in the Balkans: Archaeopress Ar…	Data from the Supplement: https://doi.org/10.32028/9781803270425/AppendixB_Ch38
Belovode	10	19		magnetometry	Rassmann, K., Furholt, M., Müller-Scheeßel, N., and Müller, J., 2021. The social organisation of the Vinča culture settlements. New evidence from magnetic and archaeological excavation data. In: M. Radivojević, B. Roberts, M. Marić, J. Kuzmanović-Cvetković, and T. Rehren, eds. The Rise of Metallurgy in Eurasia: Evolution, Organisation and Consumption of Early Metal in the Balkans: Archaeopress Ar…	Data from the Supplement: https://doi.org/10.32028/9781803270425/AppendixB_Ch38
Belovode	10	33		magnetometry	Rassmann, K., Furholt, M., Müller-Scheeßel, N., and Müller, J., 2021. The social organisation of the Vinča culture settlements. New evidence from magnetic and archaeological excavation data. In: M. Radivojević, B. Roberts, M. Marić, J. Kuzmanović-Cvetković, and T. Rehren, eds. The Rise of Metallurgy in Eurasia: Evolution, Organisation and Consumption of Early Metal in the Balkans: Archaeopress Ar…	Data from the Supplement: https://doi.org/10.32028/9781803270425/AppendixB_Ch38
Belovode	10	32		magnetometry	Rassmann, K., Furholt, M., Müller-Scheeßel, N., and Müller, J., 2021. The social organisation of the Vinča culture settlements. New evidence from magnetic and archaeological excavation data. In: M. Radivojević, B. Roberts, M. Marić, J. Kuzmanović-Cvetković, and T. Rehren, eds. The Rise of Metallurgy in Eurasia: Evolution, Organisation and Consumption of Early Metal in the Balkans: Archaeopress Ar…	Data from the Supplement: https://doi.org/10.32028/9781803270425/AppendixB_Ch38
Belovode	10	32		magnetometry	Rassmann, K., Furholt, M., Müller-Scheeßel, N., and Müller, J., 2021. The social organisation of the Vinča culture settlements. New evidence from magnetic and archaeological excavation data. In: M. Radivojević, B. Roberts, M. Marić, J. Kuzmanović-Cvetković, and T. Rehren, eds. The Rise of Metallurgy in Eurasia: Evolution, Organisation and Consumption of Early Metal in the Balkans: Archaeopress Ar…	Data from the Supplement: https://doi.org/10.32028/9781803270425/AppendixB_Ch38
Belovode	10	39		magnetometry	Rassmann, K., Furholt, M., Müller-Scheeßel, N., and Müller, J., 2021. The social organisation of the Vinča culture settlements. New evidence from magnetic and archaeological excavation data. In: M. Radivojević, B. Roberts, M. Marić, J. Kuzmanović-Cvetković, and T. Rehren, eds. The Rise of Metallurgy in Eurasia: Evolution, Organisation and Consumption of Early Metal in the Balkans: Archaeopress Ar…	Data from the Supplement: https://doi.org/10.32028/9781803270425/AppendixB_Ch38
Belovode	10	21		magnetometry	Rassmann, K., Furholt, M., Müller-Scheeßel, N., and Müller, J., 2021. The social organisation of the Vinča culture settlements. New evidence from magnetic and archaeological excavation data. In: M. Radivojević, B. Roberts, M. Marić, J. Kuzmanović-Cvetković, and T. Rehren, eds. The Rise of Metallurgy in Eurasia: Evolution, Organisation and Consumption of Early Metal in the Balkans: Archaeopress Ar…	Data from the Supplement: https://doi.org/10.32028/9781803270425/AppendixB_Ch38
Belovode	10	20		magnetometry	Rassmann, K., Furholt, M., Müller-Scheeßel, N., and Müller, J., 2021. The social organisation of the Vinča culture settlements. New evidence from magnetic and archaeological excavation data. In: M. Radivojević, B. Roberts, M. Marić, J. Kuzmanović-Cvetković, and T. Rehren, eds. The Rise of Metallurgy in Eurasia: Evolution, Organisation and Consumption of Early Metal in the Balkans: Archaeopress Ar…	Data from the Supplement: https://doi.org/10.32028/9781803270425/AppendixB_Ch38
Belovode	10	53		magnetometry	Rassmann, K., Furholt, M., Müller-Scheeßel, N., and Müller, J., 2021. The social organisation of the Vinča culture settlements. New evidence from magnetic and archaeological excavation data. In: M. Radivojević, B. Roberts, M. Marić, J. Kuzmanović-Cvetković, and T. Rehren, eds. The Rise of Metallurgy in Eurasia: Evolution, Organisation and Consumption of Early Metal in the Balkans: Archaeopress Ar…	Data from the Supplement: https://doi.org/10.32028/9781803270425/AppendixB_Ch38
Belovode	10	38		magnetometry	Rassmann, K., Furholt, M., Müller-Scheeßel, N., and Müller, J., 2021. The social organisation of the Vinča culture settlements. New evidence from magnetic and archaeological excavation data. In: M. Radivojević, B. Roberts, M. Marić, J. Kuzmanović-Cvetković, and T. Rehren, eds. The Rise of Metallurgy in Eurasia: Evolution, Organisation and Consumption of Early Metal in the Balkans: Archaeopress Ar…	Data from the Supplement: https://doi.org/10.32028/9781803270425/AppendixB_Ch38
Belovode	10	40		magnetometry	Rassmann, K., Furholt, M., Müller-Scheeßel, N., and Müller, J., 2021. The social organisation of the Vinča culture settlements. New evidence from magnetic and archaeological excavation data. In: M. Radivojević, B. Roberts, M. Marić, J. Kuzmanović-Cvetković, and T. Rehren, eds. The Rise of Metallurgy in Eurasia: Evolution, Organisation and Consumption of Early Metal in the Balkans: Archaeopress Ar…	Data from the Supplement: https://doi.org/10.32028/9781803270425/AppendixB_Ch38
Belovode	10	32		magnetometry	Rassmann, K., Furholt, M., Müller-Scheeßel, N., and Müller, J., 2021. The social organisation of the Vinča culture settlements. New evidence from magnetic and archaeological excavation data. In: M. Radivojević, B. Roberts, M. Marić, J. Kuzmanović-Cvetković, and T. Rehren, eds. The Rise of Metallurgy in Eurasia: Evolution, Organisation and Consumption of Early Metal in the Balkans: Archaeopress Ar…	Data from the Supplement: https://doi.org/10.32028/9781803270425/AppendixB_Ch38
Belovode	10	28		magnetometry	Rassmann, K., Furholt, M., Müller-Scheeßel, N., and Müller, J., 2021. The social organisation of the Vinča culture settlements. New evidence from magnetic and archaeological excavation data. In: M. Radivojević, B. Roberts, M. Marić, J. Kuzmanović-Cvetković, and T. Rehren, eds. The Rise of Metallurgy in Eurasia: Evolution, Organisation and Consumption of Early Metal in the Balkans: Archaeopress Ar…	Data from the Supplement: https://doi.org/10.32028/9781803270425/AppendixB_Ch38
Belovode	10	34		magnetometry	Rassmann, K., Furholt, M., Müller-Scheeßel, N., and Müller, J., 2021. The social organisation of the Vinča culture settlements. New evidence from magnetic and archaeological excavation data. In: M. Radivojević, B. Roberts, M. Marić, J. Kuzmanović-Cvetković, and T. Rehren, eds. The Rise of Metallurgy in Eurasia: Evolution, Organisation and Consumption of Early Metal in the Balkans: Archaeopress Ar…	Data from the Supplement: https://doi.org/10.32028/9781803270425/AppendixB_Ch38
Belovode	10	37		magnetometry	Rassmann, K., Furholt, M., Müller-Scheeßel, N., and Müller, J., 2021. The social organisation of the Vinča culture settlements. New evidence from magnetic and archaeological excavation data. In: M. Radivojević, B. Roberts, M. Marić, J. Kuzmanović-Cvetković, and T. Rehren, eds. The Rise of Metallurgy in Eurasia: Evolution, Organisation and Consumption of Early Metal in the Balkans: Archaeopress Ar…	Data from the Supplement: https://doi.org/10.32028/9781803270425/AppendixB_Ch38
Belovode	10	41		magnetometry	Rassmann, K., Furholt, M., Müller-Scheeßel, N., and Müller, J., 2021. The social organisation of the Vinča culture settlements. New evidence from magnetic and archaeological excavation data. In: M. Radivojević, B. Roberts, M. Marić, J. Kuzmanović-Cvetković, and T. Rehren, eds. The Rise of Metallurgy in Eurasia: Evolution, Organisation and Consumption of Early Metal in the Balkans: Archaeopress Ar…	Data from the Supplement: https://doi.org/10.32028/9781803270425/AppendixB_Ch38
Belovode	10	38		magnetometry	Rassmann, K., Furholt, M., Müller-Scheeßel, N., and Müller, J., 2021. The social organisation of the Vinča culture settlements. New evidence from magnetic and archaeological excavation data. In: M. Radivojević, B. Roberts, M. Marić, J. Kuzmanović-Cvetković, and T. Rehren, eds. The Rise of Metallurgy in Eurasia: Evolution, Organisation and Consumption of Early Metal in the Balkans: Archaeopress Ar…	Data from the Supplement: https://doi.org/10.32028/9781803270425/AppendixB_Ch38
Belovode	10	55		magnetometry	Rassmann, K., Furholt, M., Müller-Scheeßel, N., and Müller, J., 2021. The social organisation of the Vinča culture settlements. New evidence from magnetic and archaeological excavation data. In: M. Radivojević, B. Roberts, M. Marić, J. Kuzmanović-Cvetković, and T. Rehren, eds. The Rise of Metallurgy in Eurasia: Evolution, Organisation and Consumption of Early Metal in the Balkans: Archaeopress Ar…	Data from the Supplement: https://doi.org/10.32028/9781803270425/AppendixB_Ch38
Belovode	10	47		magnetometry	Rassmann, K., Furholt, M., Müller-Scheeßel, N., and Müller, J., 2021. The social organisation of the Vinča culture settlements. New evidence from magnetic and archaeological excavation data. In: M. Radivojević, B. Roberts, M. Marić, J. Kuzmanović-Cvetković, and T. Rehren, eds. The Rise of Metallurgy in Eurasia: Evolution, Organisation and Consumption of Early Metal in the Balkans: Archaeopress Ar…	Data from the Supplement: https://doi.org/10.32028/9781803270425/AppendixB_Ch38
Belovode	10	95		magnetometry	Rassmann, K., Furholt, M., Müller-Scheeßel, N., and Müller, J., 2021. The social organisation of the Vinča culture settlements. New evidence from magnetic and archaeological excavation data. In: M. Radivojević, B. Roberts, M. Marić, J. Kuzmanović-Cvetković, and T. Rehren, eds. The Rise of Metallurgy in Eurasia: Evolution, Organisation and Consumption of Early Metal in the Balkans: Archaeopress Ar…	Data from the Supplement: https://doi.org/10.32028/9781803270425/AppendixB_Ch38
Belovode	10	46		magnetometry	Rassmann, K., Furholt, M., Müller-Scheeßel, N., and Müller, J., 2021. The social organisation of the Vinča culture settlements. New evidence from magnetic and archaeological excavation data. In: M. Radivojević, B. Roberts, M. Marić, J. Kuzmanović-Cvetković, and T. Rehren, eds. The Rise of Metallurgy in Eurasia: Evolution, Organisation and Consumption of Early Metal in the Balkans: Archaeopress Ar…	Data from the Supplement: https://doi.org/10.32028/9781803270425/AppendixB_Ch38
Belovode	10	52		magnetometry	Rassmann, K., Furholt, M., Müller-Scheeßel, N., and Müller, J., 2021. The social organisation of the Vinča culture settlements. New evidence from magnetic and archaeological excavation data. In: M. Radivojević, B. Roberts, M. Marić, J. Kuzmanović-Cvetković, and T. Rehren, eds. The Rise of Metallurgy in Eurasia: Evolution, Organisation and Consumption of Early Metal in the Balkans: Archaeopress Ar…	Data from the Supplement: https://doi.org/10.32028/9781803270425/AppendixB_Ch38
Belovode	10	61		magnetometry	Rassmann, K., Furholt, M., Müller-Scheeßel, N., and Müller, J., 2021. The social organisation of the Vinča culture settlements. New evidence from magnetic and archaeological excavation data. In: M. Radivojević, B. Roberts, M. Marić, J. Kuzmanović-Cvetković, and T. Rehren, eds. The Rise of Metallurgy in Eurasia: Evolution, Organisation and Consumption of Early Metal in the Balkans: Archaeopress Ar…	Data from the Supplement: https://doi.org/10.32028/9781803270425/AppendixB_Ch38
Belovode	10	71		magnetometry	Rassmann, K., Furholt, M., Müller-Scheeßel, N., and Müller, J., 2021. The social organisation of the Vinča culture settlements. New evidence from magnetic and archaeological excavation data. In: M. Radivojević, B. Roberts, M. Marić, J. Kuzmanović-Cvetković, and T. Rehren, eds. The Rise of Metallurgy in Eurasia: Evolution, Organisation and Consumption of Early Metal in the Balkans: Archaeopress Ar…	Data from the Supplement: https://doi.org/10.32028/9781803270425/AppendixB_Ch38
Belovode	10	73		magnetometry	Rassmann, K., Furholt, M., Müller-Scheeßel, N., and Müller, J., 2021. The social organisation of the Vinča culture settlements. New evidence from magnetic and archaeological excavation data. In: M. Radivojević, B. Roberts, M. Marić, J. Kuzmanović-Cvetković, and T. Rehren, eds. The Rise of Metallurgy in Eurasia: Evolution, Organisation and Consumption of Early Metal in the Balkans: Archaeopress Ar…	Data from the Supplement: https://doi.org/10.32028/9781803270425/AppendixB_Ch38
Belovode	10	48		magnetometry	Rassmann, K., Furholt, M., Müller-Scheeßel, N., and Müller, J., 2021. The social organisation of the Vinča culture settlements. New evidence from magnetic and archaeological excavation data. In: M. Radivojević, B. Roberts, M. Marić, J. Kuzmanović-Cvetković, and T. Rehren, eds. The Rise of Metallurgy in Eurasia: Evolution, Organisation and Consumption of Early Metal in the Balkans: Archaeopress Ar…	Data from the Supplement: https://doi.org/10.32028/9781803270425/AppendixB_Ch38
Belovode	10	71		magnetometry	Rassmann, K., Furholt, M., Müller-Scheeßel, N., and Müller, J., 2021. The social organisation of the Vinča culture settlements. New evidence from magnetic and archaeological excavation data. In: M. Radivojević, B. Roberts, M. Marić, J. Kuzmanović-Cvetković, and T. Rehren, eds. The Rise of Metallurgy in Eurasia: Evolution, Organisation and Consumption of Early Metal in the Balkans: Archaeopress Ar…	Data from the Supplement: https://doi.org/10.32028/9781803270425/AppendixB_Ch38
Borđoš	12	64.84		magnetometry	Hofmann, R., Medović, A., Furholt, M., Medović, I., Pešterac, T.S., Dreibrodt, S., Martini, S., and Hofmann, A., 2019. Late Neolithic multicomponent sites of the Tisza region and the emergence of centripetal settlement layouts. Praehistorische Zeitschrift, 94 (2).
Borđoš	12	61.27		magnetometry	Hofmann, R., Medović, A., Furholt, M., Medović, I., Pešterac, T.S., Dreibrodt, S., Martini, S., and Hofmann, A., 2019. Late Neolithic multicomponent sites of the Tisza region and the emergence of centripetal settlement layouts. Praehistorische Zeitschrift, 94 (2).
Borđoš	12	73.83		magnetometry	Hofmann, R., Medović, A., Furholt, M., Medović, I., Pešterac, T.S., Dreibrodt, S., Martini, S., and Hofmann, A., 2019. Late Neolithic multicomponent sites of the Tisza region and the emergence of centripetal settlement layouts. Praehistorische Zeitschrift, 94 (2).
Borđoš	12	99.2		magnetometry	Hofmann, R., Medović, A., Furholt, M., Medović, I., Pešterac, T.S., Dreibrodt, S., Martini, S., and Hofmann, A., 2019. Late Neolithic multicomponent sites of the Tisza region and the emergence of centripetal settlement layouts. Praehistorische Zeitschrift, 94 (2).
Borđoš	12	93.32		magnetometry	Hofmann, R., Medović, A., Furholt, M., Medović, I., Pešterac, T.S., Dreibrodt, S., Martini, S., and Hofmann, A., 2019. Late Neolithic multicomponent sites of the Tisza region and the emergence of centripetal settlement layouts. Praehistorische Zeitschrift, 94 (2).
Borđoš	12	33.41		magnetometry	Hofmann, R., Medović, A., Furholt, M., Medović, I., Pešterac, T.S., Dreibrodt, S., Martini, S., and Hofmann, A., 2019. Late Neolithic multicomponent sites of the Tisza region and the emergence of centripetal settlement layouts. Praehistorische Zeitschrift, 94 (2).
Borđoš	12	49.13		magnetometry	Hofmann, R., Medović, A., Furholt, M., Medović, I., Pešterac, T.S., Dreibrodt, S., Martini, S., and Hofmann, A., 2019. Late Neolithic multicomponent sites of the Tisza region and the emergence of centripetal settlement layouts. Praehistorische Zeitschrift, 94 (2).
Borđoš	12	45.13		magnetometry	Hofmann, R., Medović, A., Furholt, M., Medović, I., Pešterac, T.S., Dreibrodt, S., Martini, S., and Hofmann, A., 2019. Late Neolithic multicomponent sites of the Tisza region and the emergence of centripetal settlement layouts. Praehistorische Zeitschrift, 94 (2).
Borđoš	12	18.38		magnetometry	Hofmann, R., Medović, A., Furholt, M., Medović, I., Pešterac, T.S., Dreibrodt, S., Martini, S., and Hofmann, A., 2019. Late Neolithic multicomponent sites of the Tisza region and the emergence of centripetal settlement layouts. Praehistorische Zeitschrift, 94 (2).
Borđoš	12	47.94		magnetometry	Hofmann, R., Medović, A., Furholt, M., Medović, I., Pešterac, T.S., Dreibrodt, S., Martini, S., and Hofmann, A., 2019. Late Neolithic multicomponent sites of the Tisza region and the emergence of centripetal settlement layouts. Praehistorische Zeitschrift, 94 (2).
Borđoš	12	33.19		magnetometry	Hofmann, R., Medović, A., Furholt, M., Medović, I., Pešterac, T.S., Dreibrodt, S., Martini, S., and Hofmann, A., 2019. Late Neolithic multicomponent sites of the Tisza region and the emergence of centripetal settlement layouts. Praehistorische Zeitschrift, 94 (2).
Borđoš	12	45.02		magnetometry	Hofmann, R., Medović, A., Furholt, M., Medović, I., Pešterac, T.S., Dreibrodt, S., Martini, S., and Hofmann, A., 2019. Late Neolithic multicomponent sites of the Tisza region and the emergence of centripetal settlement layouts. Praehistorische Zeitschrift, 94 (2).
Borđoš	12	52.97		magnetometry	Hofmann, R., Medović, A., Furholt, M., Medović, I., Pešterac, T.S., Dreibrodt, S., Martini, S., and Hofmann, A., 2019. Late Neolithic multicomponent sites of the Tisza region and the emergence of centripetal settlement layouts. Praehistorische Zeitschrift, 94 (2).
Borđoš	12	63.34		magnetometry	Hofmann, R., Medović, A., Furholt, M., Medović, I., Pešterac, T.S., Dreibrodt, S., Martini, S., and Hofmann, A., 2019. Late Neolithic multicomponent sites of the Tisza region and the emergence of centripetal settlement layouts. Praehistorische Zeitschrift, 94 (2).
Borđoš	12	36.43		magnetometry	Hofmann, R., Medović, A., Furholt, M., Medović, I., Pešterac, T.S., Dreibrodt, S., Martini, S., and Hofmann, A., 2019. Late Neolithic multicomponent sites of the Tisza region and the emergence of centripetal settlement layouts. Praehistorische Zeitschrift, 94 (2).
Borđoš	12	38.91		magnetometry	Hofmann, R., Medović, A., Furholt, M., Medović, I., Pešterac, T.S., Dreibrodt, S., Martini, S., and Hofmann, A., 2019. Late Neolithic multicomponent sites of the Tisza region and the emergence of centripetal settlement layouts. Praehistorische Zeitschrift, 94 (2).
Borđoš	12	54.32		magnetometry	Hofmann, R., Medović, A., Furholt, M., Medović, I., Pešterac, T.S., Dreibrodt, S., Martini, S., and Hofmann, A., 2019. Late Neolithic multicomponent sites of the Tisza region and the emergence of centripetal settlement layouts. Praehistorische Zeitschrift, 94 (2).
Borđoš	12	38.57		magnetometry	Hofmann, R., Medović, A., Furholt, M., Medović, I., Pešterac, T.S., Dreibrodt, S., Martini, S., and Hofmann, A., 2019. Late Neolithic multicomponent sites of the Tisza region and the emergence of centripetal settlement layouts. Praehistorische Zeitschrift, 94 (2).
Borđoš	12	70.28		magnetometry	Hofmann, R., Medović, A., Furholt, M., Medović, I., Pešterac, T.S., Dreibrodt, S., Martini, S., and Hofmann, A., 2019. Late Neolithic multicomponent sites of the Tisza region and the emergence of centripetal settlement layouts. Praehistorische Zeitschrift, 94 (2).
Borđoš	12	63.57		magnetometry	Hofmann, R., Medović, A., Furholt, M., Medović, I., Pešterac, T.S., Dreibrodt, S., Martini, S., and Hofmann, A., 2019. Late Neolithic multicomponent sites of the Tisza region and the emergence of centripetal settlement layouts. Praehistorische Zeitschrift, 94 (2).
Borđoš	12	41.11		magnetometry	Hofmann, R., Medović, A., Furholt, M., Medović, I., Pešterac, T.S., Dreibrodt, S., Martini, S., and Hofmann, A., 2019. Late Neolithic multicomponent sites of the Tisza region and the emergence of centripetal settlement layouts. Praehistorische Zeitschrift, 94 (2).
Borđoš	12	50.44		magnetometry	Hofmann, R., Medović, A., Furholt, M., Medović, I., Pešterac, T.S., Dreibrodt, S., Martini, S., and Hofmann, A., 2019. Late Neolithic multicomponent sites of the Tisza region and the emergence of centripetal settlement layouts. Praehistorische Zeitschrift, 94 (2).
Borđoš	12	54.43		magnetometry	Hofmann, R., Medović, A., Furholt, M., Medović, I., Pešterac, T.S., Dreibrodt, S., Martini, S., and Hofmann, A., 2019. Late Neolithic multicomponent sites of the Tisza region and the emergence of centripetal settlement layouts. Praehistorische Zeitschrift, 94 (2).
Borđoš	12	55.13		magnetometry	Hofmann, R., Medović, A., Furholt, M., Medović, I., Pešterac, T.S., Dreibrodt, S., Martini, S., and Hofmann, A., 2019. Late Neolithic multicomponent sites of the Tisza region and the emergence of centripetal settlement layouts. Praehistorische Zeitschrift, 94 (2).
Borđoš	12	17.65		magnetometry	Hofmann, R., Medović, A., Furholt, M., Medović, I., Pešterac, T.S., Dreibrodt, S., Martini, S., and Hofmann, A., 2019. Late Neolithic multicomponent sites of the Tisza region and the emergence of centripetal settlement layouts. Praehistorische Zeitschrift, 94 (2).
Borđoš	12	21.97		magnetometry	Hofmann, R., Medović, A., Furholt, M., Medović, I., Pešterac, T.S., Dreibrodt, S., Martini, S., and Hofmann, A., 2019. Late Neolithic multicomponent sites of the Tisza region and the emergence of centripetal settlement layouts. Praehistorische Zeitschrift, 94 (2).
Borđoš	12	30.24		magnetometry	Hofmann, R., Medović, A., Furholt, M., Medović, I., Pešterac, T.S., Dreibrodt, S., Martini, S., and Hofmann, A., 2019. Late Neolithic multicomponent sites of the Tisza region and the emergence of centripetal settlement layouts. Praehistorische Zeitschrift, 94 (2).
Borđoš	12	48.22		magnetometry	Hofmann, R., Medović, A., Furholt, M., Medović, I., Pešterac, T.S., Dreibrodt, S., Martini, S., and Hofmann, A., 2019. Late Neolithic multicomponent sites of the Tisza region and the emergence of centripetal settlement layouts. Praehistorische Zeitschrift, 94 (2).
Borđoš	12	88.02		magnetometry	Hofmann, R., Medović, A., Furholt, M., Medović, I., Pešterac, T.S., Dreibrodt, S., Martini, S., and Hofmann, A., 2019. Late Neolithic multicomponent sites of the Tisza region and the emergence of centripetal settlement layouts. Praehistorische Zeitschrift, 94 (2).
Borđoš	12	44.46		magnetometry	Hofmann, R., Medović, A., Furholt, M., Medović, I., Pešterac, T.S., Dreibrodt, S., Martini, S., and Hofmann, A., 2019. Late Neolithic multicomponent sites of the Tisza region and the emergence of centripetal settlement layouts. Praehistorische Zeitschrift, 94 (2).
Borđoš	12	16.96		magnetometry	Hofmann, R., Medović, A., Furholt, M., Medović, I., Pešterac, T.S., Dreibrodt, S., Martini, S., and Hofmann, A., 2019. Late Neolithic multicomponent sites of the Tisza region and the emergence of centripetal settlement layouts. Praehistorische Zeitschrift, 94 (2).
Borđoš	12	37.39		magnetometry	Hofmann, R., Medović, A., Furholt, M., Medović, I., Pešterac, T.S., Dreibrodt, S., Martini, S., and Hofmann, A., 2019. Late Neolithic multicomponent sites of the Tisza region and the emergence of centripetal settlement layouts. Praehistorische Zeitschrift, 94 (2).
Borđoš	12	70.35		magnetometry	Hofmann, R., Medović, A., Furholt, M., Medović, I., Pešterac, T.S., Dreibrodt, S., Martini, S., and Hofmann, A., 2019. Late Neolithic multicomponent sites of the Tisza region and the emergence of centripetal settlement layouts. Praehistorische Zeitschrift, 94 (2).
Borđoš	12	58.44		magnetometry	Hofmann, R., Medović, A., Furholt, M., Medović, I., Pešterac, T.S., Dreibrodt, S., Martini, S., and Hofmann, A., 2019. Late Neolithic multicomponent sites of the Tisza region and the emergence of centripetal settlement layouts. Praehistorische Zeitschrift, 94 (2).
Borđoš	12	57.34		magnetometry	Hofmann, R., Medović, A., Furholt, M., Medović, I., Pešterac, T.S., Dreibrodt, S., Martini, S., and Hofmann, A., 2019. Late Neolithic multicomponent sites of the Tisza region and the emergence of centripetal settlement layouts. Praehistorische Zeitschrift, 94 (2).
Borđoš	12	52.84		magnetometry	Hofmann, R., Medović, A., Furholt, M., Medović, I., Pešterac, T.S., Dreibrodt, S., Martini, S., and Hofmann, A., 2019. Late Neolithic multicomponent sites of the Tisza region and the emergence of centripetal settlement layouts. Praehistorische Zeitschrift, 94 (2).
Borđoš	12	58.23		magnetometry	Hofmann, R., Medović, A., Furholt, M., Medović, I., Pešterac, T.S., Dreibrodt, S., Martini, S., and Hofmann, A., 2019. Late Neolithic multicomponent sites of the Tisza region and the emergence of centripetal settlement layouts. Praehistorische Zeitschrift, 94 (2).
Borđoš	12	44.73		magnetometry	Hofmann, R., Medović, A., Furholt, M., Medović, I., Pešterac, T.S., Dreibrodt, S., Martini, S., and Hofmann, A., 2019. Late Neolithic multicomponent sites of the Tisza region and the emergence of centripetal settlement layouts. Praehistorische Zeitschrift, 94 (2).
Borđoš	12	47.26		magnetometry	Hofmann, R., Medović, A., Furholt, M., Medović, I., Pešterac, T.S., Dreibrodt, S., Martini, S., and Hofmann, A., 2019. Late Neolithic multicomponent sites of the Tisza region and the emergence of centripetal settlement layouts. Praehistorische Zeitschrift, 94 (2).
Borđoš	12	54.2		magnetometry	Hofmann, R., Medović, A., Furholt, M., Medović, I., Pešterac, T.S., Dreibrodt, S., Martini, S., and Hofmann, A., 2019. Late Neolithic multicomponent sites of the Tisza region and the emergence of centripetal settlement layouts. Praehistorische Zeitschrift, 94 (2).
Borđoš	12	78.9		magnetometry	Hofmann, R., Medović, A., Furholt, M., Medović, I., Pešterac, T.S., Dreibrodt, S., Martini, S., and Hofmann, A., 2019. Late Neolithic multicomponent sites of the Tisza region and the emergence of centripetal settlement layouts. Praehistorische Zeitschrift, 94 (2).
Borđoš	12	79.31		magnetometry	Hofmann, R., Medović, A., Furholt, M., Medović, I., Pešterac, T.S., Dreibrodt, S., Martini, S., and Hofmann, A., 2019. Late Neolithic multicomponent sites of the Tisza region and the emergence of centripetal settlement layouts. Praehistorische Zeitschrift, 94 (2).
Borđoš	12	69.6		magnetometry	Hofmann, R., Medović, A., Furholt, M., Medović, I., Pešterac, T.S., Dreibrodt, S., Martini, S., and Hofmann, A., 2019. Late Neolithic multicomponent sites of the Tisza region and the emergence of centripetal settlement layouts. Praehistorische Zeitschrift, 94 (2).
Borđoš	12	45.92		magnetometry	Hofmann, R., Medović, A., Furholt, M., Medović, I., Pešterac, T.S., Dreibrodt, S., Martini, S., and Hofmann, A., 2019. Late Neolithic multicomponent sites of the Tisza region and the emergence of centripetal settlement layouts. Praehistorische Zeitschrift, 94 (2).
Borđoš	12	44.86		magnetometry	Hofmann, R., Medović, A., Furholt, M., Medović, I., Pešterac, T.S., Dreibrodt, S., Martini, S., and Hofmann, A., 2019. Late Neolithic multicomponent sites of the Tisza region and the emergence of centripetal settlement layouts. Praehistorische Zeitschrift, 94 (2).
Borđoš	12	101.09		magnetometry	Hofmann, R., Medović, A., Furholt, M., Medović, I., Pešterac, T.S., Dreibrodt, S., Martini, S., and Hofmann, A., 2019. Late Neolithic multicomponent sites of the Tisza region and the emergence of centripetal settlement layouts. Praehistorische Zeitschrift, 94 (2).
Borđoš	12	40.04		magnetometry	Hofmann, R., Medović, A., Furholt, M., Medović, I., Pešterac, T.S., Dreibrodt, S., Martini, S., and Hofmann, A., 2019. Late Neolithic multicomponent sites of the Tisza region and the emergence of centripetal settlement layouts. Praehistorische Zeitschrift, 94 (2).
Borđoš	12	123.15		magnetometry	Hofmann, R., Medović, A., Furholt, M., Medović, I., Pešterac, T.S., Dreibrodt, S., Martini, S., and Hofmann, A., 2019. Late Neolithic multicomponent sites of the Tisza region and the emergence of centripetal settlement layouts. Praehistorische Zeitschrift, 94 (2).
Borđoš	12	80.11		magnetometry	Hofmann, R., Medović, A., Furholt, M., Medović, I., Pešterac, T.S., Dreibrodt, S., Martini, S., and Hofmann, A., 2019. Late Neolithic multicomponent sites of the Tisza region and the emergence of centripetal settlement layouts. Praehistorische Zeitschrift, 94 (2).
Borđoš	12	32.07		magnetometry	Hofmann, R., Medović, A., Furholt, M., Medović, I., Pešterac, T.S., Dreibrodt, S., Martini, S., and Hofmann, A., 2019. Late Neolithic multicomponent sites of the Tisza region and the emergence of centripetal settlement layouts. Praehistorische Zeitschrift, 94 (2).
Borđoš	12	60.96		magnetometry	Hofmann, R., Medović, A., Furholt, M., Medović, I., Pešterac, T.S., Dreibrodt, S., Martini, S., and Hofmann, A., 2019. Late Neolithic multicomponent sites of the Tisza region and the emergence of centripetal settlement layouts. Praehistorische Zeitschrift, 94 (2).
Borđoš	12	16.06		magnetometry	Hofmann, R., Medović, A., Furholt, M., Medović, I., Pešterac, T.S., Dreibrodt, S., Martini, S., and Hofmann, A., 2019. Late Neolithic multicomponent sites of the Tisza region and the emergence of centripetal settlement layouts. Praehistorische Zeitschrift, 94 (2).
Borđoš	12	61.05		magnetometry	Hofmann, R., Medović, A., Furholt, M., Medović, I., Pešterac, T.S., Dreibrodt, S., Martini, S., and Hofmann, A., 2019. Late Neolithic multicomponent sites of the Tisza region and the emergence of centripetal settlement layouts. Praehistorische Zeitschrift, 94 (2).
Borđoš	12	84.05		magnetometry	Hofmann, R., Medović, A., Furholt, M., Medović, I., Pešterac, T.S., Dreibrodt, S., Martini, S., and Hofmann, A., 2019. Late Neolithic multicomponent sites of the Tisza region and the emergence of centripetal settlement layouts. Praehistorische Zeitschrift, 94 (2).
Borđoš	12	92.07		magnetometry	Hofmann, R., Medović, A., Furholt, M., Medović, I., Pešterac, T.S., Dreibrodt, S., Martini, S., and Hofmann, A., 2019. Late Neolithic multicomponent sites of the Tisza region and the emergence of centripetal settlement layouts. Praehistorische Zeitschrift, 94 (2).
Borđoš	12	53.53		magnetometry	Hofmann, R., Medović, A., Furholt, M., Medović, I., Pešterac, T.S., Dreibrodt, S., Martini, S., and Hofmann, A., 2019. Late Neolithic multicomponent sites of the Tisza region and the emergence of centripetal settlement layouts. Praehistorische Zeitschrift, 94 (2).
Borđoš	12	93.27		magnetometry	Hofmann, R., Medović, A., Furholt, M., Medović, I., Pešterac, T.S., Dreibrodt, S., Martini, S., and Hofmann, A., 2019. Late Neolithic multicomponent sites of the Tisza region and the emergence of centripetal settlement layouts. Praehistorische Zeitschrift, 94 (2).
Borđoš	12	59.11		magnetometry	Hofmann, R., Medović, A., Furholt, M., Medović, I., Pešterac, T.S., Dreibrodt, S., Martini, S., and Hofmann, A., 2019. Late Neolithic multicomponent sites of the Tisza region and the emergence of centripetal settlement layouts. Praehistorische Zeitschrift, 94 (2).
Borđoš	12	76.55		magnetometry	Hofmann, R., Medović, A., Furholt, M., Medović, I., Pešterac, T.S., Dreibrodt, S., Martini, S., and Hofmann, A., 2019. Late Neolithic multicomponent sites of the Tisza region and the emergence of centripetal settlement layouts. Praehistorische Zeitschrift, 94 (2).
Borđoš	12	74.94		magnetometry	Hofmann, R., Medović, A., Furholt, M., Medović, I., Pešterac, T.S., Dreibrodt, S., Martini, S., and Hofmann, A., 2019. Late Neolithic multicomponent sites of the Tisza region and the emergence of centripetal settlement layouts. Praehistorische Zeitschrift, 94 (2).
Borđoš	12	112.83		magnetometry	Hofmann, R., Medović, A., Furholt, M., Medović, I., Pešterac, T.S., Dreibrodt, S., Martini, S., and Hofmann, A., 2019. Late Neolithic multicomponent sites of the Tisza region and the emergence of centripetal settlement layouts. Praehistorische Zeitschrift, 94 (2).
Borđoš	12	65.56		magnetometry	Hofmann, R., Medović, A., Furholt, M., Medović, I., Pešterac, T.S., Dreibrodt, S., Martini, S., and Hofmann, A., 2019. Late Neolithic multicomponent sites of the Tisza region and the emergence of centripetal settlement layouts. Praehistorische Zeitschrift, 94 (2).
Borđoš	12	82.43		magnetometry	Hofmann, R., Medović, A., Furholt, M., Medović, I., Pešterac, T.S., Dreibrodt, S., Martini, S., and Hofmann, A., 2019. Late Neolithic multicomponent sites of the Tisza region and the emergence of centripetal settlement layouts. Praehistorische Zeitschrift, 94 (2).
Borđoš	12	80.27		magnetometry	Hofmann, R., Medović, A., Furholt, M., Medović, I., Pešterac, T.S., Dreibrodt, S., Martini, S., and Hofmann, A., 2019. Late Neolithic multicomponent sites of the Tisza region and the emergence of centripetal settlement layouts. Praehistorische Zeitschrift, 94 (2).
Borđoš	12	79.72		magnetometry	Hofmann, R., Medović, A., Furholt, M., Medović, I., Pešterac, T.S., Dreibrodt, S., Martini, S., and Hofmann, A., 2019. Late Neolithic multicomponent sites of the Tisza region and the emergence of centripetal settlement layouts. Praehistorische Zeitschrift, 94 (2).
Borđoš	12	43.16		magnetometry	Hofmann, R., Medović, A., Furholt, M., Medović, I., Pešterac, T.S., Dreibrodt, S., Martini, S., and Hofmann, A., 2019. Late Neolithic multicomponent sites of the Tisza region and the emergence of centripetal settlement layouts. Praehistorische Zeitschrift, 94 (2).
Borđoš	12	42.15		magnetometry	Hofmann, R., Medović, A., Furholt, M., Medović, I., Pešterac, T.S., Dreibrodt, S., Martini, S., and Hofmann, A., 2019. Late Neolithic multicomponent sites of the Tisza region and the emergence of centripetal settlement layouts. Praehistorische Zeitschrift, 94 (2).
Borđoš	12	80.62		magnetometry	Hofmann, R., Medović, A., Furholt, M., Medović, I., Pešterac, T.S., Dreibrodt, S., Martini, S., and Hofmann, A., 2019. Late Neolithic multicomponent sites of the Tisza region and the emergence of centripetal settlement layouts. Praehistorische Zeitschrift, 94 (2).
Borđoš	12	83.46		magnetometry	Hofmann, R., Medović, A., Furholt, M., Medović, I., Pešterac, T.S., Dreibrodt, S., Martini, S., and Hofmann, A., 2019. Late Neolithic multicomponent sites of the Tisza region and the emergence of centripetal settlement layouts. Praehistorische Zeitschrift, 94 (2).
Borđoš	12	30.53		magnetometry	Hofmann, R., Medović, A., Furholt, M., Medović, I., Pešterac, T.S., Dreibrodt, S., Martini, S., and Hofmann, A., 2019. Late Neolithic multicomponent sites of the Tisza region and the emergence of centripetal settlement layouts. Praehistorische Zeitschrift, 94 (2).
Borđoš	12	81.7		magnetometry	Hofmann, R., Medović, A., Furholt, M., Medović, I., Pešterac, T.S., Dreibrodt, S., Martini, S., and Hofmann, A., 2019. Late Neolithic multicomponent sites of the Tisza region and the emergence of centripetal settlement layouts. Praehistorische Zeitschrift, 94 (2).
Borđoš	12	45.56		magnetometry	Hofmann, R., Medović, A., Furholt, M., Medović, I., Pešterac, T.S., Dreibrodt, S., Martini, S., and Hofmann, A., 2019. Late Neolithic multicomponent sites of the Tisza region and the emergence of centripetal settlement layouts. Praehistorische Zeitschrift, 94 (2).
Borđoš	12	42.35		magnetometry	Hofmann, R., Medović, A., Furholt, M., Medović, I., Pešterac, T.S., Dreibrodt, S., Martini, S., and Hofmann, A., 2019. Late Neolithic multicomponent sites of the Tisza region and the emergence of centripetal settlement layouts. Praehistorische Zeitschrift, 94 (2).
Borđoš	12	62.22		magnetometry	Hofmann, R., Medović, A., Furholt, M., Medović, I., Pešterac, T.S., Dreibrodt, S., Martini, S., and Hofmann, A., 2019. Late Neolithic multicomponent sites of the Tisza region and the emergence of centripetal settlement layouts. Praehistorische Zeitschrift, 94 (2).
Borđoš	12	56.11		magnetometry	Hofmann, R., Medović, A., Furholt, M., Medović, I., Pešterac, T.S., Dreibrodt, S., Martini, S., and Hofmann, A., 2019. Late Neolithic multicomponent sites of the Tisza region and the emergence of centripetal settlement layouts. Praehistorische Zeitschrift, 94 (2).
Borđoš	12	51.37		magnetometry	Hofmann, R., Medović, A., Furholt, M., Medović, I., Pešterac, T.S., Dreibrodt, S., Martini, S., and Hofmann, A., 2019. Late Neolithic multicomponent sites of the Tisza region and the emergence of centripetal settlement layouts. Praehistorische Zeitschrift, 94 (2).
Borđoš	12	48.26		magnetometry	Hofmann, R., Medović, A., Furholt, M., Medović, I., Pešterac, T.S., Dreibrodt, S., Martini, S., and Hofmann, A., 2019. Late Neolithic multicomponent sites of the Tisza region and the emergence of centripetal settlement layouts. Praehistorische Zeitschrift, 94 (2).
Borđoš	12	71.68		magnetometry	Hofmann, R., Medović, A., Furholt, M., Medović, I., Pešterac, T.S., Dreibrodt, S., Martini, S., and Hofmann, A., 2019. Late Neolithic multicomponent sites of the Tisza region and the emergence of centripetal settlement layouts. Praehistorische Zeitschrift, 94 (2).
Borđoš	12	54.82		magnetometry	Hofmann, R., Medović, A., Furholt, M., Medović, I., Pešterac, T.S., Dreibrodt, S., Martini, S., and Hofmann, A., 2019. Late Neolithic multicomponent sites of the Tisza region and the emergence of centripetal settlement layouts. Praehistorische Zeitschrift, 94 (2).
Borđoš	12	72.03		magnetometry	Hofmann, R., Medović, A., Furholt, M., Medović, I., Pešterac, T.S., Dreibrodt, S., Martini, S., and Hofmann, A., 2019. Late Neolithic multicomponent sites of the Tisza region and the emergence of centripetal settlement layouts. Praehistorische Zeitschrift, 94 (2).
Borđoš	12	48.16		magnetometry	Hofmann, R., Medović, A., Furholt, M., Medović, I., Pešterac, T.S., Dreibrodt, S., Martini, S., and Hofmann, A., 2019. Late Neolithic multicomponent sites of the Tisza region and the emergence of centripetal settlement layouts. Praehistorische Zeitschrift, 94 (2).
Borđoš	12	44.7		magnetometry	Hofmann, R., Medović, A., Furholt, M., Medović, I., Pešterac, T.S., Dreibrodt, S., Martini, S., and Hofmann, A., 2019. Late Neolithic multicomponent sites of the Tisza region and the emergence of centripetal settlement layouts. Praehistorische Zeitschrift, 94 (2).
Borđoš	12	27.72		magnetometry	Hofmann, R., Medović, A., Furholt, M., Medović, I., Pešterac, T.S., Dreibrodt, S., Martini, S., and Hofmann, A., 2019. Late Neolithic multicomponent sites of the Tisza region and the emergence of centripetal settlement layouts. Praehistorische Zeitschrift, 94 (2).
Borđoš	12	75.76		magnetometry	Hofmann, R., Medović, A., Furholt, M., Medović, I., Pešterac, T.S., Dreibrodt, S., Martini, S., and Hofmann, A., 2019. Late Neolithic multicomponent sites of the Tisza region and the emergence of centripetal settlement layouts. Praehistorische Zeitschrift, 94 (2).
Borđoš	12	25.72		magnetometry	Hofmann, R., Medović, A., Furholt, M., Medović, I., Pešterac, T.S., Dreibrodt, S., Martini, S., and Hofmann, A., 2019. Late Neolithic multicomponent sites of the Tisza region and the emergence of centripetal settlement layouts. Praehistorische Zeitschrift, 94 (2).
Borđoš	12	60.92		magnetometry	Hofmann, R., Medović, A., Furholt, M., Medović, I., Pešterac, T.S., Dreibrodt, S., Martini, S., and Hofmann, A., 2019. Late Neolithic multicomponent sites of the Tisza region and the emergence of centripetal settlement layouts. Praehistorische Zeitschrift, 94 (2).
Borđoš	12	48.17		magnetometry	Hofmann, R., Medović, A., Furholt, M., Medović, I., Pešterac, T.S., Dreibrodt, S., Martini, S., and Hofmann, A., 2019. Late Neolithic multicomponent sites of the Tisza region and the emergence of centripetal settlement layouts. Praehistorische Zeitschrift, 94 (2).
Borđoš	12	33.25		magnetometry	Hofmann, R., Medović, A., Furholt, M., Medović, I., Pešterac, T.S., Dreibrodt, S., Martini, S., and Hofmann, A., 2019. Late Neolithic multicomponent sites of the Tisza region and the emergence of centripetal settlement layouts. Praehistorische Zeitschrift, 94 (2).
Borđoš	12	64.68		magnetometry	Hofmann, R., Medović, A., Furholt, M., Medović, I., Pešterac, T.S., Dreibrodt, S., Martini, S., and Hofmann, A., 2019. Late Neolithic multicomponent sites of the Tisza region and the emergence of centripetal settlement layouts. Praehistorische Zeitschrift, 94 (2).
Borđoš	12	47.18		magnetometry	Hofmann, R., Medović, A., Furholt, M., Medović, I., Pešterac, T.S., Dreibrodt, S., Martini, S., and Hofmann, A., 2019. Late Neolithic multicomponent sites of the Tisza region and the emergence of centripetal settlement layouts. Praehistorische Zeitschrift, 94 (2).
Borđoš	12	39.49		magnetometry	Hofmann, R., Medović, A., Furholt, M., Medović, I., Pešterac, T.S., Dreibrodt, S., Martini, S., and Hofmann, A., 2019. Late Neolithic multicomponent sites of the Tisza region and the emergence of centripetal settlement layouts. Praehistorische Zeitschrift, 94 (2).
Borđoš	12	33.85		magnetometry	Hofmann, R., Medović, A., Furholt, M., Medović, I., Pešterac, T.S., Dreibrodt, S., Martini, S., and Hofmann, A., 2019. Late Neolithic multicomponent sites of the Tisza region and the emergence of centripetal settlement layouts. Praehistorische Zeitschrift, 94 (2).
Borđoš	12	87.05		magnetometry	Hofmann, R., Medović, A., Furholt, M., Medović, I., Pešterac, T.S., Dreibrodt, S., Martini, S., and Hofmann, A., 2019. Late Neolithic multicomponent sites of the Tisza region and the emergence of centripetal settlement layouts. Praehistorische Zeitschrift, 94 (2).
Borđoš	12	50.55		magnetometry	Hofmann, R., Medović, A., Furholt, M., Medović, I., Pešterac, T.S., Dreibrodt, S., Martini, S., and Hofmann, A., 2019. Late Neolithic multicomponent sites of the Tisza region and the emergence of centripetal settlement layouts. Praehistorische Zeitschrift, 94 (2).
Borđoš	12	51.12		magnetometry	Hofmann, R., Medović, A., Furholt, M., Medović, I., Pešterac, T.S., Dreibrodt, S., Martini, S., and Hofmann, A., 2019. Late Neolithic multicomponent sites of the Tisza region and the emergence of centripetal settlement layouts. Praehistorische Zeitschrift, 94 (2).
Borđoš	12	53.19		magnetometry	Hofmann, R., Medović, A., Furholt, M., Medović, I., Pešterac, T.S., Dreibrodt, S., Martini, S., and Hofmann, A., 2019. Late Neolithic multicomponent sites of the Tisza region and the emergence of centripetal settlement layouts. Praehistorische Zeitschrift, 94 (2).
Borđoš	12	55.64		magnetometry	Hofmann, R., Medović, A., Furholt, M., Medović, I., Pešterac, T.S., Dreibrodt, S., Martini, S., and Hofmann, A., 2019. Late Neolithic multicomponent sites of the Tisza region and the emergence of centripetal settlement layouts. Praehistorische Zeitschrift, 94 (2).
Borđoš	12	86.34		magnetometry	Hofmann, R., Medović, A., Furholt, M., Medović, I., Pešterac, T.S., Dreibrodt, S., Martini, S., and Hofmann, A., 2019. Late Neolithic multicomponent sites of the Tisza region and the emergence of centripetal settlement layouts. Praehistorische Zeitschrift, 94 (2).
Borđoš	12	55.9		magnetometry	Hofmann, R., Medović, A., Furholt, M., Medović, I., Pešterac, T.S., Dreibrodt, S., Martini, S., and Hofmann, A., 2019. Late Neolithic multicomponent sites of the Tisza region and the emergence of centripetal settlement layouts. Praehistorische Zeitschrift, 94 (2).
Borđoš	12	48.28		magnetometry	Hofmann, R., Medović, A., Furholt, M., Medović, I., Pešterac, T.S., Dreibrodt, S., Martini, S., and Hofmann, A., 2019. Late Neolithic multicomponent sites of the Tisza region and the emergence of centripetal settlement layouts. Praehistorische Zeitschrift, 94 (2).
Borđoš	12	71.84		magnetometry	Hofmann, R., Medović, A., Furholt, M., Medović, I., Pešterac, T.S., Dreibrodt, S., Martini, S., and Hofmann, A., 2019. Late Neolithic multicomponent sites of the Tisza region and the emergence of centripetal settlement layouts. Praehistorische Zeitschrift, 94 (2).
Borđoš	12	47.27		magnetometry	Hofmann, R., Medović, A., Furholt, M., Medović, I., Pešterac, T.S., Dreibrodt, S., Martini, S., and Hofmann, A., 2019. Late Neolithic multicomponent sites of the Tisza region and the emergence of centripetal settlement layouts. Praehistorische Zeitschrift, 94 (2).
Borđoš	12	50.74		magnetometry	Hofmann, R., Medović, A., Furholt, M., Medović, I., Pešterac, T.S., Dreibrodt, S., Martini, S., and Hofmann, A., 2019. Late Neolithic multicomponent sites of the Tisza region and the emergence of centripetal settlement layouts. Praehistorische Zeitschrift, 94 (2).
Borđoš	12	38.53		magnetometry	Hofmann, R., Medović, A., Furholt, M., Medović, I., Pešterac, T.S., Dreibrodt, S., Martini, S., and Hofmann, A., 2019. Late Neolithic multicomponent sites of the Tisza region and the emergence of centripetal settlement layouts. Praehistorische Zeitschrift, 94 (2).
Borđoš	12	21.34		magnetometry	Hofmann, R., Medović, A., Furholt, M., Medović, I., Pešterac, T.S., Dreibrodt, S., Martini, S., and Hofmann, A., 2019. Late Neolithic multicomponent sites of the Tisza region and the emergence of centripetal settlement layouts. Praehistorische Zeitschrift, 94 (2).
Borđoš	12	17.91		magnetometry	Hofmann, R., Medović, A., Furholt, M., Medović, I., Pešterac, T.S., Dreibrodt, S., Martini, S., and Hofmann, A., 2019. Late Neolithic multicomponent sites of the Tisza region and the emergence of centripetal settlement layouts. Praehistorische Zeitschrift, 94 (2).
Borđoš	12	24.79		magnetometry	Hofmann, R., Medović, A., Furholt, M., Medović, I., Pešterac, T.S., Dreibrodt, S., Martini, S., and Hofmann, A., 2019. Late Neolithic multicomponent sites of the Tisza region and the emergence of centripetal settlement layouts. Praehistorische Zeitschrift, 94 (2).
Borđoš	12	46.32		magnetometry	Hofmann, R., Medović, A., Furholt, M., Medović, I., Pešterac, T.S., Dreibrodt, S., Martini, S., and Hofmann, A., 2019. Late Neolithic multicomponent sites of the Tisza region and the emergence of centripetal settlement layouts. Praehistorische Zeitschrift, 94 (2).
Borđoš	12	91.51		magnetometry	Hofmann, R., Medović, A., Furholt, M., Medović, I., Pešterac, T.S., Dreibrodt, S., Martini, S., and Hofmann, A., 2019. Late Neolithic multicomponent sites of the Tisza region and the emergence of centripetal settlement layouts. Praehistorische Zeitschrift, 94 (2).
Borđoš	12	73.07		magnetometry	Hofmann, R., Medović, A., Furholt, M., Medović, I., Pešterac, T.S., Dreibrodt, S., Martini, S., and Hofmann, A., 2019. Late Neolithic multicomponent sites of the Tisza region and the emergence of centripetal settlement layouts. Praehistorische Zeitschrift, 94 (2).
Borđoš	12	70.37		magnetometry	Hofmann, R., Medović, A., Furholt, M., Medović, I., Pešterac, T.S., Dreibrodt, S., Martini, S., and Hofmann, A., 2019. Late Neolithic multicomponent sites of the Tisza region and the emergence of centripetal settlement layouts. Praehistorische Zeitschrift, 94 (2).
Borđoš	12	68.67		magnetometry	Hofmann, R., Medović, A., Furholt, M., Medović, I., Pešterac, T.S., Dreibrodt, S., Martini, S., and Hofmann, A., 2019. Late Neolithic multicomponent sites of the Tisza region and the emergence of centripetal settlement layouts. Praehistorische Zeitschrift, 94 (2).
Borđoš	12	34.91		magnetometry	Hofmann, R., Medović, A., Furholt, M., Medović, I., Pešterac, T.S., Dreibrodt, S., Martini, S., and Hofmann, A., 2019. Late Neolithic multicomponent sites of the Tisza region and the emergence of centripetal settlement layouts. Praehistorische Zeitschrift, 94 (2).
Borđoš	12	72.04		magnetometry	Hofmann, R., Medović, A., Furholt, M., Medović, I., Pešterac, T.S., Dreibrodt, S., Martini, S., and Hofmann, A., 2019. Late Neolithic multicomponent sites of the Tisza region and the emergence of centripetal settlement layouts. Praehistorische Zeitschrift, 94 (2).
Borđoš	12	40.03		magnetometry	Hofmann, R., Medović, A., Furholt, M., Medović, I., Pešterac, T.S., Dreibrodt, S., Martini, S., and Hofmann, A., 2019. Late Neolithic multicomponent sites of the Tisza region and the emergence of centripetal settlement layouts. Praehistorische Zeitschrift, 94 (2).
Borđoš	12	25.54		magnetometry	Hofmann, R., Medović, A., Furholt, M., Medović, I., Pešterac, T.S., Dreibrodt, S., Martini, S., and Hofmann, A., 2019. Late Neolithic multicomponent sites of the Tisza region and the emergence of centripetal settlement layouts. Praehistorische Zeitschrift, 94 (2).
Borđoš	12	27.8		magnetometry	Hofmann, R., Medović, A., Furholt, M., Medović, I., Pešterac, T.S., Dreibrodt, S., Martini, S., and Hofmann, A., 2019. Late Neolithic multicomponent sites of the Tisza region and the emergence of centripetal settlement layouts. Praehistorische Zeitschrift, 94 (2).
Borđoš	12	43.07		magnetometry	Hofmann, R., Medović, A., Furholt, M., Medović, I., Pešterac, T.S., Dreibrodt, S., Martini, S., and Hofmann, A., 2019. Late Neolithic multicomponent sites of the Tisza region and the emergence of centripetal settlement layouts. Praehistorische Zeitschrift, 94 (2).
Borđoš	12	92.94		magnetometry	Hofmann, R., Medović, A., Furholt, M., Medović, I., Pešterac, T.S., Dreibrodt, S., Martini, S., and Hofmann, A., 2019. Late Neolithic multicomponent sites of the Tisza region and the emergence of centripetal settlement layouts. Praehistorische Zeitschrift, 94 (2).
Borđoš	12	92.39		magnetometry	Hofmann, R., Medović, A., Furholt, M., Medović, I., Pešterac, T.S., Dreibrodt, S., Martini, S., and Hofmann, A., 2019. Late Neolithic multicomponent sites of the Tisza region and the emergence of centripetal settlement layouts. Praehistorische Zeitschrift, 94 (2).
Borđoš	12	75.69		magnetometry	Hofmann, R., Medović, A., Furholt, M., Medović, I., Pešterac, T.S., Dreibrodt, S., Martini, S., and Hofmann, A., 2019. Late Neolithic multicomponent sites of the Tisza region and the emergence of centripetal settlement layouts. Praehistorische Zeitschrift, 94 (2).
Borđoš	12	82.16		magnetometry	Hofmann, R., Medović, A., Furholt, M., Medović, I., Pešterac, T.S., Dreibrodt, S., Martini, S., and Hofmann, A., 2019. Late Neolithic multicomponent sites of the Tisza region and the emergence of centripetal settlement layouts. Praehistorische Zeitschrift, 94 (2).
Borđoš	12	63.98		magnetometry	Hofmann, R., Medović, A., Furholt, M., Medović, I., Pešterac, T.S., Dreibrodt, S., Martini, S., and Hofmann, A., 2019. Late Neolithic multicomponent sites of the Tisza region and the emergence of centripetal settlement layouts. Praehistorische Zeitschrift, 94 (2).
Borđoš	12	38.03		magnetometry	Hofmann, R., Medović, A., Furholt, M., Medović, I., Pešterac, T.S., Dreibrodt, S., Martini, S., and Hofmann, A., 2019. Late Neolithic multicomponent sites of the Tisza region and the emergence of centripetal settlement layouts. Praehistorische Zeitschrift, 94 (2).
Borđoš	12	49.96		magnetometry	Hofmann, R., Medović, A., Furholt, M., Medović, I., Pešterac, T.S., Dreibrodt, S., Martini, S., and Hofmann, A., 2019. Late Neolithic multicomponent sites of the Tisza region and the emergence of centripetal settlement layouts. Praehistorische Zeitschrift, 94 (2).
Borđoš	12	45.14		magnetometry	Hofmann, R., Medović, A., Furholt, M., Medović, I., Pešterac, T.S., Dreibrodt, S., Martini, S., and Hofmann, A., 2019. Late Neolithic multicomponent sites of the Tisza region and the emergence of centripetal settlement layouts. Praehistorische Zeitschrift, 94 (2).
Borđoš	12	50.6		magnetometry	Hofmann, R., Medović, A., Furholt, M., Medović, I., Pešterac, T.S., Dreibrodt, S., Martini, S., and Hofmann, A., 2019. Late Neolithic multicomponent sites of the Tisza region and the emergence of centripetal settlement layouts. Praehistorische Zeitschrift, 94 (2).
Borđoš	12	19.3		magnetometry	Hofmann, R., Medović, A., Furholt, M., Medović, I., Pešterac, T.S., Dreibrodt, S., Martini, S., and Hofmann, A., 2019. Late Neolithic multicomponent sites of the Tisza region and the emergence of centripetal settlement layouts. Praehistorische Zeitschrift, 94 (2).
Borđoš	12	22.4		magnetometry	Hofmann, R., Medović, A., Furholt, M., Medović, I., Pešterac, T.S., Dreibrodt, S., Martini, S., and Hofmann, A., 2019. Late Neolithic multicomponent sites of the Tisza region and the emergence of centripetal settlement layouts. Praehistorische Zeitschrift, 94 (2).
Borđoš	12	14.7		magnetometry	Hofmann, R., Medović, A., Furholt, M., Medović, I., Pešterac, T.S., Dreibrodt, S., Martini, S., and Hofmann, A., 2019. Late Neolithic multicomponent sites of the Tisza region and the emergence of centripetal settlement layouts. Praehistorische Zeitschrift, 94 (2).
Borđoš	12	54		magnetometry	Hofmann, R., Medović, A., Furholt, M., Medović, I., Pešterac, T.S., Dreibrodt, S., Martini, S., and Hofmann, A., 2019. Late Neolithic multicomponent sites of the Tisza region and the emergence of centripetal settlement layouts. Praehistorische Zeitschrift, 94 (2).
Borđoš	12	60.28		magnetometry	Hofmann, R., Medović, A., Furholt, M., Medović, I., Pešterac, T.S., Dreibrodt, S., Martini, S., and Hofmann, A., 2019. Late Neolithic multicomponent sites of the Tisza region and the emergence of centripetal settlement layouts. Praehistorische Zeitschrift, 94 (2).
Borđoš	12	46.98		magnetometry	Hofmann, R., Medović, A., Furholt, M., Medović, I., Pešterac, T.S., Dreibrodt, S., Martini, S., and Hofmann, A., 2019. Late Neolithic multicomponent sites of the Tisza region and the emergence of centripetal settlement layouts. Praehistorische Zeitschrift, 94 (2).
Borđoš	12	29.41		magnetometry	Hofmann, R., Medović, A., Furholt, M., Medović, I., Pešterac, T.S., Dreibrodt, S., Martini, S., and Hofmann, A., 2019. Late Neolithic multicomponent sites of the Tisza region and the emergence of centripetal settlement layouts. Praehistorische Zeitschrift, 94 (2).
Borđoš	12	42.14		magnetometry	Hofmann, R., Medović, A., Furholt, M., Medović, I., Pešterac, T.S., Dreibrodt, S., Martini, S., and Hofmann, A., 2019. Late Neolithic multicomponent sites of the Tisza region and the emergence of centripetal settlement layouts. Praehistorische Zeitschrift, 94 (2).
Borđoš	12	61.64		magnetometry	Hofmann, R., Medović, A., Furholt, M., Medović, I., Pešterac, T.S., Dreibrodt, S., Martini, S., and Hofmann, A., 2019. Late Neolithic multicomponent sites of the Tisza region and the emergence of centripetal settlement layouts. Praehistorische Zeitschrift, 94 (2).
Borđoš	12	87.01		magnetometry	Hofmann, R., Medović, A., Furholt, M., Medović, I., Pešterac, T.S., Dreibrodt, S., Martini, S., and Hofmann, A., 2019. Late Neolithic multicomponent sites of the Tisza region and the emergence of centripetal settlement layouts. Praehistorische Zeitschrift, 94 (2).
Branč-Helyföldek (Copper Age)	14	192	17	excavation	Vladár, J., Lichardus, J., 1968. Erforschung der frühäneolithischen Siedlungen in Branč. Slovenská archeológia, 16.2, 263-352.	communal structure (Vladar/Lichardus 1968)
Branč-Helyföldek (Copper Age)	14	52	52	excavation	Vladár, J., Lichardus, J., 1968. Erforschung der frühäneolithischen Siedlungen in Branč. Slovenská archeológia, 16.2, 263-352.
Branč-Helyföldek (Copper Age)	14	22.3	73	excavation	Vladár, J., Lichardus, J., 1968. Erforschung der frühäneolithischen Siedlungen in Branč. Slovenská archeológia, 16.2, 263-352.
Branč-Helyföldek (Copper Age)	14	15.5	75	excavation	Vladár, J., Lichardus, J., 1968. Erforschung der frühäneolithischen Siedlungen in Branč. Slovenská archeológia, 16.2, 263-352.
Branč-Helyföldek (Copper Age)	14	12.7	77	excavation	Vladár, J., Lichardus, J., 1968. Erforschung der frühäneolithischen Siedlungen in Branč. Slovenská archeológia, 16.2, 263-352.
Branč-Helyföldek (Copper Age)	14	18.5	78	excavation	Vladár, J., Lichardus, J., 1968. Erforschung der frühäneolithischen Siedlungen in Branč. Slovenská archeológia, 16.2, 263-352.
Branč-Helyföldek (Copper Age)	14	13.3	79	excavation	Vladár, J., Lichardus, J., 1968. Erforschung der frühäneolithischen Siedlungen in Branč. Slovenská archeológia, 16.2, 263-352.
Branč-Helyföldek (Copper Age)	14	16.7	104	excavation	Vladár, J., Lichardus, J., 1968. Erforschung der frühäneolithischen Siedlungen in Branč. Slovenská archeológia, 16.2, 263-352.
Branč-Helyföldek (Copper Age)	14	152.1	130	excavation	Vladár, J., Lichardus, J., 1968. Erforschung der frühäneolithischen Siedlungen in Branč. Slovenská archeológia, 16.2, 263-352.	communal structure (Vladar/Lichardus 1968)
Branč-Helyföldek (Copper Age)	14	278.3	131	excavation	Vladár, J., Lichardus, J., 1968. Erforschung der frühäneolithischen Siedlungen in Branč. Slovenská archeológia, 16.2, 263-352.	communal structure (Vladar/Lichardus 1968)
Branč-Helyföldek (Copper Age)	14	51.3	132	excavation	Vladár, J., Lichardus, J., 1968. Erforschung der frühäneolithischen Siedlungen in Branč. Slovenská archeológia, 16.2, 263-352.
Brunn am Gebirge	15	83	1	excavation/magnetometry	Stadler/Kotova 2021, Fig 1.22
Brunn am Gebirge	15	173	3	excavation/magnetometry	Stadler/Kotova 2021, Fig 1.22
Brunn am Gebirge	15	143	4	excavation/magnetometry	Stadler/Kotova 2021, Fig 1.22
Brunn am Gebirge	15	154	6	excavation/magnetometry	Stadler/Kotova 2021, Fig 1.22
Brunn am Gebirge	15	141	7	excavation/magnetometry	Stadler/Kotova 2021, Fig 1.22
Brunn am Gebirge	15	151	8	excavation/magnetometry	Stadler/Kotova 2021, Fig 1.22
Brunn am Gebirge	15	154	9	excavation/magnetometry	Stadler/Kotova 2021, Fig 1.22
Brunn am Gebirge	15	147	10	excavation/magnetometry	Stadler/Kotova 2021, Fig 1.22
Brunn am Gebirge	15	152	11	excavation/magnetometry	Stadler/Kotova 2021, Fig 1.22
Brunn am Gebirge	15	155	12	excavation/magnetometry	Stadler/Kotova 2021, Fig 1.22
Brunn am Gebirge	15	164	13	excavation/magnetometry	Stadler/Kotova 2021, Fig 1.22
Brunn am Gebirge	15	152	15	excavation/magnetometry	Stadler/Kotova 2021, Fig 1.22
Brunn am Gebirge	15	152.5	16	excavation/magnetometry	Stadler/Kotova 2021, Fig 1.22
Brunn am Gebirge	15	172	17	excavation/magnetometry	Stadler/Kotova 2021, Fig 1.22
Brunn am Gebirge	15	160	18	excavation/magnetometry	Stadler/Kotova 2021, Fig 1.22
Brunn am Gebirge	15	152	19	excavation/magnetometry	Stadler/Kotova 2021, Fig 1.22
Brunn am Gebirge	15	168	20	excavation/magnetometry	Stadler/Kotova 2021, Fig 1.22
Brunn am Gebirge	15	150	21	excavation/magnetometry	Stadler/Kotova 2021, Fig 1.22
Brunn am Gebirge	15	139	22	excavation/magnetometry	Stadler/Kotova 2021, Fig 1.22
Brunn am Gebirge	15	160	23	excavation/magnetometry	Stadler/Kotova 2021, Fig 1.22
Brunn am Gebirge	15	162	24	excavation/magnetometry	Stadler/Kotova 2021, Fig 1.22
Brunn am Gebirge	15	148	25	excavation/magnetometry	Stadler/Kotova 2021, Fig 1.22
Brunn am Gebirge	15	160	26	excavation/magnetometry	Stadler/Kotova 2021, Fig 1.22
Brunn am Gebirge	15	151	27	excavation/magnetometry	Stadler/Kotova 2021, Fig 1.22
Brunn am Gebirge	15	155	28	excavation/magnetometry	Stadler/Kotova 2021, Fig 1.22
Brunn am Gebirge	15	156	29	excavation/magnetometry	Stadler/Kotova 2021, Fig 1.22
Brunn am Gebirge	15	149	30	excavation/magnetometry	Stadler/Kotova 2021, Fig 1.22
Brunn am Gebirge	15	158	31	excavation/magnetometry	Stadler/Kotova 2021, Fig 1.22
Brunn am Gebirge	15	149	32	excavation/magnetometry	Stadler/Kotova 2021, Fig 1.22
Brunn am Gebirge	15	159	33	excavation/magnetometry	Stadler/Kotova 2021, Fig 1.22
Brunn am Gebirge	15	157	34	excavation/magnetometry	Stadler/Kotova 2021, Fig 1.22
Brunn am Gebirge	15	156	35	excavation/magnetometry	Stadler/Kotova 2021, Fig 1.22
Brunn am Gebirge	15	150	36	excavation/magnetometry	Stadler/Kotova 2021, Fig 1.22
Brunn am Gebirge	15	165	37	excavation/magnetometry	Stadler/Kotova 2021, Fig 1.22
Brunn am Gebirge	15	157	38	excavation/magnetometry	Stadler/Kotova 2021, Fig 1.22
Brunn am Gebirge	15	143	39	excavation/magnetometry	Stadler/Kotova 2021, Fig 1.22
Brunn am Gebirge	15	156	40	excavation/magnetometry	Stadler/Kotova 2021, Fig 1.22
Brunn am Gebirge	15	156	42	excavation/magnetometry	Stadler/Kotova 2021, Fig 1.22
Brunn am Gebirge	15	168	43	excavation/magnetometry	Stadler/Kotova 2021, Fig 1.22
Brunn am Gebirge	15	159	44	excavation/magnetometry	Stadler/Kotova 2021, Fig 1.22
Brunn am Gebirge	15	158.5	45	excavation/magnetometry	Stadler/Kotova 2021, Fig 1.22
Brunn am Gebirge	15	159	46	excavation/magnetometry	Stadler/Kotova 2021, Fig 1.22
Brunn am Gebirge	15	165	47	excavation/magnetometry	Stadler/Kotova 2021, Fig 1.22
Brunn am Gebirge	15	165	48	excavation/magnetometry	Stadler/Kotova 2021, Fig 1.22
Brunn am Gebirge	15	158	49	excavation/magnetometry	Stadler/Kotova 2021, Fig 1.22
Brunn am Gebirge	15	149	50	excavation/magnetometry	Stadler/Kotova 2021, Fig 1.22
Brunn am Gebirge	15	162	51	excavation/magnetometry	Stadler/Kotova 2021, Fig 1.22
Brunn am Gebirge	15	151.5	52	excavation/magnetometry	Stadler/Kotova 2021, Fig 1.22
Brunn am Gebirge	15	151	53	excavation/magnetometry	Stadler/Kotova 2021, Fig 1.22
Brunn am Gebirge	15	167	54	excavation/magnetometry	Stadler/Kotova 2021, Fig 1.22
Brunn am Gebirge	15	158	55	excavation/magnetometry	Stadler/Kotova 2021, Fig 1.22
Brunn am Gebirge	15	155	56	excavation/magnetometry	Stadler/Kotova 2021, Fig 1.22
Brunn am Gebirge	15	149	57	excavation/magnetometry	Stadler/Kotova 2021, Fig 1.22
Brunn am Gebirge	15	150.5	58	excavation/magnetometry	Stadler/Kotova 2021, Fig 1.22
Brunn am Gebirge	15	142	59	excavation/magnetometry	Stadler/Kotova 2021, Fig 1.22
Brunn am Gebirge	15	153	60	excavation/magnetometry	Stadler/Kotova 2021, Fig 1.22
Brunn am Gebirge	15	178	61	excavation/magnetometry	Stadler/Kotova 2021, Fig 1.22
Brunn am Gebirge	15	158	62	excavation/magnetometry	Stadler/Kotova 2021, Fig 1.22
Brunn am Gebirge	15	178	63	excavation/magnetometry	Stadler/Kotova 2021, Fig 1.22
Brunn am Gebirge	15	156	65	excavation/magnetometry	Stadler/Kotova 2021, Fig 1.22
Brunn am Gebirge	15	225	66	excavation/magnetometry	Stadler/Kotova 2021, Fig 1.22
Brunn am Gebirge	15	170	67	excavation/magnetometry	Stadler/Kotova 2021, Fig 1.22
Brunn am Gebirge	15	163	68	excavation/magnetometry	Stadler/Kotova 2021, Fig 1.22
Brunn am Gebirge	15	151	69	excavation/magnetometry	Stadler/Kotova 2021, Fig 1.22
Brunn am Gebirge	15	151	70	excavation/magnetometry	Stadler/Kotova 2021, Fig 1.22
Brunn am Gebirge	15	51	71	excavation/magnetometry	Stadler/Kotova 2021, Fig 1.22
Brunn am Gebirge	15	30	72	excavation/magnetometry	Stadler/Kotova 2021, Fig 1.22
Brunn am Gebirge	15	157	73	excavation/magnetometry	Stadler/Kotova 2021, Fig 1.22
Brunn am Gebirge	15	169	74	excavation/magnetometry	Stadler/Kotova 2021, Fig 1.22
Brunn am Gebirge	15	159	75	excavation/magnetometry	Stadler/Kotova 2021, Fig 1.22
Brunn am Gebirge	15	152.5	76	excavation/magnetometry	Stadler/Kotova 2021, Fig 1.22
Brunn am Gebirge	15	154	77	excavation/magnetometry	Stadler/Kotova 2021, Fig 1.22
Brunn am Gebirge	15	120	78	excavation/magnetometry	Stadler/Kotova 2021, Fig 1.22
Brunn am Gebirge	15	172	80	excavation/magnetometry	Stadler/Kotova 2021, Fig 1.22
Brunn am Gebirge	15	153	81	excavation/magnetometry	Stadler/Kotova 2021, Fig 1.22
Brunn am Gebirge	15	170	82	excavation/magnetometry	Stadler/Kotova 2021, Fig 1.22
Brunn am Gebirge	15	158	83	excavation/magnetometry	Stadler/Kotova 2021, Fig 1.22
Brunn am Gebirge	15	146	84	excavation/magnetometry	Stadler/Kotova 2021, Fig 1.22
Brunn am Gebirge	15	148	85	excavation/magnetometry	Stadler/Kotova 2021, Fig 1.22
Brunn am Gebirge	15	157	86	excavation/magnetometry	Stadler/Kotova 2021, Fig 1.22
Brunn am Gebirge	15	164	87	excavation/magnetometry	Stadler/Kotova 2021, Fig 1.22
Brunn am Gebirge	15	159	88	excavation/magnetometry	Stadler/Kotova 2021, Fig 1.22
Brunn am Gebirge	15	166	89	excavation/magnetometry	Stadler/Kotova 2021, Fig 1.22
Brunn am Gebirge	15	155	90	excavation/magnetometry	Stadler/Kotova 2021, Fig 1.22
Brunn am Gebirge	15	162	92	excavation/magnetometry	Stadler/Kotova 2021, Fig 1.22
Brunn am Gebirge	15	160	93	excavation/magnetometry	Stadler/Kotova 2021, Fig 1.22
Brunn am Gebirge	15	163	94	excavation/magnetometry	Stadler/Kotova 2021, Fig 1.22
Brunn am Gebirge	15	174	95	excavation/magnetometry	Stadler/Kotova 2021, Fig 1.22
Brunn am Gebirge	15	149	96	excavation/magnetometry	Stadler/Kotova 2021, Fig 1.22
Brunn am Gebirge	15	160	97	excavation/magnetometry	Stadler/Kotova 2021, Fig 1.22
Brunn am Gebirge	15	157	98	excavation/magnetometry	Stadler/Kotova 2021, Fig 1.22
Brunn am Gebirge	15	165	99	excavation/magnetometry	Stadler/Kotova 2021, Fig 1.22
Brunn am Gebirge	15	177	100	excavation/magnetometry	Stadler/Kotova 2021, Fig 1.22
Brunn am Gebirge	15	158	101	excavation/magnetometry	Stadler/Kotova 2021, Fig 1.22
Brunn am Gebirge	15	166	102	excavation/magnetometry	Stadler/Kotova 2021, Fig 1.22
Brunn am Gebirge	15	171	103	excavation/magnetometry	Stadler/Kotova 2021, Fig 1.22
Brunn am Gebirge	15	166	104	excavation/magnetometry	Stadler/Kotova 2021, Fig 1.22
Brunn am Gebirge	15	168	105	excavation/magnetometry	Stadler/Kotova 2021, Fig 1.22
Brunn am Gebirge	15	168	106	excavation/magnetometry	Stadler/Kotova 2021, Fig 1.22
Brunn am Gebirge	15	161	107	excavation/magnetometry	Stadler/Kotova 2021, Fig 1.22
Brunn am Gebirge	15	159	108	excavation/magnetometry	Stadler/Kotova 2021, Fig 1.22
Brunn am Gebirge	15	165	110	excavation/magnetometry	Stadler/Kotova 2021, Fig 1.22
Brunn am Gebirge	15	173	111	excavation/magnetometry	Stadler/Kotova 2021, Fig 1.22
Brunn am Gebirge	15	162	112	excavation/magnetometry	Stadler/Kotova 2021, Fig 1.22
Brunn am Gebirge	15	162	113	excavation/magnetometry	Stadler/Kotova 2021, Fig 1.22
Brunn am Gebirge	15	158	114	excavation/magnetometry	Stadler/Kotova 2021, Fig 1.22
Brunn am Gebirge	15	154	115	excavation/magnetometry	Stadler/Kotova 2021, Fig 1.22
Brunn am Gebirge	15	77.5	14a	excavation/magnetometry	Stadler/Kotova 2021, Fig 1.22
Brunn am Gebirge	15	161	14b	excavation/magnetometry	Stadler/Kotova 2021, Fig 1.22
[truncated: 2,553 more rows]

## Sheet: Apogee
ID	Site	mean	sd	med	from_68.3	to_68.3	from_95.4	to_95.4
[truncated: 40 more rows]
