# Supplementary material for: Five thousand years of inequality in the Carpathian Basin
Source: Sci Adv. 2025 Aug 6;11(32):eadu0323. doi: 10.1126/sciadv.adu0323 (PMC12327458; doi:10.1126/sciadv.adu0323)
Supplement: Supplementary file 2 — Data S1 and S2 [file sciadv.adu0323_data_s1_and_s2.zip › adu0323_data_s2.xlsx]

## Sheet: Sheet1
LabID	DateBP	Error	Material	Species class	Country	Site	ID	Exclude	Locus	Source
Poz-68348	5355	35	bone	animal	Hungary	Alsónyék (Lengyel)	2	yes	Settlement pit, western long pit of house H46	Oross et al. 2013, Oross et al 2016
SUERC-52836	5445	32	bone	animal	Hungary	Alsónyék (Lengyel)	2	yes	Irregularly shaped settlement pit 1583 ; cuts burial 1580	Osztás et al. 2016
SUERC-52837	5445	32	bone	animal	Hungary	Alsónyék (Lengyel)	2	yes	Large settlement pit 1667; cut by burial 1798	Osztás et al. 2016
SUERC-52797	5931	33	bone	animal	Hungary	Alsónyék (Lengyel)	2		Pit 619; cut by settlement pit 395	Osztás et al. 2016
OxA-27582	5907	31	bone	animal	Hungary	Alsónyék (Lengyel)	2		Large settlement pit complex 441; cut by burial 679	Osztás et al. 2016
SUERC-52832	5902	32	bone	animal	Hungary	Alsónyék (Lengyel)	2		Medium-size settlement pit 1703 (5 m long); immediately next to pit 1687	Osztás et al. 2016
MAMS-20649	5861	18	bone	animal	Hungary	Alsónyék (Lengyel)	2		settlement pit 77	Osztás et al. 2016
SUERC-52803	5860	30	bone	animal	Hungary	Alsónyék (Lengyel)	2		settlement pit complex 441 (c. 9 m long) which contains pit 723; cut by burial 679	Osztás et al. 2016
MAMS-20669	5857	24	bone	animal	Hungary	Alsónyék (Lengyel)	2		oval settlement pit 490	Osztás et al. 2016
SUERC-52812	5849	31	bone	animal	Hungary	Alsónyék (Lengyel)	2		settlement pit 77	Osztás et al. 2016
OxA-27567	5847	36	bone	animal	Hungary	Alsónyék (Lengyel)	2		settlement pit complex 441 (c. 9 m long) which contains pit 723; cut by burial 679	Osztás et al. 2016
MAMS-20651	5838	19	bone	animal	Hungary	Alsónyék (Lengyel)	2		Small sub-rectangular settlement pit 349; cuts settlement pit 140 and settlement pit 476, and cut by burial 691	Osztás et al. 2016
MAMS-20648	5834	18	bone	animal	Hungary	Alsónyék (Lengyel)	2		Small settlement pit 69; cut by burial 736	Osztás et al. 2016
SUERC-52804	5833	32	bone	animal	Hungary	Alsónyék (Lengyel)	2		Small oval settlement pit 476; cut by settlement pit 349	Osztás et al. 2016
SUERC-52814	5832	32	bone	animal	Hungary	Alsónyék (Lengyel)	2		Small settlement pit 69; cut by burial 736	Osztás et al. 2016
SUERC-52805	5829	32	bone	animal	Hungary	Alsónyék (Lengyel)	2		Small sub-rectangular settlement pit 349; cuts settlement pit 140 and settlement pit 476, and cut by burial 691	Osztás et al. 2016
MAMS-20653	5828	19	bone	animal	Hungary	Alsónyék (Lengyel)	2		Small oval settlement pit 395; cuts pit 619	Osztás et al. 2016
MAMS-20673	5824	24	bone	animal	Hungary	Alsónyék (Lengyel)	2		Small oval settlement pit 1625 (2.7 m in diameter); cut by burial 1755	Osztás et al. 2016
MAMS-20670	5820	27	bone	animal	Hungary	Alsónyék (Lengyel)	2		Irregular-shaped large settlement pit 779, which extended beyond the ex_x0002_cavation area	Osztás et al. 2016
SUERC-52853	5815	28	bone	animal	Hungary	Alsónyék (Lengyel)	2		Small round settlement pit 2827	Osztás et al. 2016
MAMS-20671	5815	23	bone	animal	Hungary	Alsónyék (Lengyel)	2		Small oval settlement pit 2077	Osztás et al. 2016
SUERC-53379	5813	31	bone	animal	Hungary	Alsónyék (Lengyel)	2		Small, oval settlement pit 1800; cut by burial 1850	Osztás et al. 2016
SUERC-52795	5805	33	bone	animal	Hungary	Alsónyék (Lengyel)	2		Small settlement pit 3144; cut by burial 3241	Osztás et al. 2016
MAMS-20650	5801	18	bone	animal	Hungary	Alsónyék (Lengyel)	2		Small oval settlement pit 140; cut by settlement pit 349	Osztás et al. 2016
MAMS-20656	5800	19	bone	animal	Hungary	Alsónyék (Lengyel)	2		Small settlement pit 2525; cut by burial 2549	Osztás et al. 2016
SUERC-52823	5798	32	bone	animal	Hungary	Alsónyék (Lengyel)	2		Medium-size settlement pit 772	Osztás et al. 2016
SUERC-52806	5790	28	bone	animal	Hungary	Alsónyék (Lengyel)	2		Small oval settlement pit 140; cut by settlement pit 349	Osztás et al. 2016
MAMS-20652	5790	19	bone	animal	Hungary	Alsónyék (Lengyel)	2		Middle posthole 382 of the cen_x0002_tral dividing wall of House 27	Osztás et al. 2016
MAMS-20676	5787	25	bone	animal	Hungary	Alsónyék (Lengyel)	2		Irregular-shaped settlement pit 1025	Osztás et al. 2016
SUERC-52827	5779	32	bone	animal	Hungary	Alsónyék (Lengyel)	2		Oval-shaped settlement pit 1502	Osztás et al. 2016
SUERC-52824	5778	33	bone	animal	Hungary	Alsónyék (Lengyel)	2		Irregular-shaped settlement pit 1025	Osztás et al. 2016
SUERC-52807	5778	31	bone	animal	Hungary	Alsónyék (Lengyel)	2		Small oval settlement pit 140; cut by settlement pit 349	Osztás et al. 2016
SUERC-52843	5775	29	bone	animal	Hungary	Alsónyék (Lengyel)	2		settlement pit 1889	Osztás et al. 2016
SUERC-52828	5775	30	bone	animal	Hungary	Alsónyék (Lengyel)	2		Small settlement pit 1687; immediately next to pit 1703	Osztás et al. 2016
SUERC-52808	5774	29	bone	animal	Hungary	Alsónyék (Lengyel)	2		settlement pit 126	Osztás et al. 2016
MAMS-20678	5770	26	bone	animal	Hungary	Alsónyék (Lengyel)	2		Large settlement pit 208; cut by burial 275	Osztás et al. 2016
MAMS-20672	5766	23	bone	animal	Hungary	Alsónyék (Lengyel)	2		Small settlement pit 1687; immediately next to pit 1703	Osztás et al. 2016
SUERC-52822	5765	30	bone	animal	Hungary	Alsónyék (Lengyel)	2		Large settlement pit 538; cut by burial 379	Osztás et al. 2016
MAMS-20667	5764	20	bone	animal	Hungary	Alsónyék (Lengyel)	2		Large settlement pit 538; cut by burial 379	Osztás et al. 2016
SUERC-52825	5764	32	bone	animal	Hungary	Alsónyék (Lengyel)	2		Medium oval settlement pit 1373	Osztás et al. 2016
SUERC-52802	5757	32	bone	animal	Hungary	Alsónyék (Lengyel)	2		Middle posthole 382 of the cen_x0002_tral dividing wall of House 27	Osztás et al. 2016
SUERC-52826	5753	33	bone	animal	Hungary	Alsónyék (Lengyel)	2		Large irregular settlement pit 1388; it is cut by Burial 1705	Osztás et al. 2016
MAMS-20658	5752	18	bone	animal	Hungary	Alsónyék (Lengyel)	2		Large post-hole 4282 at the southern end of House 27; cut by burial 4279	Osztás et al. 2016
MAMS-20664	5744	24	bone	animal	Hungary	Alsónyék (Lengyel)	2		Settlement pit 2257; cut by grave 1579	Osztás et al. 2016
SUERC-52817	5744	32	bone	animal	Hungary	Alsónyék (Lengyel)	2		Settlement pit 375; part of larger pit com_x0002_plex with pits 538 and 772	Osztás et al. 2016
MAMS-20677	5744	25	bone	animal	Hungary	Alsónyék (Lengyel)	2		Large settlement pit 538; cut by burial 379	Osztás et al. 2016
MAMS-20662	5735	24	bone	animal	Hungary	Alsónyék (Lengyel)	2		Settlement pit 1931 that has an elongated oval shape; cut by burial 1968	Osztás et al. 2016
SUERC-52815	5729	32	bone	animal	Hungary	Alsónyék (Lengyel)	2		Large settlement pit 2; cut by burial 43	Osztás et al. 2016
MAMS-20666	5728	23	bone	animal	Hungary	Alsónyék (Lengyel)	2		Small sub-rectangular settlement pit 2592	Osztás et al. 2016
MAMS-20668	5727	18	bone	animal	Hungary	Alsónyék (Lengyel)	2		Small round settlement pit 2827	Osztás et al. 2016
MAMS-20663	5698	25	bone	animal	Hungary	Alsónyék (Lengyel)	2		Large settlement pit 2256; cut by burial 2276	Osztás et al. 2016
MAMS-20674	5696	24	bone	animal	Hungary	Alsónyék (Lengyel)	2		Oval-shaped settlement pit 1502	Osztás et al. 2016
SUERC-53036	5695	27	bone	animal	Hungary	Alsónyék (Lengyel)	2		Small oval settlement pit 2772; cut by double burial 2770	Osztás et al. 2016
SUERC-52847	5686	31	bone	animal	Hungary	Alsónyék (Lengyel)	2		Large settlement pit 2256; cut by burial 2276	Osztás et al. 2016
SUERC-52846	5682	30	bone	animal	Hungary	Alsónyék (Lengyel)	2		Settlement pit 2255 with an irregular oval shape; cut by burial 2262	Osztás et al. 2016
SUERC-52838	5676	30	bone	animal	Hungary	Alsónyék (Lengyel)	2		Large settlement pit 1716; cut by burial 1783	Osztás et al. 2016
MAMS-20659	5638	24	bone	animal	Hungary	Alsónyék (Lengyel)	2		Irregularly shaped settlement pit 1583; cuts burial 1580	Osztás et al. 2016
SUERC-52845	5545	31	bone	animal	Hungary	Alsónyék (Lengyel)	2		Small round settlement pit 1974	Osztás et al. 2016
OxA-30357	6317	32	bone	animal	Hungary	Alsónyék (LPC)	3		Settlement pit, western long pit of house H18	Oross et al. 2013, Oross et al 2016
SUERC-58484	6307	33	bone	animal	Hungary	Alsónyék (LPC)	3		Settlement pit, east of house H16 and north of house H27	Oross et al. 2013, Oross et al 2016
OxA-30356	6306	32	bone	animal	Hungary	Alsónyék (LPC)	3		Settlement pit, eastern long pit of house H23	Oross et al. 2013, Oross et al 2016
OxA-30355	6305	33	bone	animal	Hungary	Alsónyék (LPC)	3		Settlement pit, east of house H16 and north of house H27	Oross et al. 2013, Oross et al 2016
SUERC-58485	6305	34	bone	animal	Hungary	Alsónyék (LPC)	3		Settlement pit, western long pit of house H18	Oross et al. 2013, Oross et al 2016
SUERC-57544	6267	35	bone	animal	Hungary	Alsónyék (LPC)	3		Settlement pit, southern part of the eastern long pit of house H14	Oross et al. 2013, Oross et al 2016
SUERC-51468	6247	33	bone	animal	Hungary	Alsónyék (LPC)	3		Settlement pit, western long pit of house H04	Oross et al. 2013, Oross et al 2016
SUERC-57548	6245	34	bone	animal	Hungary	Alsónyék (LPC)	3		Settlement pit, eastern long pit of house H27	Oross et al. 2013, Oross et al 2016
SUERC-51459	6244	31	bone	human	Hungary	Alsónyék (LPC)	3		Grave of left-crouched, 40–45-year-old male, It was dug into the western long pit (2035) of house H22	Oross et al. 2013, Oross et al 2016
SUERC-52848	6240	30	bone	animal	Hungary	Alsónyék (LPC)	3		Small oval settlement, pit 2576	Osztás et al. 2016
SUERC-51462	6232	32	bone	animal	Hungary	Alsónyék (LPC)	3		Settlement pit, western long pit of house H23	Oross et al. 2013, Oross et al 2016
OxA-30432	6230	35	bone	animal	Hungary	Alsónyék (LPC)	3		Settlement pit, western long pit of house H22	Oross et al. 2013, Oross et al 2016
OxA-X-2587- 14	6230	35	bone	animal	Hungary	Alsónyék (LPC)	3		Settlement pit, eastern long pit of house H20	Oross et al. 2013, Oross et al 2016
SUERC-51460	6220	30	bone	animal	Hungary	Alsónyék (LPC)	3		Settlement pit, eastern long pit of house H16	Oross et al. 2013, Oross et al 2016
Poz-68720	6180	40	bone	animal	Hungary	Alsónyék (LPC)	3		Settlement pit, western long pit of house H46	Oross et al. 2013, Oross et al 2016
SUERC-57543	6173	34	bone	animal	Hungary	Alsónyék (LPC)	3		Settlement pit, western long pit of house H20	Oross et al. 2013, Oross et al 2016
Poz-68719	6160	40	bone	human	Hungary	Alsónyék (LPC)	3		Grave of left-crouched, 40–45-year-old female, It was dug into the western long pit (2519) of house H46	Oross et al. 2013, Oross et al 2016
SUERC-51464	6160	30	bone	animal	Hungary	Alsónyék (LPC)	3		Settlement pit, eastern long pit of house H05	Oross et al. 2013, Oross et al 2016
SUERC-51461	6132	33	bone	animal	Hungary	Alsónyék (LPC)	3		Settlement pit, eastern long pit of house H10	Oross et al. 2013, Oross et al 2016
Poz-68349	6130	35	bone	animal	Hungary	Alsónyék (LPC)	3		Settlement pit, northern part of the western long pit of house H21	Oross et al. 2013, Oross et al 2016
Poz-67495	6120	40	bone	human	Hungary	Alsónyék (LPC)	3		Grave of left-crouched, 12–13-year-old child, It was dug into the western long pit (3259) of house H04	Oross et al. 2013, Oross et al 2016
SUERC-51463	6056	31	bone	animal	Hungary	Alsónyék (LPC)	3		Settlement pit, most probably eastern long pit of house H21 / western long pit of house H24	Oross et al. 2013, Oross et al 2016
Poz-68350	6010	40	bone	human	Hungary	Alsónyék (LPC)	3		Grave of 5–6-year-old child, It was most probably dug into the western long pit (2567, 2911) of house H21, more associated with its southern part	Oross et al. 2013, Oross et al 2016
Poz-67767	6000	50	bone	animal	Hungary	Alsónyék (LPC)	3		Settlement pit, western long pit of house H10	Oross et al. 2013, Oross et al 2016
MAMS-11929	6571	34	bone	human	Hungary	Alsónyek-Bátaszék (Starçevo)		yes	BAM05	Szécsényi-Nagy 2015
MAMS-11938	6617	38	bone	human	Hungary	Alsónyek-Bátaszék (Starçevo)		yes	BAM23	Szécsényi-Nagy 2015
MAMS-11926	6649	29	bone	human	Hungary	Alsónyek-Bátaszék (Starçevo)		yes	BAM01	Szécsényi-Nagy 2015
MAMS-11931	6657	30	bone	human	Hungary	Alsónyek-Bátaszék (Starçevo)		yes	BAM08	Szécsényi-Nagy 2015
MAMS-11932	6661	25	bone	human	Hungary	Alsónyek-Bátaszék (Starçevo)		yes	BAM11	Szécsényi-Nagy 2015
MAMS-11930	6672	35	bone	human	Hungary	Alsónyek-Bátaszék (Starçevo)		yes	BAM06	Szécsényi-Nagy 2015
MAMS-11928	6677	27	bone	human	Hungary	Alsónyek-Bátaszék (Starçevo)		yes	BAM04	Szécsényi-Nagy 2015
MAMS-11939	6695	40	bone	human	Hungary	Alsónyek-Bátaszék (Starçevo)		yes	BAM25	Szécsényi-Nagy 2015
MAMS-11936	6698	31	bone	human	Hungary	Alsónyek-Bátaszék (Starçevo)		yes	BAM21	Szécsényi-Nagy 2015
MAMS-11933	6704	34	bone	human	Hungary	Alsónyek-Bátaszék (Starçevo)		yes	BAM13	Szécsényi-Nagy 2015
MAMS-11937	6709	34	bone	human	Hungary	Alsónyek-Bátaszék (Starçevo)		yes	BAM22	Szécsényi-Nagy 2015
MAMS-11934	6800	35	bone	human	Hungary	Alsónyek-Bátaszék (Starçevo)		yes	BAM14	Szécsényi-Nagy 2015
MAMS-11927	6852	31	bone	human	Hungary	Alsónyek-Bátaszék (Starçevo)		yes	BAM02	Szécsényi-Nagy 2015
MAMS-11940	6853	38	bone	human	Hungary	Alsónyek-Bátaszék (Starçevo)		yes	BAM26	Szécsényi-Nagy 2015
MAMS-11935	6857	31	bone	human	Hungary	Alsónyek-Bátaszék (Starçevo)		yes	BAM17	Szécsényi-Nagy 2015
OxA-13655	6339	32	bone	animal	Hungary	Balatonszárszó-Kis-erdei-dűlő	6		Pit 5686	Oross, K., Cramp, L. J. E., Gortva, G., Jakucs, J., Lyublyanovics, K., Marton, T., . . . Whittle, A. (2020). ‘It's still the same old story’: The current southern Transdanubian approach to the Neolithisation process of central Europe. Quaternary International, 560-561, 154-178
OxA-13651	6330	33	bone	human	Hungary	Balatonszárszó-Kis-erdei-dűlő	6		Burial 793	Oross, K., Cramp, L. J. E., Gortva, G., Jakucs, J., Lyublyanovics, K., Marton, T., . . . Whittle, A. (2020). ‘It's still the same old story’: The current southern Transdanubian approach to the Neolithisation process of central Europe. Quaternary International, 560-561, 154-178
OxA-13650	6292	33	bone	human	Hungary	Balatonszárszó-Kis-erdei-dűlő	6		Burial 792	Oross, K., Cramp, L. J. E., Gortva, G., Jakucs, J., Lyublyanovics, K., Marton, T., . . . Whittle, A. (2020). ‘It's still the same old story’: The current southern Transdanubian approach to the Neolithisation process of central Europe. Quaternary International, 560-561, 154-178
OxA-13654	6280	32	bone	animal	Hungary	Balatonszárszó-Kis-erdei-dűlő	6		Pit 5593	Oross, K., Cramp, L. J. E., Gortva, G., Jakucs, J., Lyublyanovics, K., Marton, T., . . . Whittle, A. (2020). ‘It's still the same old story’: The current southern Transdanubian approach to the Neolithisation process of central Europe. Quaternary International, 560-561, 154-178
SUERC-78058	6261	29	bone	animal	Hungary	Balatonszárszó-Kis-erdei-dűlő	6		Pit 5856	Oross, K., Cramp, L. J. E., Gortva, G., Jakucs, J., Lyublyanovics, K., Marton, T., . . . Whittle, A. (2020). ‘It's still the same old story’: The current southern Transdanubian approach to the Neolithisation process of central Europe. Quaternary International, 560-561, 154-178
SUERC-78052	6240	29	bone	animal	Hungary	Balatonszárszó-Kis-erdei-dűlő	6		Pit 4953	Oross, K., Cramp, L. J. E., Gortva, G., Jakucs, J., Lyublyanovics, K., Marton, T., . . . Whittle, A. (2020). ‘It's still the same old story’: The current southern Transdanubian approach to the Neolithisation process of central Europe. Quaternary International, 560-561, 154-178
OxA-36840	6235	34	bone	animal	Hungary	Balatonszárszó-Kis-erdei-dűlő	6		Pit 6005	Oross, K., Cramp, L. J. E., Gortva, G., Jakucs, J., Lyublyanovics, K., Marton, T., . . . Whittle, A. (2020). ‘It's still the same old story’: The current southern Transdanubian approach to the Neolithisation process of central Europe. Quaternary International, 560-561, 154-178
OxA-13653	6234	33	bone	animal	Hungary	Balatonszárszó-Kis-erdei-dűlő	6		Pit 5557	Oross, K., Cramp, L. J. E., Gortva, G., Jakucs, J., Lyublyanovics, K., Marton, T., . . . Whittle, A. (2020). ‘It's still the same old story’: The current southern Transdanubian approach to the Neolithisation process of central Europe. Quaternary International, 560-561, 154-178
OxA-13642	6229	35	bone	animal	Hungary	Balatonszárszó-Kis-erdei-dűlő	6		Pit 5435	Oross, K., Cramp, L. J. E., Gortva, G., Jakucs, J., Lyublyanovics, K., Marton, T., . . . Whittle, A. (2020). ‘It's still the same old story’: The current southern Transdanubian approach to the Neolithisation process of central Europe. Quaternary International, 560-561, 154-178
OxA-13783	6227	38	bone	animal	Hungary	Balatonszárszó-Kis-erdei-dűlő	6		Pit 5856	Oross, K., Cramp, L. J. E., Gortva, G., Jakucs, J., Lyublyanovics, K., Marton, T., . . . Whittle, A. (2020). ‘It's still the same old story’: The current southern Transdanubian approach to the Neolithisation process of central Europe. Quaternary International, 560-561, 154-178
OxA-13640	6221	32	bone	animal	Hungary	Balatonszárszó-Kis-erdei-dűlő	6		Pit 4950	Oross, K., Cramp, L. J. E., Gortva, G., Jakucs, J., Lyublyanovics, K., Marton, T., . . . Whittle, A. (2020). ‘It's still the same old story’: The current southern Transdanubian approach to the Neolithisation process of central Europe. Quaternary International, 560-561, 154-178
SUERC-78056	6221	29	bone	animal	Hungary	Balatonszárszó-Kis-erdei-dűlő	6		Pit 5557	Oross, K., Cramp, L. J. E., Gortva, G., Jakucs, J., Lyublyanovics, K., Marton, T., . . . Whittle, A. (2020). ‘It's still the same old story’: The current southern Transdanubian approach to the Neolithisation process of central Europe. Quaternary International, 560-561, 154-178
OxA-13795	6216	36	bone	animal	Hungary	Balatonszárszó-Kis-erdei-dűlő	6		PIt 5443	Oross, K., Cramp, L. J. E., Gortva, G., Jakucs, J., Lyublyanovics, K., Marton, T., . . . Whittle, A. (2020). ‘It's still the same old story’: The current southern Transdanubian approach to the Neolithisation process of central Europe. Quaternary International, 560-561, 154-178
OxA-13799	6161	35	bone	animal	Hungary	Balatonszárszó-Kis-erdei-dűlő	6		Pit 5411	Oross, K., Cramp, L. J. E., Gortva, G., Jakucs, J., Lyublyanovics, K., Marton, T., . . . Whittle, A. (2020). ‘It's still the same old story’: The current southern Transdanubian approach to the Neolithisation process of central Europe. Quaternary International, 560-561, 154-178
SUERC-78057	6143	29	bone	animal	Hungary	Balatonszárszó-Kis-erdei-dűlő	6		Pit 5755	Oross, K., Cramp, L. J. E., Gortva, G., Jakucs, J., Lyublyanovics, K., Marton, T., . . . Whittle, A. (2020). ‘It's still the same old story’: The current southern Transdanubian approach to the Neolithisation process of central Europe. Quaternary International, 560-561, 154-178
OxA-13784	5356	34	bone	animal	Hungary	Balatonszárszó-Kis-erdei-dűlő	6		House A43, post hole 5713	Oross, K. - Marton, T. - Whittle, A. - Hedges, M. E. R. - Cramp, E. J. L: Die Siedlung der Balaton-Lasinja-Kultur in Balatonszárszó-Kis-erdei-dűlő. In: Šuteková, J. - Pavúk, P. - Kalábková, P. - Kovár, B: PANTA RHEI. Studies on the Chronology and Cultural Development of South-Eastern and Central Europe in Earlier Prehistory. Presented to Juraj Pavúk on the Occasion of his 75th Birthday. . Bratisl…
OxA-14684	6354	36	bone	animal	Serbia	Belovode	10		Burnt feature debris: Trench 8; spit 23; 174.46 m asl; thermally treated lumps of malachite (01.08.2001.)	Borić D. Absolute Dating of Metallurgical Innovations in the Vinča Culture of the Balkans. In: Kienlin T, Roberts B, editors. Metals and Societies: Studies in Honour of Barbara S Ottaway. Bonn: Dr Rudolf Habelt GMBH; 2009. p. 191-245.
OxA-14680	6268	37	bone	animal	Serbia	Belovode	10		Trench 7; spit 14; 175.22 m asl; ash and burnt constructional debris with lumps of malachite of larger size; one lump of azurite with charcoal (17.07.2000.)	Borić D. Absolute Dating of Metallurgical Innovations in the Vinča Culture of the Balkans. In: Kienlin T, Roberts B, editors. Metals and Societies: Studies in Honour of Barbara S Ottaway. Bonn: Dr Rudolf Habelt GMBH; 2009. p. 191-245.
OxA-14683	6258	36	bone	animal	Serbia	Belovode	10		Oven floor (two phases re-plastering): Trench 8; spit 15; 175.25 m asl; thermally treated lumps of malachite (25.07.2001.)	Borić D. Absolute Dating of Metallurgical Innovations in the Vinča Culture of the Balkans. In: Kienlin T, Roberts B, editors. Metals and Societies: Studies in Honour of Barbara S Ottaway. Bonn: Dr Rudolf Habelt GMBH; 2009. p. 191-245.
OxA-14681	6182	37	bone	animal	Serbia	Belovode	10		Trench 7; spit 19; 174.68 m asl; ash and charcoal with lumps of malachite (26.7.2000.)	Borić D. Absolute Dating of Metallurgical Innovations in the Vinča Culture of the Balkans. In: Kienlin T, Roberts B, editors. Metals and Societies: Studies in Honour of Barbara S Ottaway. Bonn: Dr Rudolf Habelt GMBH; 2009. p. 191-245.
OxA-14700	6145	40	bone	animal	Serbia	Belovode	10		Oven floor; Trench 7; spit 8; 175.93 m asl; lumps of malachite and azurite, thermally treated (16.07.2001.)	Borić D. Absolute Dating of Metallurgical Innovations in the Vinča Culture of the Balkans. In: Kienlin T, Roberts B, editors. Metals and Societies: Studies in Honour of Barbara S Ottaway. Bonn: Dr Rudolf Habelt GMBH; 2009. p. 191-245.
OxA-14679	6090	36	bone	animal	Serbia	Belovode	10		Trench 7; spit 12; 175.53 m asl; concentration of small grains of malachite mixed with sand and charcoal	Borić D. Absolute Dating of Metallurgical Innovations in the Vinča Culture of the Balkans. In: Kienlin T, Roberts B, editors. Metals and Societies: Studies in Honour of Barbara S Ottaway. Bonn: Dr Rudolf Habelt GMBH; 2009. p. 191-245.
OxA-14682	6025	36	bone	animal	Serbia	Belovode	10		Burnt surface: Trench 8; spit 11; 175.73 m asl; surface with charcoal, ash and lumps of malachite (19.07.2001.)	Borić D. Absolute Dating of Metallurgical Innovations in the Vinča Culture of the Balkans. In: Kienlin T, Roberts B, editors. Metals and Societies: Studies in Honour of Barbara S Ottaway. Bonn: Dr Rudolf Habelt GMBH; 2009. p. 191-245.
OxA-14628	5800	36	bone	animal	Serbia	Belovode	10		Trench 7; spit 4; 176.57 m asl; 230 disposed stone artefacts with beads and lumps od malachite ore thermally treated (1999.)	Borić D. Absolute Dating of Metallurgical Innovations in the Vinča Culture of the Balkans. In: Kienlin T, Roberts B, editors. Metals and Societies: Studies in Honour of Barbara S Ottaway. Bonn: Dr Rudolf Habelt GMBH; 2009. p. 191-245.
MAMS-22078	6422	23	charcoal		Serbia	Belovode	10		F49	Marić, M., Radivojević, M., Roberts, B., & Orton, D. C. (2021). Chapter 37: Relative and absolute chronology of Belovode and Pločnik. In M. Radivojević, B. Roberts, M. Marić, J. Kuzmanović Cvetković, & T. Rehren (Eds.), The Rise of Metallurgy in Eurasia: evolution, organisation and consumption of early metal in the Balkans (pp. 439-454). Oxford: Archaeopress. 445 -447
MAMS-22073	6389	23	charcoal		Serbia	Belovode	10		F19	Marić, M., Radivojević, M., Roberts, B., & Orton, D. C. (2021). Chapter 37: Relative and absolute chronology of Belovode and Pločnik. In M. Radivojević, B. Roberts, M. Marić, J. Kuzmanović Cvetković, & T. Rehren (Eds.), The Rise of Metallurgy in Eurasia: evolution, organisation and consumption of early metal in the Balkans (pp. 439-454). Oxford: Archaeopress. 445 -447
MAMS-22077	6365	25	charcoal		Serbia	Belovode	10		F45	Marić, M., Radivojević, M., Roberts, B., & Orton, D. C. (2021). Chapter 37: Relative and absolute chronology of Belovode and Pločnik. In M. Radivojević, B. Roberts, M. Marić, J. Kuzmanović Cvetković, & T. Rehren (Eds.), The Rise of Metallurgy in Eurasia: evolution, organisation and consumption of early metal in the Balkans (pp. 439-454). Oxford: Archaeopress. 445 -447
MAMS-23379	6305	27	bone	animal	Serbia	Belovode	10		F21	Marić, M., Radivojević, M., Roberts, B., & Orton, D. C. (2021). Chapter 37: Relative and absolute chronology of Belovode and Pločnik. In M. Radivojević, B. Roberts, M. Marić, J. Kuzmanović Cvetković, & T. Rehren (Eds.), The Rise of Metallurgy in Eurasia: evolution, organisation and consumption of early metal in the Balkans (pp. 439-454). Oxford: Archaeopress. 445 -447
MAMS-22074	6179	23	charcoal		Serbia	Belovode	10		F39	Marić, M., Radivojević, M., Roberts, B., & Orton, D. C. (2021). Chapter 37: Relative and absolute chronology of Belovode and Pločnik. In M. Radivojević, B. Roberts, M. Marić, J. Kuzmanović Cvetković, & T. Rehren (Eds.), The Rise of Metallurgy in Eurasia: evolution, organisation and consumption of early metal in the Balkans (pp. 439-454). Oxford: Archaeopress. 445 -447
MAMS-22071	6151	28	bone	animal	Serbia	Belovode	10		F9	Marić, M., Radivojević, M., Roberts, B., & Orton, D. C. (2021). Chapter 37: Relative and absolute chronology of Belovode and Pločnik. In M. Radivojević, B. Roberts, M. Marić, J. Kuzmanović Cvetković, & T. Rehren (Eds.), The Rise of Metallurgy in Eurasia: evolution, organisation and consumption of early metal in the Balkans (pp. 439-454). Oxford: Archaeopress. 445 -447
MAMS-22076	6143	27	charcoal		Serbia	Belovode	10		S19	Marić, M., Radivojević, M., Roberts, B., & Orton, D. C. (2021). Chapter 37: Relative and absolute chronology of Belovode and Pločnik. In M. Radivojević, B. Roberts, M. Marić, J. Kuzmanović Cvetković, & T. Rehren (Eds.), The Rise of Metallurgy in Eurasia: evolution, organisation and consumption of early metal in the Balkans (pp. 439-454). Oxford: Archaeopress. 445 -447
MAMS-23381	6038	27	seed		Serbia	Belovode	10		F35	Marić, M., Radivojević, M., Roberts, B., & Orton, D. C. (2021). Chapter 37: Relative and absolute chronology of Belovode and Pločnik. In M. Radivojević, B. Roberts, M. Marić, J. Kuzmanović Cvetković, & T. Rehren (Eds.), The Rise of Metallurgy in Eurasia: evolution, organisation and consumption of early metal in the Balkans (pp. 439-454). Oxford: Archaeopress. 445 -447
MAMS-22075	6026	23	charcoal		Serbia	Belovode	10		F32	Marić, M., Radivojević, M., Roberts, B., & Orton, D. C. (2021). Chapter 37: Relative and absolute chronology of Belovode and Pločnik. In M. Radivojević, B. Roberts, M. Marić, J. Kuzmanović Cvetković, & T. Rehren (Eds.), The Rise of Metallurgy in Eurasia: evolution, organisation and consumption of early metal in the Balkans (pp. 439-454). Oxford: Archaeopress. 445 -447
MAMS-22079	5923	25	seed		Serbia	Belovode	10		F21	Marić, M., Radivojević, M., Roberts, B., & Orton, D. C. (2021). Chapter 37: Relative and absolute chronology of Belovode and Pločnik. In M. Radivojević, B. Roberts, M. Marić, J. Kuzmanović Cvetković, & T. Rehren (Eds.), The Rise of Metallurgy in Eurasia: evolution, organisation and consumption of early metal in the Balkans (pp. 439-454). Oxford: Archaeopress. 445 -447
MAMS-23378	5922	26	bone	animal	Serbia	Belovode	10		F21	Marić, M., Radivojević, M., Roberts, B., & Orton, D. C. (2021). Chapter 37: Relative and absolute chronology of Belovode and Pločnik. In M. Radivojević, B. Roberts, M. Marić, J. Kuzmanović Cvetković, & T. Rehren (Eds.), The Rise of Metallurgy in Eurasia: evolution, organisation and consumption of early metal in the Balkans (pp. 439-454). Oxford: Archaeopress. 445 -447
MAMS-23377	5839	26	bone	animal	Serbia	Belovode	10		F19	Marić, M., Radivojević, M., Roberts, B., & Orton, D. C. (2021). Chapter 37: Relative and absolute chronology of Belovode and Pločnik. In M. Radivojević, B. Roberts, M. Marić, J. Kuzmanović Cvetković, & T. Rehren (Eds.), The Rise of Metallurgy in Eurasia: evolution, organisation and consumption of early metal in the Balkans (pp. 439-454). Oxford: Archaeopress. 445 -447
MAMS-23376	5829	24	bone	animal	Serbia	Belovode	10		F3	Marić, M., Radivojević, M., Roberts, B., & Orton, D. C. (2021). Chapter 37: Relative and absolute chronology of Belovode and Pločnik. In M. Radivojević, B. Roberts, M. Marić, J. Kuzmanović Cvetković, & T. Rehren (Eds.), The Rise of Metallurgy in Eurasia: evolution, organisation and consumption of early metal in the Balkans (pp. 439-454). Oxford: Archaeopress. 445 -447
MAMS-23380	5808	26	bone	animal	Serbia	Belovode	10		F6	Marić, M., Radivojević, M., Roberts, B., & Orton, D. C. (2021). Chapter 37: Relative and absolute chronology of Belovode and Pločnik. In M. Radivojević, B. Roberts, M. Marić, J. Kuzmanović Cvetković, & T. Rehren (Eds.), The Rise of Metallurgy in Eurasia: evolution, organisation and consumption of early metal in the Balkans (pp. 439-454). Oxford: Archaeopress. 445 -447
MAMS-22067	5741	23	wood		Serbia	Belovode	10		F1	Marić, M., Radivojević, M., Roberts, B., & Orton, D. C. (2021). Chapter 37: Relative and absolute chronology of Belovode and Pločnik. In M. Radivojević, B. Roberts, M. Marić, J. Kuzmanović Cvetković, & T. Rehren (Eds.), The Rise of Metallurgy in Eurasia: evolution, organisation and consumption of early metal in the Balkans (pp. 439-454). Oxford: Archaeopress. 445 -447
MAMS-22070	5735	26	bone	animal	Serbia	Belovode	10		F9	Marić, M., Radivojević, M., Roberts, B., & Orton, D. C. (2021). Chapter 37: Relative and absolute chronology of Belovode and Pločnik. In M. Radivojević, B. Roberts, M. Marić, J. Kuzmanović Cvetković, & T. Rehren (Eds.), The Rise of Metallurgy in Eurasia: evolution, organisation and consumption of early metal in the Balkans (pp. 439-454). Oxford: Archaeopress. 445 -447
MAMS-22069	5669	25	bone	animal	Serbia	Belovode	10		S6	Marić, M., Radivojević, M., Roberts, B., & Orton, D. C. (2021). Chapter 37: Relative and absolute chronology of Belovode and Pločnik. In M. Radivojević, B. Roberts, M. Marić, J. Kuzmanović Cvetković, & T. Rehren (Eds.), The Rise of Metallurgy in Eurasia: evolution, organisation and consumption of early metal in the Balkans (pp. 439-454). Oxford: Archaeopress. 445 -447
Poz-63490	7690	100	charcoal		Serbia	Borđoš	12	yes	circular earthwork, base ditch	Hofmann et al 2019, Tab. 2
Poz-63491	7260	180	charcoal		Serbia	Borđoš	12	yes	circular earthwork, base ditch	Hofmann et al 2019, Tab. 2
Poz-63509	6270	80	charcoal		Serbia	Borđoš	12		circular earthwork, backfilling ditch	Hofmann et al 2019, Tab. 2
Poz-90471	6115	35	bone	animal	Serbia	Borđoš	12		circular earthwork, area 2, backfilling ditch, layer with daub	Hofmann et al 2019, Tab. 2
Poz-63488	6110	90	charcoal		Serbia	Borđoš	12		circular earthwork, backfilling ditch	Hofmann et al 2019, Tab. 2
Poz-90470	6110	40	bone	animal	Serbia	Borđoš	12		circular earthwork, area 2, backfilling ditch, above daub layer	Hofmann et al 2019, Tab. 2
Poz-90475	6110	40	seed		Serbia	Borđoš	12		circular earthwork, area 2, back_x0002_filling ditch, below daub	Hofmann et al 2019, Tab. 2
Poz-90472	6100	40	seed		Serbia	Borđoš	12		circular earthwork, area 2, back_x0002_filling ditch, layer with daub	Hofmann et al 2019, Tab. 2
Poz-63510	6060	60	charcoal		Serbia	Borđoš	12		settlement mound, settlement laye	Hofmann et al 2019, Tab. 2
Poz-90469	6055	35	bone	animal	Serbia	Borđoš	12		circular earthwork, area 2, backfilling ditch, above daub layer	Hofmann et al 2019, Tab. 2
Poz-90477	6040	40	bone	animal	Serbia	Borđoš	12		flat settlement, area 3, burnt wall debris, last phase of use?	Hofmann et al 2019, Tab. 2
Poz-90473	6020	40	bone	animal	Serbia	Borđoš	12		circular earthwork, area 2, back_x0002_filling ditch, below daub	Hofmann et al 2019, Tab. 2
Poz-63493	6010	35	charcoal		Serbia	Borđoš	12		settlement mound, settlement layer	Hofmann et al 2019, Tab. 2
Poz-63492	6000	35	charcoal		Serbia	Borđoš	12		settlement mound, settlement layer	Hofmann et al 2019, Tab. 2
Poz-90685	5990	40	antler	animal	Serbia	Borđoš	12		flat settlement, gate in the outer ditch, southern end, ditch bottom	Hofmann et al 2019, Tab. 2
Poz-90540	5980	40	bone	animal	Serbia	Borđoš	12		flat settlement, area 5, under burnt wall debris	Hofmann et al 2019, Tab. 2
Poz-90541	5955	35	bone	animal	Serbia	Borđoš	12		flat settlement, area 5, layer below floor	Hofmann et al 2019, Tab. 2
Poz-90679	5950	40	bone	animal	Serbia	Borđoš	12		layer below floor	Hofmann et al 2019, Tab. 2
Poz-90480	5920	40	bone	animal	Serbia	Borđoš	12		flat settlement, area 3, below floor	Hofmann et al 2019, Tab. 2
Poz-90681	5910	40	bone	animal	Serbia	Borđoš	12		flat settlement, gate in the outer ditch, southern end, lower filling	Hofmann et al 2019, Tab. 2
Poz-90676	5900	40	bone	animal	Serbia	Borđoš	12		between construction debris	Hofmann et al 2019, Tab. 2
Poz-90683	5900	35	bone	animal	Serbia	Borđoš	12		flat settlement, gate in the outer ditch, southern end, lower filling	Hofmann et al 2019, Tab. 2
Poz-90539	5890	40	bone	animal	Serbia	Borđoš	12		flat settlement, area 5, under burnt wall debris	Hofmann et al 2019, Tab. 2
Poz-90578	5880	40	seed		Serbia	Borđoš	12		burnt wall debris, last phase of use?	Hofmann et al 2019, Tab. 2
Poz-90538	5875	35	bone	animal	Serbia	Borđoš	12		settlement mound, area 4, below house	Hofmann et al 2019, Tab. 2
Poz-90680	5860	120	bone	animal	Serbia	Borđoš	12		flat settlement, gate in the outer ditch, southern end, upper filling	Hofmann et al 2019, Tab. 2
Poz-90682	5860	40	bone	animal	Serbia	Borđoš	12		flat settlement, gate in the outer ditch, southern end, lower filling	Hofmann et al 2019, Tab. 2
Poz-90479	5850	35	bone	animal	Serbia	Borđoš	12		flat settlement, area 3, burnt wall debris, last phase of use?	Hofmann et al 2019, Tab. 2
Poz-97241	5850	35	seed		Serbia	Borđoš	12		flat settlement, vessel group, vessel group (cremation burial) beside the ditch; vessel content (under part north	Hofmann et al 2019, Tab. 2
Poz-90535	5840	40	bone	animal	Serbia	Borđoš	12		settlement mound, area 4, burnt house debris	Hofmann et al 2019, Tab. 2
Poz-97242	5840	35	seed		Serbia	Borđoš	12		flat settlement, vessel group, vessel group (cremation burial) beside the ditch, vessel content	Hofmann et al 2019, Tab. 2
Poz-90481	5830	40	bone	animal	Serbia	Borđoš	12		flat settlement, area 3, below floor	Hofmann et al 2019, Tab. 2
Poz-90536	5815	35	bone	animal	Serbia	Borđoš	12		settlement mound, area 4, on top/ between/below floor	Hofmann et al 2019, Tab. 2
Poz-90689	5800	40	seed		Serbia	Borđoš	12		flat settlement, vessel group, vessel fill (amphora), height of the neck!	Hofmann et al 2019, Tab. 2
Poz-90534	5795	30	bone	animal	Serbia	Borđoš	12		settlement mound, area 4, above daub	Hofmann et al 2019, Tab. 2
Poz-90537	5740	35	bone	animal	Serbia	Borđoš	12		settlement mound, area 4, below house	Hofmann et al 2019, Tab. 2
Poz-90687	5670	40	bone	animal	Serbia	Borđoš	12		flat settlement, gate in the outer ditch, southern end, ditch bottom	Hofmann et al 2019, Tab. 2
VERA-1795	6891	38	charcoal		Austria	Brunn am Gebirge	15		house 01	Stadler/ Kotova 2021, Tab. 9.1
Poz-66177	6870	40	burnt plants		Austria	Brunn am Gebirge	15		house 32, extracted from pottery	Stadler/ Kotova 2021, Tab. 9.1
ETH-11148	6785	75	charcoal		Austria	Brunn am Gebirge	15		house 20	Zur Absolutchronologie der Linearbandkeramik aufgrund von 14C-Daten. ArchÃ¤ologie Ã–sterreichs 6 (Wien1995).; Stadler/ Kotova 2021
Ki-13615	6785	60	burnt plants		Austria	Brunn am Gebirge	15		house 22, extracted from pottery	Stadler/ Kotova 2021, Tab. 9.1
Ki-13610	6755	60	burnt plants		Austria	Brunn am Gebirge	15		house 12, extracted from pottery	Stadler/ Kotova 2021, Tab. 9.1
VERA-1808	6747	38	charcoal		Austria	Brunn am Gebirge	15		house 38	Stadler/ Kotova 2021, Tab. 9.1
Ki-13612	6700	60	burnt plants		Austria	Brunn am Gebirge	15		house 22, extracted from pottery	Stadler/ Kotova 2021, Tab. 9.1
Poz-66176	6680	40	birch pitch		Austria	Brunn am Gebirge	15		house 16	Stadler/ Kotova 2021
ETH-11141	6660	75	charcoal		Austria	Brunn am Gebirge	15		house 16	Zur Absolutchronologie der Linearbandkeramik aufgrund von 14C-Daten. ArchÃ¤ologie Ã–sterreichs 6 (Wien1995).
VERA-1804	6657	38	charcoal		Austria	Brunn am Gebirge	15		house 37	Stadler/ Kotova 2021, Tab. 9.1
ETH-13538	6605	85	charcoal		Austria	Brunn am Gebirge	15		house 18	Zur Absolutchronologie der Linearbandkeramik aufgrund von 14C-Daten. ArchÃ¤ologie Ã–sterreichs 6 (Wien1995).; Stadler/ Kotova 2021
ETH-13537	6565	85	charcoal		Austria	Brunn am Gebirge	15		house 58	Zur Absolutchronologie der Linearbandkeramik aufgrund von 14C-Daten. ArchÃ¤ologie Ã–sterreichs 6 (Wien1995).
VERA-1800	6521	30	charcoal		Austria	Brunn am Gebirge	15		oven 06	Stadler/ Kotova 2021, Tab. 9.1
ETH-11122	6520	55	charcoal		Austria	Brunn am Gebirge	15		house 02a + 02b	Zur Absolutchronologie der Linearbandkeramik aufgrund von 14C-Daten. ArchÃ¤ologie Ã–sterreichs 6 (Wien1995).; Stadler/ Kotova 2021
ETH-11127	6520	50	charcoal		Austria	Brunn am Gebirge	15		house 03	Zur Absolutchronologie der Linearbandkeramik aufgrund von 14C-Daten. ArchÃ¤ologie Ã–sterreichs 6 (Wien1995).
Poz-91064	6520	40	birch pitch		Austria	Brunn am Gebirge	15		house 38	Stadler/ Kotova 2021, Tab. 9.1
ETH-11143	6505	75	charcoal		Austria	Brunn am Gebirge	15		house 11	Zur Absolutchronologie der Linearbandkeramik aufgrund von 14C-Daten. ArchÃ¤ologie Ã–sterreichs 6 (Wien1995).; Stadler/ Kotova 2021
Ki-13613	6500	60	daub		Austria	Brunn am Gebirge	15		house 33	Stadler/ Kotova 2021, Tab. 9.1
VERA-1799	6498	34	charcoal		Austria	Brunn am Gebirge	15		house 18	Stadler/ Kotova 2021, Tab. 9.1
ETH-11131	6485	80	charcoal		Austria	Brunn am Gebirge	15		house 60	Zur Absolutchronologie der Linearbandkeramik aufgrund von 14C-Daten. ArchÃ¤ologie Ã–sterreichs 6 (Wien1995); Stadler/ Kotova 2021
ETH-11145	6480	70	charcoal		Austria	Brunn am Gebirge	15		house 28	Zur Absolutchronologie der Linearbandkeramik aufgrund von 14C-Daten. ArchÃ¤ologie Ã–sterreichs 6 (Wien1995).; Stadler/ Kotova 2021
ETH-11124	6470	55	charcoal		Austria	Brunn am Gebirge	15		house 03	Zur Absolutchronologie der Linearbandkeramik aufgrund von 14C-Daten. ArchÃ¤ologie Ã–sterreichs 6 (Wien1995).; Stadler/ Kotova 2021 Tab.9.1.
ETH-11139	6470	75	charcoal		Austria	Brunn am Gebirge	15		house 11	Zur Absolutchronologie der Linearbandkeramik aufgrund von 14C-Daten. ArchÃ¤ologie Ã–sterreichs 6 (Wien1995).; Stadler/ Kotova 2021
Poz-91063	6470	50	birch pitch		Austria	Brunn am Gebirge	15		house 09	Stadler/ Kotova 2021, Tab. 9.1
VERA-1805	6470	33	charcoal		Austria	Brunn am Gebirge	15		house 37	Stadler/ Kotova 2021, Tab. 9.1
ETH-14827	6460	70	bone	human	Austria	Brunn am Gebirge	15		grave 2	Stadler/ Kotova 2021
VERA-1797	6453	29	charcoal		Austria	Brunn am Gebirge	15		house 07	Stadler/ Kotova 2021, Tab. 9.1
Ki-13614	6435	60	daub		Austria	Brunn am Gebirge	15		house 38	Stadler/ Kotova 2021, Tab. 9.1
Poz-79948	6430	40	birch pitch		Austria	Brunn am Gebirge	15		house 07	Stadler/ Kotova 2021, Tab. 9.1
VERA-202	6429	31	wood		Austria	Brunn am Gebirge	15		house 10	Manning, K.; Timpson, A.; Colledge, S.; Crema, E.; Shennan, S. (2015), The Cultural Evolution of Neolithic Europe. EUROEVOL Dataset; Stadler/ Kotova 2021 Tab.9.1.
Poz-66175	6410	50	birch pitch		Austria	Brunn am Gebirge	15		house 07	Stadler/ Kotova 2021, Tab. 9.1
VERA-192	6410	60	charcoal		Austria	Brunn am Gebirge	15		house b, complexe 1413	Manning, K.; Timpson, A.; Colledge, S.; Crema, E.; Shennan, S. (2015), The Cultural Evolution of Neolithic Europe. EUROEVOL Dataset.; Stadler/ Kotova 2021 Tab. 9.1.
VERA-201	6403	30	wood		Austria	Brunn am Gebirge	15		house 03	Manning, K.; Timpson, A.; Colledge, S.; Crema, E.; Shennan, S. (2015), The Cultural Evolution of Neolithic Europe. EUROEVOL Dataset.; Stadler/ Kotova 2021
Poz-79951	6400	40	birch pitch		Austria	Brunn am Gebirge	15		house 10	Stadler/ Kotova 2021, Tab. 9.1
ETH-11133	6395	75	charcoal		Austria	Brunn am Gebirge	15		house 03	Zur Absolutchronologie der Linearbandkeramik aufgrund von 14C-Daten. ArchÃ¤ologie Ã–sterreichs 6 (Wien1995).
VERA-199	6394	30	wood		Austria	Brunn am Gebirge	15		house 16	Manning, K.; Timpson, A.; Colledge, S.; Crema, E.; Shennan, S. (2015), The Cultural Evolution of Neolithic Europe. EUROEVOL Dataset.; Stadler/ Kotova 2021
ETH-11138	6390	65	charcoal		Austria	Brunn am Gebirge	15		house 10	Zur Absolutchronologie der Linearbandkeramik aufgrund von 14C-Daten. ArchÃ¤ologie Ã–sterreichs 6 (Wien1995).; Stadler/ Kotova 2021
Poz-66180	6390	40	bone	animal	Austria	Brunn am Gebirge	15		house 33	Stadler/ Kotova 2021, Tab. 9.1
VERA-200	6387	33	wood		Austria	Brunn am Gebirge	15		house 12	Manning, K.; Timpson, A.; Colledge, S.; Crema, E.; Shennan, S. (2015), The Cultural Evolution of Neolithic Europe. EUROEVOL Dataset; Stadler/Kotova 2021
VERA-195	6386	31	charcoal		Austria	Brunn am Gebirge	15		house 79	Manning, K.; Timpson, A.; Colledge, S.; Crema, E.; Shennan, S. (2015), The Cultural Evolution of Neolithic Europe. EUROEVOL Dataset., Stadler/ Kotova 2021, Tab. 9.1
Poz-79949	6380	40	birch pitch		Austria	Brunn am Gebirge	15		house 09	Stadler/ Kotova 2021, Tab. 9.1
VERA-193	6372	31	charcoal		Austria	Brunn am Gebirge	15		house c, complexe 1401	Manning, K.; Timpson, A.; Colledge, S.; Crema, E.; Shennan, S. (2015), The Cultural Evolution of Neolithic Europe. EUROEVOL Dataset.; Stadler/ Kotova 2021, Tab. 9.1
VERA-197	6369	35	charcoal		Austria	Brunn am Gebirge	15		house 33	Manning, K.; Timpson, A.; Colledge, S.; Crema, E.; Shennan, S. (2015), The Cultural Evolution of Neolithic Europe. EUROEVOL Dataset.; Stadler/ Kotova 2021, Tab. 9.1
VERA-1806	6368	29	charcoal		Austria	Brunn am Gebirge	15		house 38	Stadler/ Kotova 2021, Tab. 9.1
ETH-11130	6365	55	charcoal		Austria	Brunn am Gebirge	15		house d, complexe I189-SO	Zur Absolutchronologie der Linearbandkeramik aufgrund von 14C-Daten. ArchÃ¤ologie Ã–sterreichs 6 (Wien1995).; Stadler/ Kotova 2021
ETH-11147	6365	70	charcoal		Austria	Brunn am Gebirge	15		house 24	Zur Absolutchronologie der Linearbandkeramik aufgrund von 14C-Daten. ArchÃ¤ologie Ã–sterreichs 6 (Wien1995).; Stadler/ Kotova 2021
ETH-11128	6360	60	charcoal		Austria	Brunn am Gebirge	15		house 03	Zur Absolutchronologie der Linearbandkeramik aufgrund von 14C-Daten. ArchÃ¤ologie Ã–sterreichs 6 (Wien1995).
ETH-11150	6360	70	charcoal		Austria	Brunn am Gebirge	15		house 24	Zur Absolutchronologie der Linearbandkeramik aufgrund von 14C-Daten. ArchÃ¤ologie Ã–sterreichs 6 (Wien1995).; Stadler/ Kotova 2021
VERA-3414	6339	64	bone	animal	Austria	Brunn am Gebirge	15		house 68	Stadler/ Kotova 2021, Tab. 9.1
ETH-11149	6335	70	charcoal		Austria	Brunn am Gebirge	15		house 24	Zur Absolutchronologie der Linearbandkeramik aufgrund von 14C-Daten. ArchÃ¤ologie Ã–sterreichs 6 (Wien1995).; Stadler/ Kotova 2021
VERA-1802	6333	43	charcoal		Austria	Brunn am Gebirge	15		house 22	Stadler/ Kotova 2021, Tab. 9.1
VERA-1798	6330	31	charcoal		Austria	Brunn am Gebirge	15		house 16	Stadler/ Kotova 2021, Tab. 9.1
VERA-3415	6330	48	bone	animal	Austria	Brunn am Gebirge	15		house 67	Stadler/ Kotova 2021, Tab. 9.1
VERA-1813	6327	45	charcoal		Austria	Brunn am Gebirge	15		house 58	Stadler/ Kotova 2021, Tab. 9.1
ETH-11134	6325	70	charcoal		Austria	Brunn am Gebirge	15		house 07	Zur Absolutchronologie der Linearbandkeramik aufgrund von 14C-Daten. ArchÃ¤ologie Ã–sterreichs 6 (Wien1995).; Stadler/ Kotova 2021
ETH-11132	6320	65	charcoal		Austria	Brunn am Gebirge	15		house 16	Zur Absolutchronologie der Linearbandkeramik aufgrund von 14C-Daten. ArchÃ¤ologie Ã–sterreichs 6 (Wien1995).; Stadler/ Kotova 2021
VERA-1886	6318	32	bone	animal	Austria	Brunn am Gebirge	15		house a, complexe 1835	Stadler/ Kotova 2021, Tab. 9.1
ETH-11146	6315	70	charcoal		Austria	Brunn am Gebirge	15		house 24	Zur Absolutchronologie der Linearbandkeramik aufgrund von 14C-Daten. ArchÃ¤ologie Ã–sterreichs 6 (Wien1995).; Stadler/ Kotova 2021
Hd-14234	6315	35	bone	animal	Austria	Brunn am Gebirge	15		house 01	Stadler/ Kotova 2021, Tab. 9.1
Poz-79944	6300	40	birch pitch		Austria	Brunn am Gebirge	15		house 68	Stadler/ Kotova 2021, Tab. 9.1
Poz-79952	6300	40	birch pitch		Austria	Brunn am Gebirge	15		house 38	Stadler/ Kotova 2021, Tab. 9.1
VERA-1796	6298	44	charcoal		Austria	Brunn am Gebirge	15		house 03	Stadler/ Kotova 2021, Tab. 9.1
ETH-11137	6285	70	charcoal		Austria	Brunn am Gebirge	15		house 12	Zur Absolutchronologie der Linearbandkeramik aufgrund von 14C-Daten. ArchÃ¤ologie Ã–sterreichs 6 (Wien1995)., Stadler/ Kotova 2021 Tab. 9.1
VERA-1885	6282	37	bone	animal	Austria	Brunn am Gebirge	15		house 34	Stadler/ Kotova 2021, Tab. 9.1
Poz-79931	6280	90	birch pitch		Austria	Brunn am Gebirge	15		house 16	Stadler/ Kotova 2021, Tab. 9.1
VERA-1811	6280	36	charcoal		Austria	Brunn am Gebirge	15		house 40	Stadler/ Kotova 2021, Tab. 9.1
VERA-1810	6278	39	charcoal		Austria	Brunn am Gebirge	15		house 40	Stadler/ Kotova 2021, Tab. 9.1
Poz-66179	6270	40	bone	animal	Austria	Brunn am Gebirge	15		house c, complexe 1403	Stadler/ Kotova 2021, Tab. 9.1
VERA-1812	6270	31	charcoal		Austria	Brunn am Gebirge	15		house 56	Stadler/ Kotova 2021, Tab. 9.1
ETH-11121	6265	55	charcoal		Austria	Brunn am Gebirge	15		house 94	Zur Absolutchronologie der Linearbandkeramik aufgrund von 14C-Daten. ArchÃ¤ologie Ã–sterreichs 6 (Wien1995).; Stadler/ Kotova 2021
ETH-11129	6265	75	charcoal		Austria	Brunn am Gebirge	15		house 03	Zur Absolutchronologie der Linearbandkeramik aufgrund von 14C-Daten. ArchÃ¤ologie Ã–sterreichs 6 (Wien1995)., Stadler/ Kotova 2021 Tab. 9.1
ETH-11140	6265	70	charcoal		Austria	Brunn am Gebirge	15		house 11	Zur Absolutchronologie der Linearbandkeramik aufgrund von 14C-Daten. ArchÃ¤ologie Ã–sterreichs 6 (Wien1995).; Stadler/ Kotova 2021
ETH-11123	6260	70	charcoal		Austria	Brunn am Gebirge	15		settlement	Zur Absolutchronologie der Linearbandkeramik aufgrund von 14C-Daten. ArchÃ¤ologie Ã–sterreichs 6 (Wien1995).
VERA-1801	6257	32	charcoal		Austria	Brunn am Gebirge	15			Stadler/ Kotova 2021, Tab. 9.1
VERA-1803	6256	31	charcoal		Austria	Brunn am Gebirge	15		house 22	Stadler/ Kotova 2021, Tab. 9.1
Poz-79946	6255	35	birch pitch		Austria	Brunn am Gebirge	15		house 68	Stadler/ Kotova 2021, Tab. 9.1
ETH-11125	6235	70	charcoal		Austria	Brunn am Gebirge	15		house 94	Zur Absolutchronologie der Linearbandkeramik aufgrund von 14C-Daten. ArchÃ¤ologie Ã–sterreichs 6 (Wien1995).; Stadler/ Kotova 2021
VERA-1887	6227	37	bone	animal	Austria	Brunn am Gebirge	15		house 38	Stadler/ Kotova 2021, Tab. 9.1
VERA-4797	6224	37	ceralia		Austria	Brunn am Gebirge	15		house 72	Stadler/ Kotova 2021, Tab. 9.1
VERA-4798	6223	38	ceralia		Austria	Brunn am Gebirge	15		house 72	Stadler/ Kotova 2021, Tab. 9.1
VERA-1889	6217	37	bone	animal	Austria	Brunn am Gebirge	15		house 37	Stadler/ Kotova 2021, Tab. 9.1
VERA-196	6216	41	charcoal		Austria	Brunn am Gebirge	15		house 33	Manning, K.; Timpson, A.; Colledge, S.; Crema, E.; Shennan, S. (2015), The Cultural Evolution of Neolithic Europe. EUROEVOL Dataset.; Stadler/ Kotova 2021, Tab. 9.1
Poz- 79932	6210	70	birch pitch		Austria	Brunn am Gebirge	15		house 34	Stadler/ Kotova 2021, Tab. 9.1
Ki-13611	6205	60	burnt plants		Austria	Brunn am Gebirge	15		house 01, extracted from pottery	Stadler/ Kotova 2021, Tab. 9.1
VERA-1807	6200	31	charcoal		Austria	Brunn am Gebirge	15		house 38	Stadler/ Kotova 2021, Tab. 9.1
UBA-15997	6191	27	ceralia		Austria	Brunn am Gebirge	15		house 72	Stadler/ Kotova 2021, Tab. 9.1
VERA-1809	6184	29	charcoal		Austria	Brunn am Gebirge	15		house 38	Stadler/ Kotova 2021, Tab. 9.1
Poz-79945	6180	40	birch pitch		Austria	Brunn am Gebirge	15		house 68	Stadler/ Kotova 2021, Tab. 9.1
VERA-1892	6174	37	bone	animal	Austria	Brunn am Gebirge	15		house 38	Stadler/ Kotova 2021, Tab. 9.1
UBA-16000	6167	26	ceralia		Austria	Brunn am Gebirge	15		house 72	Stadler/ Kotova 2021, Tab. 9.1
VERA-4799	6162	41	ceralia		Austria	Brunn am Gebirge	15		house 72	Stadler/ Kotova 2021, Tab. 9.1
ETH-11126	6150	75	charcoal		Austria	Brunn am Gebirge	15		house 01	Zur Absolutchronologie der Linearbandkeramik aufgrund von 14C-Daten. ArchÃ¤ologie Ã–sterreichs 6 (Wien1995).; Stadler/ Kotova 2021
UBA-15999	6143	29	ceralia		Austria	Brunn am Gebirge	15		house 72	Stadler/ Kotova 2021, Tab. 9.1
Hd-14396	6135	23	bone	animal	Austria	Brunn am Gebirge	15		house d, complexe I189-SO-52	Stadler/ Kotova 2021, Tab. 9.1
VERA-1893	6129	35	bone	animal	Austria	Brunn am Gebirge	15		house 39	Stadler/ Kotova 2021, Tab. 9.1
VERA-1814	6121	31	charcoal		Austria	Brunn am Gebirge	15		house 38	Stadler/ Kotova 2021, Tab. 9.1
UBA-15998	6105	25	ceralia		Austria	Brunn am Gebirge	15		house 72	Stadler/ Kotova 2021, Tab. 9.1
VERA-3420	6095	45	bone	animal	Austria	Brunn am Gebirge	15		house 67	Stadler/ Kotova 2021, Tab. 9.1
VERA-4800	6091	37	ceralia		Austria	Brunn am Gebirge	15		house 72	Stadler/ Kotova 2021, Tab. 9.1
Hd-14199	6060	40	bone	animal	Austria	Brunn am Gebirge	15		house 02a + 02b	Stadler/ Kotova 2021, Tab. 9.1
MAMS-29744	3776	21	macro remains		Romania	Corneşti-Iarcuri	19	yes	AU051, rampart layer	Lehmphul, R., Heeb, B., Szentmiklosi, A., Stobbe, A. and Krause, R. 2019, The Genesis of the Fortification of Corneşti-Iarcuri near the Mureş Lower Course (Romanian Banat) - A Phase Model on the Chronology of the Settlement and Fortification Structures. In: Hansen, S. and Krause, R., Bronze Age Fortresses in Europe. UPA 335. Bonn: Habelt, 253-278.
MAMS-30435	3223	18	macro remains		Romania	Corneşti-Iarcuri	19		Befund AU 013, vessel 04	Lehmphul, R., Heeb, B., Szentmiklosi, A., Stobbe, A. and Krause, R. 2019, The Genesis of the Fortification of Corneşti-Iarcuri near the Mureş Lower Course (Romanian Banat) - A Phase Model on the Chronology of the Settlement and Fortification Structures. In: Hansen, S. and Krause, R., Bronze Age Fortresses in Europe. UPA 335. Bonn: Habelt, 253-278.
MAMS-35578	3204	20	macro remains		Romania	Corneşti-Iarcuri	19		Au002, vessel 7, bottom of the pit	Lehmphul, R., Heeb, B., Szentmiklosi, A., Stobbe, A. and Krause, R. 2019, The Genesis of the Fortification of Corneşti-Iarcuri near the Mureş Lower Course (Romanian Banat) - A Phase Model on the Chronology of the Settlement and Fortification Structures. In: Hansen, S. and Krause, R., Bronze Age Fortresses in Europe. UPA 335. Bonn: Habelt, 253-278.
MAMS-30433	3200	18	macro remains		Romania	Corneşti-Iarcuri	19		Befund AU 013 , vessel 1	Lehmphul, R., Heeb, B., Szentmiklosi, A., Stobbe, A. and Krause, R. 2019, The Genesis of the Fortification of Corneşti-Iarcuri near the Mureş Lower Course (Romanian Banat) - A Phase Model on the Chronology of the Settlement and Fortification Structures. In: Hansen, S. and Krause, R., Bronze Age Fortresses in Europe. UPA 335. Bonn: Habelt, 253-278.
MAMS-35576	3179	18	macro remains		Romania	Corneşti-Iarcuri	19		AU001 (lower fill), layer 6, ceramic concentration	Lehmphul, R., Heeb, B., Szentmiklosi, A., Stobbe, A. and Krause, R. 2019, The Genesis of the Fortification of Corneşti-Iarcuri near the Mureş Lower Course (Romanian Banat) - A Phase Model on the Chronology of the Settlement and Fortification Structures. In: Hansen, S. and Krause, R., Bronze Age Fortresses in Europe. UPA 335. Bonn: Habelt, 253-278.
MAMS-26692	3170	27	macro remains		Romania	Corneşti-Iarcuri	19		AU057, bottom of the pit	Lehmphul, R., Heeb, B., Szentmiklosi, A., Stobbe, A. and Krause, R. 2019, The Genesis of the Fortification of Corneşti-Iarcuri near the Mureş Lower Course (Romanian Banat) - A Phase Model on the Chronology of the Settlement and Fortification Structures. In: Hansen, S. and Krause, R., Bronze Age Fortresses in Europe. UPA 335. Bonn: Habelt, 253-278.
MAMS-29742	3165	22	macro remains		Romania	Corneşti-Iarcuri	19		erosion layer, AU007	Lehmphul, R., Heeb, B., Szentmiklosi, A., Stobbe, A. and Krause, R. 2019, The Genesis of the Fortification of Corneşti-Iarcuri near the Mureş Lower Course (Romanian Banat) - A Phase Model on the Chronology of the Settlement and Fortification Structures. In: Hansen, S. and Krause, R., Bronze Age Fortresses in Europe. UPA 335. Bonn: Habelt, 253-278.
MAMS-29745	3160	21	macro remains		Romania	Corneşti-Iarcuri	19		AU756, post, in front of the rampart	Lehmphul, R., Heeb, B., Szentmiklosi, A., Stobbe, A. and Krause, R. 2019, The Genesis of the Fortification of Corneşti-Iarcuri near the Mureş Lower Course (Romanian Banat) - A Phase Model on the Chronology of the Settlement and Fortification Structures. In: Hansen, S. and Krause, R., Bronze Age Fortresses in Europe. UPA 335. Bonn: Habelt, 253-278.
MAMS-30434	3138	19	macro remains		Romania	Corneşti-Iarcuri	19		Befund AU 013, vessel 2	Lehmphul, R., Heeb, B., Szentmiklosi, A., Stobbe, A. and Krause, R. 2019, The Genesis of the Fortification of Corneşti-Iarcuri near the Mureş Lower Course (Romanian Banat) - A Phase Model on the Chronology of the Settlement and Fortification Structures. In: Hansen, S. and Krause, R., Bronze Age Fortresses in Europe. UPA 335. Bonn: Habelt, 253-278.
MAMS-35957	3132	22	macro remains		Romania	Corneşti-Iarcuri	19		AU002, lower fill	Lehmphul, R., Heeb, B., Szentmiklosi, A., Stobbe, A. and Krause, R. 2019, The Genesis of the Fortification of Corneşti-Iarcuri near the Mureş Lower Course (Romanian Banat) - A Phase Model on the Chronology of the Settlement and Fortification Structures. In: Hansen, S. and Krause, R., Bronze Age Fortresses in Europe. UPA 335. Bonn: Habelt, 253-278.
MAMS-35577	3130	19	macro remains		Romania	Corneşti-Iarcuri	19		AU002, upper fill, 30- 40cm under layer 2	Lehmphul, R., Heeb, B., Szentmiklosi, A., Stobbe, A. and Krause, R. 2019, The Genesis of the Fortification of Corneşti-Iarcuri near the Mureş Lower Course (Romanian Banat) - A Phase Model on the Chronology of the Settlement and Fortification Structures. In: Hansen, S. and Krause, R., Bronze Age Fortresses in Europe. UPA 335. Bonn: Habelt, 253-278.
MAMS-35580	3128	18	macro remains		Romania	Corneşti-Iarcuri	19		AU002, upper fill, layer 2	Lehmphul, R., Heeb, B., Szentmiklosi, A., Stobbe, A. and Krause, R. 2019, The Genesis of the Fortification of Corneşti-Iarcuri near the Mureş Lower Course (Romanian Banat) - A Phase Model on the Chronology of the Settlement and Fortification Structures. In: Hansen, S. and Krause, R., Bronze Age Fortresses in Europe. UPA 335. Bonn: Habelt, 253-278.
MAMS-29739	3126	21	macro remains		Romania	Corneşti-Iarcuri	19		AU 759, post, front of the rampart	Lehmphul, R., Heeb, B., Szentmiklosi, A., Stobbe, A. and Krause, R. 2019, The Genesis of the Fortification of Corneşti-Iarcuri near the Mureş Lower Course (Romanian Banat) - A Phase Model on the Chronology of the Settlement and Fortification Structures. In: Hansen, S. and Krause, R., Bronze Age Fortresses in Europe. UPA 335. Bonn: Habelt, 253-278.
MAMS-30432	3116	24	macro remains		Romania	Corneşti-Iarcuri	19		Befund AU 013, (burned clay obove charred wood construction)	Lehmphul, R., Heeb, B., Szentmiklosi, A., Stobbe, A. and Krause, R. 2019, The Genesis of the Fortification of Corneşti-Iarcuri near the Mureş Lower Course (Romanian Banat) - A Phase Model on the Chronology of the Settlement and Fortification Structures. In: Hansen, S. and Krause, R., Bronze Age Fortresses in Europe. UPA 335. Bonn: Habelt, 253-278.
BETA-258641	3110	40	charcoal		Romania	Corneşti-Iarcuri	19		front of the rampart, beam no.7, construction (phase b)	Lehmphul, R., Heeb, B., Szentmiklosi, A., Stobbe, A. and Krause, R. 2019, The Genesis of the Fortification of Corneşti-Iarcuri near the Mureş Lower Course (Romanian Banat) - A Phase Model on the Chronology of the Settlement and Fortification Structures. In: Hansen, S. and Krause, R., Bronze Age Fortresses in Europe. UPA 335. Bonn: Habelt, 253-278.
MAMS-30423	3106	18	macro remains		Romania	Corneşti-Iarcuri	19		AU013, 30 -40 cm under layer 1	Lehmphul, R., Heeb, B., Szentmiklosi, A., Stobbe, A. and Krause, R. 2019, The Genesis of the Fortification of Corneşti-Iarcuri near the Mureş Lower Course (Romanian Banat) - A Phase Model on the Chronology of the Settlement and Fortification Structures. In: Hansen, S. and Krause, R., Bronze Age Fortresses in Europe. UPA 335. Bonn: Habelt, 253-278.
Poz-53343	3105	35	charcoal		Romania	Corneşti-Iarcuri	19		AU 39, Post, front of the rampart (rows of post)	Lehmphul, R., Heeb, B., Szentmiklosi, A., Stobbe, A. and Krause, R. 2019, The Genesis of the Fortification of Corneşti-Iarcuri near the Mureş Lower Course (Romanian Banat) - A Phase Model on the Chronology of the Settlement and Fortification Structures. In: Hansen, S. and Krause, R., Bronze Age Fortresses in Europe. UPA 335. Bonn: Habelt, 253-278.
MAMS-29746	3104	21	macro remains		Romania	Corneşti-Iarcuri	19		AU13, Erosion layer from the body of the rampart	Lehmphul, R., Heeb, B., Szentmiklosi, A., Stobbe, A. and Krause, R. 2019, The Genesis of the Fortification of Corneşti-Iarcuri near the Mureş Lower Course (Romanian Banat) - A Phase Model on the Chronology of the Settlement and Fortification Structures. In: Hansen, S. and Krause, R., Bronze Age Fortresses in Europe. UPA 335. Bonn: Habelt, 253-278.
MAMS-29741	3102	21	macro remains		Romania	Corneşti-Iarcuri	19		AU 070, ditch behind the rampart	Lehmphul, R., Heeb, B., Szentmiklosi, A., Stobbe, A. and Krause, R. 2019, The Genesis of the Fortification of Corneşti-Iarcuri near the Mureş Lower Course (Romanian Banat) - A Phase Model on the Chronology of the Settlement and Fortification Structures. In: Hansen, S. and Krause, R., Bronze Age Fortresses in Europe. UPA 335. Bonn: Habelt, 253-278.
MAMS-29747	3101	21	macro remains		Romania	Corneşti-Iarcuri	19		AU757, post in front of the rampart	Lehmphul, R., Heeb, B., Szentmiklosi, A., Stobbe, A. and Krause, R. 2019, The Genesis of the Fortification of Corneşti-Iarcuri near the Mureş Lower Course (Romanian Banat) - A Phase Model on the Chronology of the Settlement and Fortification Structures. In: Hansen, S. and Krause, R., Bronze Age Fortresses in Europe. UPA 335. Bonn: Habelt, 253-278.
Poz-53345	3100	30	charcoal		Romania	Corneşti-Iarcuri	19		AU 38, Post, front of the rampart (rows of post)	Lehmphul, R., Heeb, B., Szentmiklosi, A., Stobbe, A. and Krause, R. 2019, The Genesis of the Fortification of Corneşti-Iarcuri near the Mureş Lower Course (Romanian Banat) - A Phase Model on the Chronology of the Settlement and Fortification Structures. In: Hansen, S. and Krause, R., Bronze Age Fortresses in Europe. UPA 335. Bonn: Habelt, 253-278.
MAMS-35575	3099	18	macro remains		Romania	Corneşti-Iarcuri	19		AU001, upper fill, layer 2	Lehmphul, R., Heeb, B., Szentmiklosi, A., Stobbe, A. and Krause, R. 2019, The Genesis of the Fortification of Corneşti-Iarcuri near the Mureş Lower Course (Romanian Banat) - A Phase Model on the Chronology of the Settlement and Fortification Structures. In: Hansen, S. and Krause, R., Bronze Age Fortresses in Europe. UPA 335. Bonn: Habelt, 253-278.
Poz-53344	3095	30	charcoal		Romania	Corneşti-Iarcuri	19		AU 37, Post, front of the rampart (rows of post)	Lehmphul, R., Heeb, B., Szentmiklosi, A., Stobbe, A. and Krause, R. 2019, The Genesis of the Fortification of Corneşti-Iarcuri near the Mureş Lower Course (Romanian Banat) - A Phase Model on the Chronology of the Settlement and Fortification Structures. In: Hansen, S. and Krause, R., Bronze Age Fortresses in Europe. UPA 335. Bonn: Habelt, 253-278.
Poz-53347	3095	35	charcoal		Romania	Corneşti-Iarcuri	19		AU12, collapsed layer, backside of rampart	Lehmphul, R., Heeb, B., Szentmiklosi, A., Stobbe, A. and Krause, R. 2019, The Genesis of the Fortification of Corneşti-Iarcuri near the Mureş Lower Course (Romanian Banat) - A Phase Model on the Chronology of the Settlement and Fortification Structures. In: Hansen, S. and Krause, R., Bronze Age Fortresses in Europe. UPA 335. Bonn: Habelt, 253-278.
Poz-53342	3085	35	charcoal		Romania	Corneşti-Iarcuri	19		AU41, Post, front of the rampart (rows of post)	Lehmphul, R., Heeb, B., Szentmiklosi, A., Stobbe, A. and Krause, R. 2019, The Genesis of the Fortification of Corneşti-Iarcuri near the Mureş Lower Course (Romanian Banat) - A Phase Model on the Chronology of the Settlement and Fortification Structures. In: Hansen, S. and Krause, R., Bronze Age Fortresses in Europe. UPA 335. Bonn: Habelt, 253-278.
Poz-53352	3085	35	charcoal		Romania	Corneşti-Iarcuri	19		AU40, Post, front of the rampart (rows of post)	Lehmphul, R., Heeb, B., Szentmiklosi, A., Stobbe, A. and Krause, R. 2019, The Genesis of the Fortification of Corneşti-Iarcuri near the Mureş Lower Course (Romanian Banat) - A Phase Model on the Chronology of the Settlement and Fortification Structures. In: Hansen, S. and Krause, R., Bronze Age Fortresses in Europe. UPA 335. Bonn: Habelt, 253-278.
MAMS-26691	3085	25	macro remains		Romania	Corneşti-Iarcuri	19		AU057, upper fill	Lehmphul, R., Heeb, B., Szentmiklosi, A., Stobbe, A. and Krause, R. 2019, The Genesis of the Fortification of Corneşti-Iarcuri near the Mureş Lower Course (Romanian Banat) - A Phase Model on the Chronology of the Settlement and Fortification Structures. In: Hansen, S. and Krause, R., Bronze Age Fortresses in Europe. UPA 335. Bonn: Habelt, 253-278.
Poz-53351	3075	35	charcoal		Romania	Corneşti-Iarcuri	19		AU 186, post layer 3	Lehmphul, R., Heeb, B., Szentmiklosi, A., Stobbe, A. and Krause, R. 2019, The Genesis of the Fortification of Corneşti-Iarcuri near the Mureş Lower Course (Romanian Banat) - A Phase Model on the Chronology of the Settlement and Fortification Structures. In: Hansen, S. and Krause, R., Bronze Age Fortresses in Europe. UPA 335. Bonn: Habelt, 253-278.
MAMS-35955	3071	23	macro remains		Romania	Corneşti-Iarcuri	19		AU 001, lower fill	Lehmphul, R., Heeb, B., Szentmiklosi, A., Stobbe, A. and Krause, R. 2019, The Genesis of the Fortification of Corneşti-Iarcuri near the Mureş Lower Course (Romanian Banat) - A Phase Model on the Chronology of the Settlement and Fortification Structures. In: Hansen, S. and Krause, R., Bronze Age Fortresses in Europe. UPA 335. Bonn: Habelt, 253-278.
Poz-45667	3070	30	charcoal		Romania	Corneşti-Iarcuri	19		front of the rampart, beam no.2	Lehmphul, R., Heeb, B., Szentmiklosi, A., Stobbe, A. and Krause, R. 2019, The Genesis of the Fortification of Corneşti-Iarcuri near the Mureş Lower Course (Romanian Banat) - A Phase Model on the Chronology of the Settlement and Fortification Structures. In: Hansen, S. and Krause, R., Bronze Age Fortresses in Europe. UPA 335. Bonn: Habelt, 253-278.
BETA-258640	3060	40	charcoal		Romania	Corneşti-Iarcuri	19		front of the rampart, beam no.6, construction (phase b)	Lehmphul, R., Heeb, B., Szentmiklosi, A., Stobbe, A. and Krause, R. 2019, The Genesis of the Fortification of Corneşti-Iarcuri near the Mureş Lower Course (Romanian Banat) - A Phase Model on the Chronology of the Settlement and Fortification Structures. In: Hansen, S. and Krause, R., Bronze Age Fortresses in Europe. UPA 335. Bonn: Habelt, 253-278.
Poz-53346	3050	30	charcoal		Romania	Corneşti-Iarcuri	19		AU115, post, front of the rampart, (back row of post)	Lehmphul, R., Heeb, B., Szentmiklosi, A., Stobbe, A. and Krause, R. 2019, The Genesis of the Fortification of Corneşti-Iarcuri near the Mureş Lower Course (Romanian Banat) - A Phase Model on the Chronology of the Settlement and Fortification Structures. In: Hansen, S. and Krause, R., Bronze Age Fortresses in Europe. UPA 335. Bonn: Habelt, 253-278.
MAMS-35579	3044	19	macro remains		Romania	Corneşti-Iarcuri	19		AU001, upper fill, 50-60 cm under layer 2	Lehmphul, R., Heeb, B., Szentmiklosi, A., Stobbe, A. and Krause, R. 2019, The Genesis of the Fortification of Corneşti-Iarcuri near the Mureş Lower Course (Romanian Banat) - A Phase Model on the Chronology of the Settlement and Fortification Structures. In: Hansen, S. and Krause, R., Bronze Age Fortresses in Europe. UPA 335. Bonn: Habelt, 253-278.
BETA-258642	3040	40	charcoal		Romania	Corneşti-Iarcuri	19		front of the rampart, beam no.11, construction (phase b)	Lehmphul, R., Heeb, B., Szentmiklosi, A., Stobbe, A. and Krause, R. 2019, The Genesis of the Fortification of Corneşti-Iarcuri near the Mureş Lower Course (Romanian Banat) - A Phase Model on the Chronology of the Settlement and Fortification Structures. In: Hansen, S. and Krause, R., Bronze Age Fortresses in Europe. UPA 335. Bonn: Habelt, 253-278.
Poz-53349	3020	35	charcoal		Romania	Corneşti-Iarcuri	19		AU 42, Post, front of the rampart (rows of post)	Lehmphul, R., Heeb, B., Szentmiklosi, A., Stobbe, A. and Krause, R. 2019, The Genesis of the Fortification of Corneşti-Iarcuri near the Mureş Lower Course (Romanian Banat) - A Phase Model on the Chronology of the Settlement and Fortification Structures. In: Hansen, S. and Krause, R., Bronze Age Fortresses in Europe. UPA 335. Bonn: Habelt, 253-278.
MAMS-30427	2987	18	macro remains		Romania	Corneşti-Iarcuri	19		ceramic concentration 6, AU091	Lehmphul, R., Heeb, B., Szentmiklosi, A., Stobbe, A. and Krause, R. 2019, The Genesis of the Fortification of Corneşti-Iarcuri near the Mureş Lower Course (Romanian Banat) - A Phase Model on the Chronology of the Settlement and Fortification Structures. In: Hansen, S. and Krause, R., Bronze Age Fortresses in Europe. UPA 335. Bonn: Habelt, 253-278.
BETA-258645	2970	40	charcoal		Romania	Corneşti-Iarcuri	19		context 327, wood from the inner fortification, phase A, dislocated	Lehmphul, R., Heeb, B., Szentmiklosi, A., Stobbe, A. and Krause, R. 2019, The Genesis of the Fortification of Corneşti-Iarcuri near the Mureş Lower Course (Romanian Banat) - A Phase Model on the Chronology of the Settlement and Fortification Structures. In: Hansen, S. and Krause, R., Bronze Age Fortresses in Europe. UPA 335. Bonn: Habelt, 253-278.
MAMS-30436	2970	18	macro remains		Romania	Corneşti-Iarcuri	19		AU091 (Pl.1.5 -2)	Lehmphul, R., Heeb, B., Szentmiklosi, A., Stobbe, A. and Krause, R. 2019, The Genesis of the Fortification of Corneşti-Iarcuri near the Mureş Lower Course (Romanian Banat) - A Phase Model on the Chronology of the Settlement and Fortification Structures. In: Hansen, S. and Krause, R., Bronze Age Fortresses in Europe. UPA 335. Bonn: Habelt, 253-278.
MAMS-30426	2947	18	macro remains		Romania	Corneşti-Iarcuri	19		AU001, lower pit filling	Lehmphul, R., Heeb, B., Szentmiklosi, A., Stobbe, A. and Krause, R. 2019, The Genesis of the Fortification of Corneşti-Iarcuri near the Mureş Lower Course (Romanian Banat) - A Phase Model on the Chronology of the Settlement and Fortification Structures. In: Hansen, S. and Krause, R., Bronze Age Fortresses in Europe. UPA 335. Bonn: Habelt, 253-278.
MAMS-29740	2938	20	macro remains		Romania	Corneşti-Iarcuri	19		AU 006, Colluvium in front of rampart	Lehmphul, R., Heeb, B., Szentmiklosi, A., Stobbe, A. and Krause, R. 2019, The Genesis of the Fortification of Corneşti-Iarcuri near the Mureş Lower Course (Romanian Banat) - A Phase Model on the Chronology of the Settlement and Fortification Structures. In: Hansen, S. and Krause, R., Bronze Age Fortresses in Europe. UPA 335. Bonn: Habelt, 253-278.
MAMS-26689	2747	27	macro remains		Romania	Corneşti-Iarcuri	19	yes	AU003, layer 5	Lehmphul, R., Heeb, B., Szentmiklosi, A., Stobbe, A. and Krause, R. 2019, The Genesis of the Fortification of Corneşti-Iarcuri near the Mureş Lower Course (Romanian Banat) - A Phase Model on the Chronology of the Settlement and Fortification Structures. In: Hansen, S. and Krause, R., Bronze Age Fortresses in Europe. UPA 335. Bonn: Habelt, 253-278.
MAMS-26690	2661	27	macro remains		Romania	Corneşti-Iarcuri	19	yes	AU003, layer 3	Lehmphul, R., Heeb, B., Szentmiklosi, A., Stobbe, A. and Krause, R. 2019, The Genesis of the Fortification of Corneşti-Iarcuri near the Mureş Lower Course (Romanian Banat) - A Phase Model on the Chronology of the Settlement and Fortification Structures. In: Hansen, S. and Krause, R., Bronze Age Fortresses in Europe. UPA 335. Bonn: Habelt, 253-278.
MAMS-35586	2657	19	macro remains		Romania	Corneşti-Iarcuri	19	yes	AU014, sample of ridge post, in secondary position	Lehmphul, R., Heeb, B., Szentmiklosi, A., Stobbe, A. and Krause, R. 2019, The Genesis of the Fortification of Corneşti-Iarcuri near the Mureş Lower Course (Romanian Banat) - A Phase Model on the Chronology of the Settlement and Fortification Structures. In: Hansen, S. and Krause, R., Bronze Age Fortresses in Europe. UPA 335. Bonn: Habelt, 253-278.
DeA-8211	3119	24	bone	animal	Hungary	Csanádpalota-Földvar	21		44/51	Szeverényi et al 2022
DeA-8209	3074	25	bone	animal	Hungary	Csanádpalota-Földvar	21		23/468 (Enclosure 4b)	Szeverényi et al 2022
DeA-3485	3037	35	charred grain		Hungary	Csanádpalota-Földvar	21		474/834	Szeverényi et al 2022
DeA-3484	3025	36	charred grain		Hungary	Csanádpalota-Földvar	21		474/834	Szeverényi et al 2022
DeA-3483	3012	35	charred grain		Hungary	Csanádpalota-Földvar	21		474/834	Szeverényi et al 2022
DeA-8296	3009	27	charred grain		Hungary	Csanádpalota-Földvar	21		439/1118	Szeverényi et al 2022
DeA-3470	2976	35	bone	animal	Hungary	Csanádpalota-Földvar	21		201 (Enclosure 1)	Szeverényi et al 2022
DeA-8210	2964	24	bone	animal	Hungary	Csanádpalota-Földvar	21		440/1245	Szeverényi et al 2022
DeA-3471	1498	33	bone	animal	Hungary	Csanádpalota-Földvar	21	yes	153/207	Szeverényi et al 2022
Bln-866a	7200	100	charcoal		Serbia	Divostin I	22		Beneath floor House 14 (Div. II) (2)	McPherron et al., 1988: 379ff;
Bln-899	7200	100	burned earth and charcoal		Serbia	Divostin I	22		Posthole	Tasić 1988; Karmanski 2005; McPherron et al. 1988: 379ff; Tasic, 1990: 425
BRAMS-2402	7160	28	bone	animal	Serbia	Divostin I	22		Bag 433, 3, sector B-1/14, c-2, III e.l.	Porcic et al. 2021
Bln-826	7120	100	charcoal		Serbia	Divostin I	22		Posthole House 12 (Divostin II)	McPherron et al., 1988: 379ff; Tasic, 1990: 425
Bln-866/866a/931	7104	58	charcoal		Serbia	Divostin I	22		house 14, beneath floor (Divostin II)	Karmanski 2005; McPherron et al. 1988: 379ff; Tasic, 1990: 425
Bln-823	7080	180	charcoal		Serbia	Divostin I	22		feature 15 (earth-cabin 5)	McPherron et al., 1988: 379ff; Tasic, 1990: 425
Bln-866	7060	100	charcoal		Serbia	Divostin I	22		Beneath floor House 14 (Div. II) (2, 3)	McPherron et al., 1988: 379ff; Tasic, 1990: 425
Bln-931	7050	100	charcoal		Serbia	Divostin I	22		house 14, beneath floor (Divostin II)	Tasić 1988; Karmanski 2005; McPherron et al. 1988: 379ff; Tasic, 1990: 425
Bln-862	6995	100	burned earth and charcoal		Serbia	Divostin I	22		Posthole	McPherron et al. 1988: 379ff; Tasic, 1990: 425
Bln-824	6970	100	charcoal		Serbia	Divostin I	22		feature 15 (earth-cabin 5)	McPherron et al., 1988: 379ff; Tasic, 1990: 425
Bln-896	6950	100	charcoal		Serbia	Divostin I	22		Feature 120E, pit 22	Borić 2009; Karmanski 2005; McPherron et al. 1988: 379ff; Tasic, 1990: 425
BM-573	6935	98	charcoal		Serbia	Divostin I	22		Feature 120E, pit 22	Burleigh et al., 1977: 158; McPherron et al. 1988: 379ff; Tasic, 1990: 425; Borić 2009
Bln-827	6910	100	charcoal		Serbia	Divostin I	22		Posthole House 12 (Divostin II)	McPherron et al., 1988: 379ff; Tasic, 1990: 425
Z-1505	6900	150	charcoal		Serbia	Divostin I	22		Pit 20; Feature 121	Srdoč et al. 1987
Z-336B	6052	90	charcoal		Serbia	Divostin II	23		Pit 20; Feature 121	Porcic et al (2016)
Bln-865	6020	100	charcoal		Serbia	Divostin II	23		Feature 117, beneath House 14	Borić D. Absolute Dating of Metallurgical Innovations in the Vinča Culture of the Balkans. In: Kienlin T, Roberts B, editors. Metals and Societies: Studies in Honour of Barbara S Ottaway. Bonn: Dr Rudolf Habelt GMBH; 2009. p. 191-245.
Z-336a	6005	93	charcoal		Serbia	Divostin II	23		Pit 20; Feature 121	Porcic et al (2016)
Bln-865a	5965	100	charcoal		Serbia	Divostin II	23		Feature 117, beneath House 14	Borić D. Absolute Dating of Metallurgical Innovations in the Vinča Culture of the Balkans. In: Kienlin T, Roberts B, editors. Metals and Societies: Studies in Honour of Barbara S Ottaway. Bonn: Dr Rudolf Habelt GMBH; 2009. p. 191-245.
Bln-898	5860	100	charcoal		Serbia	Divostin II	23		Pit 20; Feature 121	Borić D. Absolute Dating of Metallurgical Innovations in the Vinča Culture of the Balkans. In: Kienlin T, Roberts B, editors. Metals and Societies: Studies in Honour of Barbara S Ottaway. Bonn: Dr Rudolf Habelt GMBH; 2009. p. 191-245.
Bln-863	5825	100	burnt earth		Serbia	Divostin II	23		Hearth 2, House 14	Borić D. Absolute Dating of Metallurgical Innovations in the Vinča Culture of the Balkans. In: Kienlin T, Roberts B, editors. Metals and Societies: Studies in Honour of Barbara S Ottaway. Bonn: Dr Rudolf Habelt GMBH; 2009. p. 191-245.
OxA-14693	5811	34	bone	animal	Serbia	Divostin II	23		House 13: Feature 20; quad. F 8/10, spit 5 (1969)	Borić D. Absolute Dating of Metallurgical Innovations in the Vinča Culture of the Balkans. In: Kienlin T, Roberts B, editors. Metals and Societies: Studies in Honour of Barbara S Ottaway. Bonn: Dr Rudolf Habelt GMBH; 2009. p. 191-245.
OxA-14705	5810	36	bone	animal	Serbia	Divostin II	23		House 13: Feature 21; quad. F 8/10 (bag 590) (1969)	Borić D. Absolute Dating of Metallurgical Innovations in the Vinča Culture of the Balkans. In: Kienlin T, Roberts B, editors. Metals and Societies: Studies in Honour of Barbara S Ottaway. Bonn: Dr Rudolf Habelt GMBH; 2009. p. 191-245.
OxA-14694	5775	39	bone	animal	Serbia	Divostin II	23		House 13: Feature 21; quadrant F 8/10 (1969)	Borić D. Absolute Dating of Metallurgical Innovations in the Vinča Culture of the Balkans. In: Kienlin T, Roberts B, editors. Metals and Societies: Studies in Honour of Barbara S Ottaway. Bonn: Dr Rudolf Habelt GMBH; 2009. p. 191-245.
Bln-867	5250	100	charcoal		Serbia	Divostin II	23	yes		McPherron et al. 1988
BM-574	5247	144	charcoal		Serbia	Divostin II	23	yes		McPherron et al. 1988
BRAMS-2244	7309	28	bone	animal	Serbia	Drenovac	25	yes	Trench 15, sq. 2; in line with the eastern profile	Porcic et al. 2021
BRAMS-2245	7133	27	bone	animal	Serbia	Drenovac	25	yes	Trench 16, Feature 179	Porcic et al. 2021
BRAMS-2246	7122	28	bone	animal	Serbia	Drenovac	25	yes	Trench 16, Feature 166	Porcic et al. 2021
SUERC-54883	7111	36	bone	animal	Serbia	Drenovac	25	yes		this study
BRAMS-2239	6739	27	bone	animal	Serbia	Drenovac	25	yes	Trench 15, sq. 3	Porcic et al. 2021
BRAMS-2242	6354	27	bone	animal	Serbia	Drenovac	25		Trench 15, sq. 2; area CD, JU part, sieve	Porcic et al. 2021
BRAMS-2241	6302	27	bone	animal	Serbia	Drenovac	25		Trench 15, sq. 2	Porcic et al. 2021
SUERC-54884	6274	36	bone	animal	Serbia	Drenovac	25			this study
BRAMS-2237	6243	27	bone	animal	Serbia	Drenovac	25		Trench 15, sq. 3	Porcic et al. 2021
BRAMS-2243	6226	27	bone	animal	Serbia	Drenovac	25		Trench 15, sq. 2; central part in N-W direction	Porcic et al. 2021
BRAMS-2238	6120	27	bone	animal	Serbia	Drenovac	25		Trench 15, sq. 3, beneath the layer of clay	Porcic et al. 2021
BRAMS-2240	6110	27	bone	animal	Serbia	Drenovac	25		Trench 15, sq. 1	Porcic et al. 2021
SUERC-54886	6049	36	bone	animal	Serbia	Drenovac	25			this study
SUERC-54885	5882	36	bone	animal	Serbia	Drenovac	25			this study
Bln-4142	3445	50	charcoal		Serbia	Feudvar near Mošorin	27		wall	Roeder 1991
Bln-4264	3420	50	charcoal		Serbia	Feudvar near Mošorin	27		roof construction	Roeder 1991
Bln-4267	3385	50	charcoal		Serbia	Feudvar near Mošorin	27		roof construction	Roeder 1991
Bln-4266	3365	70	charcoal		Serbia	Feudvar near Mošorin	27		roof construction	Roeder 1991
Bln-4140	3290	60	charcoal		Serbia	Feudvar near Mošorin	27		wall	Roeder 1991
Bln-4268	3255	50	charcoal		Serbia	Feudvar near Mošorin	27		construction	Roeder 1991
Bln-4270	3255	50	charcoal		Serbia	Feudvar near Mošorin	27		roof construction	Roeder 1991
Bln-4161	3245	40	charcoal		Serbia	Feudvar near Mošorin	27		burned layer (roof)	Roeder 1991
Bln-4131	3235	40	seed	plant	Serbia	Feudvar near Mošorin	27		burned layer	Roeder 1991
Bln-4160	3230	50	food waste		Serbia	Feudvar near Mošorin	27		burned layer	Roeder 1991
Bln-4135	3160	70	charcoal		Serbia	Feudvar near Mošorin	27		wall	Roeder 1991
Fg-135	6660	55	nd		Hungary	Füzesabony-Gubakút	28		nd	Kaminská 2008
Deb-5906	6600	55	bone		Hungary	Füzesabony-Gubakút	28		Pit 135, N section, 4.spd	Domboróczki 2003
Deb-5882	6550	100	bone		Hungary	Füzesabony-Gubakút	28		Pit 51, N rel depth 130-150 cm	Domboróczki 2003
Deb-5746	6490	60	bone		Hungary	Füzesabony-Gubakút	28		Pit 45, N part, base 3-4. spd.	Domboróczki 2003
Deb-13042	6489	40	bone	human	Hungary	Füzesabony-Gubakút	28		1st western settlement row, grave 9	Domboróczki, L: Settlement structures of the Alföld Linear Pottery Culture (ALPC) in Heves County (north-eastern Hungary): development models and historical reconstructions on micro, meso and macro levels. In: Kozłowski, J. K: Interactions between different models of neolithization north of the Central European agro-ecological barrier. . Kraków, 2009, 75-127. (Page 81)
Deb-5943	6485	70	bone		Hungary	Füzesabony-Gubakút	28		Pit 89, from 2.section	Domboróczki 2003
Deb-5777	6390	45	bone		Hungary	Füzesabony-Gubakút	28		Pit 61/2 S section	Domboróczki 2003
Deb-5900	6360	40	bone		Hungary	Füzesabony-Gubakút	28		Pit 36, N section, 1.square	Domboróczki 2003
Deb-5941	6345	70	bone		Hungary	Füzesabony-Gubakút	28		Pit 131, N section, under hearth	Domboróczki 2003
Deb-13052	6331	63	bone		Hungary	Füzesabony-Gubakút	28		1st eastern settlement row, pit 14	Domboróczki, L: Settlement structures of the Alföld Linear Pottery Culture (ALPC) in Heves County (north-eastern Hungary): development models and historical reconstructions on micro, meso and macro levels. In: Kozłowski, J. K: Interactions between different models of neolithization north of the Central European agro-ecological barrier. . Kraków, 2009, 75-127. (Page 82)
VERA-4236	6325	35	bone	human	Hungary	Füzesabony-Gubakút	28		1st western settlement row, grave 4	Domboróczki, L: Settlement structures of the Alföld Linear Pottery Culture (ALPC) in Heves County (north-eastern Hungary): development models and historical reconstructions on micro, meso and macro levels. In: Kozłowski, J. K: Interactions between different models of neolithization north of the Central European agro-ecological barrier. . Kraków, 2009, 75-127. (Page 81)
Deb-5875	6325	75	bone		Hungary	Füzesabony-Gubakút	28		Pit 61/1 S section, rel depth 115-140 cm	Domboróczki 2003
VERA-4239	6320	40	bone	human	Hungary	Füzesabony-Gubakút	28		1st western settlement row, grave 5	Domboróczki, L: Settlement structures of the Alföld Linear Pottery Culture (ALPC) in Heves County (north-eastern Hungary): development models and historical reconstructions on micro, meso and macro levels. In: Kozłowski, J. K: Interactions between different models of neolithization north of the Central European agro-ecological barrier. . Kraków, 2009, 75-127. (Page 81)
Deb-5740	6320	75	bone		Hungary	Füzesabony-Gubakút	28		Pit 53, SE section, rel.depth, 77-100 cm, under hearth	Domboróczki 2003
Deb-5859	6320	65	bone		Hungary	Füzesabony-Gubakút	28		Pit 54, N section, 1-2 spd.	Domboróczki 2003
Deb-5939	6310	60	bone		Hungary	Füzesabony-Gubakút	28		Pit 19, 1.square, 170-185 cm rel depth	Domboróczki 2003
Deb-5757	6300	85	bone		Hungary	Füzesabony-Gubakút	28		Pit 63, S section, under 2. spd.	Domboróczki 2003
Deb-5937	6300	65	bone		Hungary	Füzesabony-Gubakút	28		Pit 133/A., N section, 2-3 spd.	Domboróczki 2003
VERA-4237	6295	35	bone	human	Hungary	Füzesabony-Gubakút	28		1st western settlement row, grave 1	Domboróczki, L: Settlement structures of the Alföld Linear Pottery Culture (ALPC) in Heves County (north-eastern Hungary): development models and historical reconstructions on micro, meso and macro levels. In: Kozłowski, J. K: Interactions between different models of neolithization north of the Central European agro-ecological barrier. . Kraków, 2009, 75-127. (Page 81)
VERA-4240	6295	35	bone	human	Hungary	Füzesabony-Gubakút	28		1st western settlement row, grave 6	Domboróczki, L: Settlement structures of the Alföld Linear Pottery Culture (ALPC) in Heves County (north-eastern Hungary): development models and historical reconstructions on micro, meso and macro levels. In: Kozłowski, J. K: Interactions between different models of neolithization north of the Central European agro-ecological barrier. . Kraków, 2009, 75-127. (Page 81)
VERA-4242	6295	40	bone	human	Hungary	Füzesabony-Gubakút	28		1st western settlement row, grave 10	Domboróczki, L: Settlement structures of the Alföld Linear Pottery Culture (ALPC) in Heves County (north-eastern Hungary): development models and historical reconstructions on micro, meso and macro levels. In: Kozłowski, J. K: Interactions between different models of neolithization north of the Central European agro-ecological barrier. . Kraków, 2009, 75-127. (Page 81)
VERA-4238	6285	35	bone	human	Hungary	Füzesabony-Gubakút	28		2nd western settlement row, grave 3	Domboróczki, L: Settlement structures of the Alföld Linear Pottery Culture (ALPC) in Heves County (north-eastern Hungary): development models and historical reconstructions on micro, meso and macro levels. In: Kozłowski, J. K: Interactions between different models of neolithization north of the Central European agro-ecological barrier. . Kraków, 2009, 75-127. (Page 81)
Deb-5773	6285	90	bone		Hungary	Füzesabony-Gubakút	28		Pit 52, S section 1. spade depth	Domboróczki 2003
VERA-4241	6255	40	bone	human	Hungary	Füzesabony-Gubakút	28		1st western settlement row, grave 7	Domboróczki, L: Settlement structures of the Alföld Linear Pottery Culture (ALPC) in Heves County (north-eastern Hungary): development models and historical reconstructions on micro, meso and macro levels. In: Kozłowski, J. K: Interactions between different models of neolithization north of the Central European agro-ecological barrier. . Kraków, 2009, 75-127. (Page 81)
Deb-4852	6252	58	nd		Hungary	Füzesabony-Gubakút	28		nd	Kaminská 2008
Deb-11092	6250	90	bone	human	Hungary	Füzesabony-Gubakút	28		1st western settlement row, grave 2	Domboróczki, L: Settlement structures of the Alföld Linear Pottery Culture (ALPC) in Heves County (north-eastern Hungary): development models and historical reconstructions on micro, meso and macro levels. In: Kozłowski, J. K: Interactions between different models of neolithization north of the Central European agro-ecological barrier. . Kraków, 2009, 75-127. (Page 81)
Deb-5897	6250	30	bone		Hungary	Füzesabony-Gubakút	28		Pit 35, 1.square under 120 cm rel depth	Domboróczki 2003
Deb-5857	6195	60	bone		Hungary	Füzesabony-Gubakút	28		Pit 21, from 1.square	Domboróczki 2003
Deb-11892	6110	50	bone		Hungary	Füzesabony-Gubakút	28		N section, 2nd eastern settlement row, pit 134	Domboróczki, L: Settlement structures of the Alföld Linear Pottery Culture (ALPC) in Heves County (north-eastern Hungary): development models and historical reconstructions on micro, meso and macro levels. In: Kozłowski, J. K: Interactions between different models of neolithization north of the Central European agro-ecological barrier. . Kraków, 2009, 75-127. (Page 82)
Deb-5871	3740	75	bone		Hungary	Füzesabony-Gubakút	28	yes	Pit 117, whole pit selection	Domboróczki 2003
Deb-3385	5720	71	charcoal		Hungary	Füzesabony-Pusztaszikszó	29			Oross, K. - Marton, T. - Whittle, A. - Hedges, M. E. R. - Cramp, E. J. L: Die Siedlung der Balaton-Lasinja-Kultur in Balatonszárszó-Kis-erdei-dűlő. In: Šuteková, J. - Pavúk, P. - Kalábková, P. - Kovár, B: PANTA RHEI. Studies on the Chronology and Cultural Development of South-Eastern and Central Europe in Earlier Prehistory. Presented to Juraj Pavúk on the Occasion of his 75th Birthday. . Bratisl…
Deb-3379	5682	57	charcoal		Hungary	Füzesabony-Pusztaszikszó	29			Oross, K. - Marton, T. - Whittle, A. - Hedges, M. E. R. - Cramp, E. J. L: Die Siedlung der Balaton-Lasinja-Kultur in Balatonszárszó-Kis-erdei-dűlő. In: Šuteková, J. - Pavúk, P. - Kalábková, P. - Kovár, B: PANTA RHEI. Studies on the Chronology and Cultural Development of South-Eastern and Central Europe in Earlier Prehistory. Presented to Juraj Pavúk on the Occasion of his 75th Birthday. . Bratisl…
Deb-3380	5614	70	charcoal		Hungary	Füzesabony-Pusztaszikszó	29			Oross, K. - Marton, T. - Whittle, A. - Hedges, M. E. R. - Cramp, E. J. L: Die Siedlung der Balaton-Lasinja-Kultur in Balatonszárszó-Kis-erdei-dűlő. In: Šuteková, J. - Pavúk, P. - Kalábková, P. - Kovár, B: PANTA RHEI. Studies on the Chronology and Cultural Development of South-Eastern and Central Europe in Earlier Prehistory. Presented to Juraj Pavúk on the Occasion of his 75th Birthday. . Bratisl…
Bln-3926	5590	80	charcoal		Hungary	Füzesabony-Pusztaszikszó	29			Raczky, P. - Siklósi, Zs: Reconsideration of the Copper Age chronology of the eastern Carpathian Basin: a Bayesian approach. Antiquity 87, 2013, 555-573. (Page 559)
Bln-3930	5460	70	charcoal		Hungary	Füzesabony-Pusztaszikszó	29			Raczky, P. - Siklósi, Zs: Reconsideration of the Copper Age chronology of the eastern Carpathian Basin: a Bayesian approach. Antiquity 87, 2013, 555-573. (Page 560)
Bln-3929	5380	60	charcoal		Hungary	Füzesabony-Pusztaszikszó	29			Raczky, P. - Siklósi, Zs: Reconsideration of the Copper Age chronology of the eastern Carpathian Basin: a Bayesian approach. Antiquity 87, 2013, 555-573. (Page 559)
DeA-6747	3373	28	bone	human	Hungary	Füzesabony‑Pusztaszikszó	29	yes	Grave 10	Kiss et al. 2019
GrN-13165	6060	35	charcoal		Serbia	Gomolava	31		House 11/81 in Block VII; square B3 (spits 18/19, 79.20 m asl)	Borić D. Absolute Dating of Metallurgical Innovations in the Vinča Culture of the Balkans. In: Kienlin T, Roberts B, editors. Metals and Societies: Studies in Honour of Barbara S Ottaway. Bonn: Dr Rudolf Habelt GMBH; 2009. p. 191-245.
GrN-13093	6040	100	charcoal		Serbia	Gomolava	31		House 6/80 in Block VII; squares F1, E2 (spits 18/19 79.29 m asl)	Borić D. Absolute Dating of Metallurgical Innovations in the Vinča Culture of the Balkans. In: Kienlin T, Roberts B, editors. Metals and Societies: Studies in Honour of Barbara S Ottaway. Bonn: Dr Rudolf Habelt GMBH; 2009. p. 191-245.
GrN-13092	6025	35	charcoal		Serbia	Gomolava	31			Waterbolk 1988
OxA-21135	6020	40	bone		Serbia	Gomolava	31		Pit 1/83	Orton 2012
GrN-13163	6015	35	charcoal		Serbia	Gomolava	31		House 8/80 in Block VII; squares E4, F3 (spit 18; 79.49 m asl)	Borić D. Absolute Dating of Metallurgical Innovations in the Vinča Culture of the Balkans. In: Kienlin T, Roberts B, editors. Metals and Societies: Studies in Honour of Barbara S Ottaway. Bonn: Dr Rudolf Habelt GMBH; 2009. p. 191-245.
OxA-21136	6015	40	bone		Serbia	Gomolava	31		Pit 2/83	Orton 2012
GrN-7376	6010	70	charcoal		Serbia	Gomolava	31		Pit "C" in Block V; squares 74,75/X, XII	Borić D. Absolute Dating of Metallurgical Innovations in the Vinča Culture of the Balkans. In: Kienlin T, Roberts B, editors. Metals and Societies: Studies in Honour of Barbara S Ottaway. Bonn: Dr Rudolf Habelt GMBH; 2009. p. 191-245.
OxA-21137	5985	33	bone		Serbia	Gomolava	31		Pit 2/83	Orton 2012
OxA-21134	5971	37	bone		Serbia	Gomolava	31		Pit 1/83	Orton 2012
OxA-21139	5964	35	bone	animal	Serbia	Gomolava	31		Pit 12/84	Orton D. Hearding, Settlement, and Chronology in the Balkan Neolithic. European Journal of Archaeology. 2012, 15 (1): 5-40.
OxA-21138	5946	35	bone		Serbia	Gomolava	31		Pit 2/83	Orton 2012
GrN-13097	5945	50	charcoal		Serbia	Gomolava	31		House 1/80 in Block VII; square H2	Borić D. Absolute Dating of Metallurgical Innovations in the Vinča Culture of the Balkans. In: Kienlin T, Roberts B, editors. Metals and Societies: Studies in Honour of Barbara S Ottaway. Bonn: Dr Rudolf Habelt GMBH; 2009. p. 191-245.
OxA-22339	5944	34	bone		Serbia	Gomolava	31		Pit 12/84	Orton 2012
OxA-21133	5934	40	bone		Serbia	Gomolava	31		Pit 1/83	Orton 2012
GrN-13094	5930	45	charcoal		Serbia	Gomolava	31		House 11/81 in Block VII; square B3 (spits 18/19, 79.21 m asl)	Borić D. Absolute Dating of Metallurgical Innovations in the Vinča Culture of the Balkans. In: Kienlin T, Roberts B, editors. Metals and Societies: Studies in Honour of Barbara S Ottaway. Bonn: Dr Rudolf Habelt GMBH; 2009. p. 191-245.
OxA-21140	5930	35	bone		Serbia	Gomolava	31		Pit 12/84	Orton 2012
OxA-14710	5922	36	bone	animal	Serbia	Gomolava	31		Feature A2: Block II; square 101/XX, spit 16 (donja kota) 3.88 m	Borić D. Absolute Dating of Metallurgical Innovations in the Vinča Culture of the Balkans. In: Kienlin T, Roberts B, editors. Metals and Societies: Studies in Honour of Barbara S Ottaway. Bonn: Dr Rudolf Habelt GMBH; 2009. p. 191-245.
GrN-13166	5920	100	charcoal		Serbia	Gomolava	31		House 6/80 in Block VII; squares F1, E2 (spit 18, 79.45 m asl)	Borić D. Absolute Dating of Metallurgical Innovations in the Vinča Culture of the Balkans. In: Kienlin T, Roberts B, editors. Metals and Societies: Studies in Honour of Barbara S Ottaway. Bonn: Dr Rudolf Habelt GMBH; 2009. p. 191-245.
GrN-13161	5895	35	charcoal		Serbia	Gomolava	31		House 10/81, in Block VII; squares B2, C1 (spit 18, 79.19 m asl)	Borić D. Absolute Dating of Metallurgical Innovations in the Vinča Culture of the Balkans. In: Kienlin T, Roberts B, editors. Metals and Societies: Studies in Honour of Barbara S Ottaway. Bonn: Dr Rudolf Habelt GMBH; 2009. p. 191-245.
GrN-13164	5860	70	charcoal		Serbia	Gomolava	31		Profile (?) of Block VII	Borić D. Absolute Dating of Metallurgical Innovations in the Vinča Culture of the Balkans. In: Kienlin T, Roberts B, editors. Metals and Societies: Studies in Honour of Barbara S Ottaway. Bonn: Dr Rudolf Habelt GMBH; 2009. p. 191-245.
OxA-14707	5848	38	bone	human	Serbia	Gomolava	31		Burial 12	Borić D. Absolute Dating of Metallurgical Innovations in the Vinča Culture of the Balkans. In: Kienlin T, Roberts B, editors. Metals and Societies: Studies in Honour of Barbara S Ottaway. Bonn: Dr Rudolf Habelt GMBH; 2009. p. 191-245.
GrN-13162	5835	35	charcoal		Serbia	Gomolava	31		House 10/80 in Block VII; squares B2, C1 (spit 18; 79.19 m asl)	Borić D. Absolute Dating of Metallurgical Innovations in the Vinča Culture of the Balkans. In: Kienlin T, Roberts B, editors. Metals and Societies: Studies in Honour of Barbara S Ottaway. Bonn: Dr Rudolf Habelt GMBH; 2009. p. 191-245.
OxA-14706	5824	37	bone	human	Serbia	Gomolava	31		Burial 7	Borić D. Absolute Dating of Metallurgical Innovations in the Vinča Culture of the Balkans. In: Kienlin T, Roberts B, editors. Metals and Societies: Studies in Honour of Barbara S Ottaway. Bonn: Dr Rudolf Habelt GMBH; 2009. p. 191-245.
GrN-13091	5820	70	charcoal		Serbia	Gomolava	31		House 3/80 in Block VII; squares B 3,4 (spits 17/18, 79.47 m asl)	Borić D. Absolute Dating of Metallurgical Innovations in the Vinča Culture of the Balkans. In: Kienlin T, Roberts B, editors. Metals and Societies: Studies in Honour of Barbara S Ottaway. Bonn: Dr Rudolf Habelt GMBH; 2009. p. 191-245.
OxA-14709	5773	35	bone	human	Serbia	Gomolava	31		Burial 25	Borić D. Absolute Dating of Metallurgical Innovations in the Vinča Culture of the Balkans. In: Kienlin T, Roberts B, editors. Metals and Societies: Studies in Honour of Barbara S Ottaway. Bonn: Dr Rudolf Habelt GMBH; 2009. p. 191-245.
OxA-14708	5739	35	bone	human	Serbia	Gomolava	31		Burial 21	Borić D. Absolute Dating of Metallurgical Innovations in the Vinča Culture of the Balkans. In: Kienlin T, Roberts B, editors. Metals and Societies: Studies in Honour of Barbara S Ottaway. Bonn: Dr Rudolf Habelt GMBH; 2009. p. 191-245.
GrN-13159	5720	140	charcoal		Serbia	Gomolava	31		House 5/80 in Block VII; square B2, 4-C1, 3 (spits 17/18, 79.42 m asl)	Borić D. Absolute Dating of Metallurgical Innovations in the Vinča Culture of the Balkans. In: Kienlin T, Roberts B, editors. Metals and Societies: Studies in Honour of Barbara S Ottaway. Bonn: Dr Rudolf Habelt GMBH; 2009. p. 191-245.
GrN-7374	5715	75	seed		Serbia	Gomolava	31		Block IV; squares 77,78/XII, XIII (spit 17; 81.46 m asl)	Borić D. Absolute Dating of Metallurgical Innovations in the Vinča Culture of the Balkans. In: Kienlin T, Roberts B, editors. Metals and Societies: Studies in Honour of Barbara S Ottaway. Bonn: Dr Rudolf Habelt GMBH; 2009. p. 191-245.
GrN-13160	5710	60	charcoal		Serbia	Gomolava	31		House 9/80 in Block VII; squares E 3,4 (spits 17/18; 79.45 m asl)	Borić D. Absolute Dating of Metallurgical Innovations in the Vinča Culture of the Balkans. In: Kienlin T, Roberts B, editors. Metals and Societies: Studies in Honour of Barbara S Ottaway. Bonn: Dr Rudolf Habelt GMBH; 2009. p. 191-245.
GrN-7375	4590	60	charcoal		Serbia	Gomolava	31	yes	pit in Block IV; squares 77, 78/IX (collection date: 1972)	Borić 2009
GrN-7373	4435	60	seed		Serbia	Gomolava	31	yes	pit in Block IV; squares 84, 85/X, (spit 17, 81.46 m asl; collection date: 1972)	Borić 2009
GrN-7371	4260	70	nd		Serbia	Gomolava	31	yes	nd	Kiel DB
OxA-21132	4169	34	bone		Serbia	Gomolava	31	yes	House 4/80	Orton 2012
DeA-37013	5732	33	charcoal		Croatia	Gorjani Topole	32		House posthole	Šošić Klindžić, Rajna, Bartul Šiljeg, and Hrvoje Kalafatić. 2024. "Multiscale and Multitemporal Remote Sensing for Neolithic Settlement Detection and Protection—The Case of Gorjani, Croatia" Remote Sensing 16, no. 5: 736. https://doi.org/10.3390/rs16050736
DeA-37012	5545	39	charcoal		Croatia	Gorjani Topole	32		House posthole	Šošić Klindžić, Rajna, Bartul Šiljeg, and Hrvoje Kalafatić. 2024. "Multiscale and Multitemporal Remote Sensing for Neolithic Settlement Detection and Protection—The Case of Gorjani, Croatia" Remote Sensing 16, no. 5: 736. https://doi.org/10.3390/rs16050736
DeA-26047	5911	33	bone		Croatia	Gorjani Topole	32		Palisade	Šošić Klindžić, Rajna, Bartul Šiljeg, and Hrvoje Kalafatić. 2024. "Multiscale and Multitemporal Remote Sensing for Neolithic Settlement Detection and Protection—The Case of Gorjani, Croatia" Remote Sensing 16, no. 5: 736. https://doi.org/10.3390/rs16050736
DeA-26046	5898	33	bone		Croatia	Gorjani Topole	32		Palisade	Šošić Klindžić, Rajna, Bartul Šiljeg, and Hrvoje Kalafatić. 2024. "Multiscale and Multitemporal Remote Sensing for Neolithic Settlement Detection and Protection—The Case of Gorjani, Croatia" Remote Sensing 16, no. 5: 736. https://doi.org/10.3390/rs16050736
DeA-26254	5929	30	charcoal		Croatia	Gorjani Topole	32		Circular inner ditch	Šošić Klindžić, Rajna, Bartul Šiljeg, and Hrvoje Kalafatić. 2024. "Multiscale and Multitemporal Remote Sensing for Neolithic Settlement Detection and Protection—The Case of Gorjani, Croatia" Remote Sensing 16, no. 5: 736. https://doi.org/10.3390/rs16050736
DeA-26045	5918	33	bone		Croatia	Gorjani Topole	32		Circular inner ditch	Šošić Klindžić, Rajna, Bartul Šiljeg, and Hrvoje Kalafatić. 2024. "Multiscale and Multitemporal Remote Sensing for Neolithic Settlement Detection and Protection—The Case of Gorjani, Croatia" Remote Sensing 16, no. 5: 736. https://doi.org/10.3390/rs16050736
DeA-26246	5846	29	charcoal		Croatia	Gorjani Topole	32		Circular inner ditch	Šošić Klindžić, Rajna, Bartul Šiljeg, and Hrvoje Kalafatić. 2024. "Multiscale and Multitemporal Remote Sensing for Neolithic Settlement Detection and Protection—The Case of Gorjani, Croatia" Remote Sensing 16, no. 5: 736. https://doi.org/10.3390/rs16050736
DeA-26250	5839	29	charcoal		Croatia	Gorjani Topole	32		Circular inner ditch	Šošić Klindžić, Rajna, Bartul Šiljeg, and Hrvoje Kalafatić. 2024. "Multiscale and Multitemporal Remote Sensing for Neolithic Settlement Detection and Protection—The Case of Gorjani, Croatia" Remote Sensing 16, no. 5: 736. https://doi.org/10.3390/rs16050736
DeA-26253	5764	34	charcoal		Croatia	Gorjani Topole	32		Circular inner ditch	Šošić Klindžić, Rajna, Bartul Šiljeg, and Hrvoje Kalafatić. 2024. "Multiscale and Multitemporal Remote Sensing for Neolithic Settlement Detection and Protection—The Case of Gorjani, Croatia" Remote Sensing 16, no. 5: 736. https://doi.org/10.3390/rs16050736
DeA-26247	5739	29	charcoal		Croatia	Gorjani Topole	32		Circular inner ditch	Šošić Klindžić, Rajna, Bartul Šiljeg, and Hrvoje Kalafatić. 2024. "Multiscale and Multitemporal Remote Sensing for Neolithic Settlement Detection and Protection—The Case of Gorjani, Croatia" Remote Sensing 16, no. 5: 736. https://doi.org/10.3390/rs16050736
DeA-26251	5573	30	charcoal		Croatia	Gorjani Topole	32		Circular outer ditch	Šošić Klindžić, Rajna, Bartul Šiljeg, and Hrvoje Kalafatić. 2024. "Multiscale and Multitemporal Remote Sensing for Neolithic Settlement Detection and Protection—The Case of Gorjani, Croatia" Remote Sensing 16, no. 5: 736. https://doi.org/10.3390/rs16050736
DeA-26248	5491	29	charcoal		Croatia	Gorjani Topole	32		Circular outer ditch	Šošić Klindžić, Rajna, Bartul Šiljeg, and Hrvoje Kalafatić. 2024. "Multiscale and Multitemporal Remote Sensing for Neolithic Settlement Detection and Protection—The Case of Gorjani, Croatia" Remote Sensing 16, no. 5: 736. https://doi.org/10.3390/rs16050736
KIA-51813	2098	20	charcoal	plant	Serbia	Gradište Iđoš	33	yes	Context 6010 (Trench 6)	Molloy et al. 2020, Tab. 3
KIA-51809	2685	19	seed	plant	Serbia	Gradište Iđoš	33	yes	Context 05 (Trench 4)	Molloy et al. 2020, Tab. 3
OxA-40224	2688	20	bone	animal	Serbia	Gradište Iđoš	33	yes	C16003	Molloy et al. 2023, Supplemental
OxA-38715	2727	22	bone	animal	Serbia	Gradište Iđoš	33	yes	C9022	Molloy et al. 2023, Supplemental
OxA-40223	2738	20	bone	animal	Serbia	Gradište Iđoš	33	yes	C16013	Molloy et al. 2023, Supplemental
OxA-38713	2809	22	bone	animal	Serbia	Gradište Iđoš	33	yes	C90025	Molloy et al. 2023, Supplemental
KIA-51810	3172	19	seed	plant	Serbia	Gradište Iđoš	33		Context 6011 (Trench 6)	Molloy et al. 2020, Tab. 3
KIA-51804	3132	21	bone	animal	Serbia	Gradište Iđoš	33		Context 6006 (Trench 6)	Molloy et al. 2020, Tab. 3
OxA-38717	3127	22	bone	animal	Serbia	Gradište Iđoš	33		C13005	Molloy et al. 2023, Supplemental
OxA-38714	3115	22	bone	animal	Serbia	Gradište Iđoš	33		C10009	Molloy et al. 2023, Supplemental
OxA-42403	3083	20	bone	animal	Serbia	Gradište Iđoš	33		C2027	Molloy et al. 2023, Supplemental
OxA-42402	3081	20	bone	animal	Serbia	Gradište Iđoš	33		C2005	Molloy et al. 2023, Supplemental
OxA-39211	3076	21	Wood	plant	Serbia	Gradište Iđoš	33		C17007	Molloy et al. 2023, Supplemental
KIA-51807	3069	20	bone	animal	Serbia	Gradište Iđoš	33		Context 6006 (Trench 6)	Molloy et al. 2020, Tab. 3
KIA-51812	3052	20	charcoal	plant	Serbia	Gradište Iđoš	33		Context 10011 (Sector 2, Trench 10)	Molloy et al. 2020, Tab. 3
OxA-42405	3050	20	bone	animal	Serbia	Gradište Iđoš	33		C2109	Molloy et al. 2023, Supplemental
OxA-42404	3045	20	bone	animal	Serbia	Gradište Iđoš	33		C2103	Molloy et al. 2023, Supplemental
OxA-38716	3043	22	bone	animal	Serbia	Gradište Iđoš	33		C13006	Molloy et al. 2023, Supplemental
OxA-41398	3042	19	bone	animal	Serbia	Gradište Iđoš	33		C16007	Molloy et al. 2023, Supplemental
KIA-51814	3024	28	seed	plant	Serbia	Gradište Iđoš	33		Context 7005 (Sector 2, Trench 7)	Molloy et al. 2020, Tab. 3
OxA-38590	3021	19	seed	plant	Serbia	Gradište Iđoš	33		C9002	Molloy et al. 2023, Supplemental
OxA-39297	3007	21	seed	plant	Serbia	Gradište Iđoš	33		C9006	Molloy et al. 2023, Supplemental
KIA-51811	2985	27	charcoal	plant	Serbia	Gradište Iđoš	33		Context 7004 (Sector 2, Trench 7)	Molloy et al. 2020, Tab. 3
Poz-7969	6270	40	shell		Hungary	Hódmezővásárhely-Gorzsa	35		Square 17, Level 15-16, unspecified feature	Gulyás, S. - Sümegi, P. - Molnár, M: New radiocarbon dates from the Late Neolithic tell settlement of Hódmezővásárhely-Gorzsa SE Hungary. Radiocarbon 52, 2010, 1458-1464. (Page 1, 1462)
Poz-7973	6270	40	shell		Hungary	Hódmezővásárhely-Gorzsa	35		Square 17, Level 30-31, unspecified feature	Gulyás, S. - Sümegi, P. - Molnár, M: New radiocarbon dates from the Late Neolithic tell settlement of Hódmezővásárhely-Gorzsa SE Hungary. Radiocarbon 52, 2010, 1458-1464. (Page 1, 1462)
Poz-7971	6230	40	shell		Hungary	Hódmezővásárhely-Gorzsa	35		Square 17, Level 22-24, unspecified feature	Gulyás, S. - Sümegi, P. - Molnár, M: New radiocarbon dates from the Late Neolithic tell settlement of Hódmezővásárhely-Gorzsa SE Hungary. Radiocarbon 52, 2010, 1458-1464. (Page 1, 1462)
Poz-7972	6160	40	shell		Hungary	Hódmezővásárhely-Gorzsa	35		Square 17, Level 27-28, unspecified feature	Gulyás, S. - Sümegi, P. - Molnár, M: New radiocarbon dates from the Late Neolithic tell settlement of Hódmezővásárhely-Gorzsa SE Hungary. Radiocarbon 52, 2010, 1458-1464. (Page 1, 1462)
Poz-7967	6110	35	shell		Hungary	Hódmezővásárhely-Gorzsa	35		Square 17, Level 5-7, unspecified feature	Gulyás, S. - Sümegi, P. - Molnár, M: New radiocarbon dates from the Late Neolithic tell settlement of Hódmezővásárhely-Gorzsa SE Hungary. Radiocarbon 52, 2010, 1458-1464. (Page 1, 1462)
Poz-7968	6110	40	shell		Hungary	Hódmezővásárhely-Gorzsa	35		Square 17, Level 8-9, unspecified feature	Gulyás, S. - Sümegi, P. - Molnár, M: New radiocarbon dates from the Late Neolithic tell settlement of Hódmezővásárhely-Gorzsa SE Hungary. Radiocarbon 52, 2010, 1458-1464. (Page 1, 1462)
Deb-1202	6050	60	nd		Hungary	Hódmezővásárhely-Gorzsa	35		Square IX, grave 42	Yerkes, W. R. - Gyucha, A. - Parkinson, W: A Multiscalar Approach to Modeling the End of the Neolithic on the Great Hungarian Plain Using Calibrated Radiocarbon Dates. Radiocarbon Vol 51, Nr 3, 2009, 1071-1109. (Page 1097)
Deb-1187	5990	60	nd		Hungary	Hódmezővásárhely-Gorzsa	35		Square IX, grave 42	Yerkes, W. R. - Gyucha, A. - Parkinson, W: A Multiscalar Approach to Modeling the End of the Neolithic on the Great Hungarian Plain Using Calibrated Radiocarbon Dates. Radiocarbon Vol 51, Nr 3, 2009, 1071-1109. (Page 1097)
Fra-108	5970	100	charcoal		Hungary	Hódmezővásárhely-Gorzsa	35		Level 16, pit 2 and 3	Yerkes, W. R. - Gyucha, A. - Parkinson, W: A Multiscalar Approach to Modeling the End of the Neolithic on the Great Hungarian Plain Using Calibrated Radiocarbon Dates. Radiocarbon Vol 51, Nr 3, 2009, 1071-1109. (Page 1097)
Fra-95	5970	100	charcoal		Hungary	Hódmezővásárhely-Gorzsa	35		Block III/b, Level 1, depth 115 cm, unspecified feature	Yerkes, W. R. - Gyucha, A. - Parkinson, W: A Multiscalar Approach to Modeling the End of the Neolithic on the Great Hungarian Plain Using Calibrated Radiocarbon Dates. Radiocarbon Vol 51, Nr 3, 2009, 1071-1109. (Page 1097)
Poz-7695	5960	40	shell		Hungary	Hódmezővásárhely-Gorzsa	35		Square 17, Level 1, unspecified feature	Gulyás, S. - Sümegi, P. - Molnár, M: New radiocarbon dates from the Late Neolithic tell settlement of Hódmezővásárhely-Gorzsa SE Hungary. Radiocarbon 52, 2010, 1458-1464. (Page 1, 1462)
Fra-114	5910	100	nd		Hungary	Hódmezővásárhely-Gorzsa	35		Level C1, unspecified feature	Yerkes, W. R. - Gyucha, A. - Parkinson, W: A Multiscalar Approach to Modeling the End of the Neolithic on the Great Hungarian Plain Using Calibrated Radiocarbon Dates. Radiocarbon Vol 51, Nr 3, 2009, 1071-1109. (Page 1097)
Deb-1191	5910	60	nd		Hungary	Hódmezővásárhely-Gorzsa	35		Square XVIII, Level 24–25, unspecified feature	Yerkes, W. R. - Gyucha, A. - Parkinson, W: A Multiscalar Approach to Modeling the End of the Neolithic on the Great Hungarian Plain Using Calibrated Radiocarbon Dates. Radiocarbon Vol 51, Nr 3, 2009, 1071-1109. (Page 1097)
Deb-1240	5900	60	nd		Hungary	Hódmezővásárhely-Gorzsa	35		Square IX, grave 42	Yerkes, W. R. - Gyucha, A. - Parkinson, W: A Multiscalar Approach to Modeling the End of the Neolithic on the Great Hungarian Plain Using Calibrated Radiocarbon Dates. Radiocarbon Vol 51, Nr 3, 2009, 1071-1109. (Page 1097)
Deb-1387	5900	60	nd		Hungary	Hódmezővásárhely-Gorzsa	35		Square XI, Level 10, ditch 1	Yerkes, W. R. - Gyucha, A. - Parkinson, W: A Multiscalar Approach to Modeling the End of the Neolithic on the Great Hungarian Plain Using Calibrated Radiocarbon Dates. Radiocarbon 51, 2009, 1071-1109. (Page 1096)
Z-2011	5890	110	bone		Hungary	Hódmezővásárhely-Gorzsa	35		Level D, unspecified feature	Yerkes, W. R. - Gyucha, A. - Parkinson, W: A Multiscalar Approach to Modeling the End of the Neolithic on the Great Hungarian Plain Using Calibrated Radiocarbon Dates. Radiocarbon 51, 2009, 1071-1109. (Page 1096)
Deb-1173	5880	60	nd		Hungary	Hódmezővásárhely-Gorzsa	35		Square XI, Level 10, ditch 1	Yerkes, W. R. - Gyucha, A. - Parkinson, W: A Multiscalar Approach to Modeling the End of the Neolithic on the Great Hungarian Plain Using Calibrated Radiocarbon Dates. Radiocarbon 51, 2009, 1071-1109. (Page 1096)
Deb-1174	5860	60	nd		Hungary	Hódmezővásárhely-Gorzsa	35		Square VIII, Level 17 c–e, unspecified feature	Yerkes, W. R. - Gyucha, A. - Parkinson, W: A Multiscalar Approach to Modeling the End of the Neolithic on the Great Hungarian Plain Using Calibrated Radiocarbon Dates. Radiocarbon 51, 2009, 1071-1109. (Page 1096)
Deb-1172	5850	60	nd		Hungary	Hódmezővásárhely-Gorzsa	35		Square VIII, Level 12–13, unspecified feature	Yerkes, W. R. - Gyucha, A. - Parkinson, W: A Multiscalar Approach to Modeling the End of the Neolithic on the Great Hungarian Plain Using Calibrated Radiocarbon Dates. Radiocarbon 51, 2009, 1071-1109. (Page 1096)
Deb-1386	5840	60	nd		Hungary	Hódmezővásárhely-Gorzsa	35		Square VIII, Level 16–17b, unspecified feature	Yerkes, W. R. - Gyucha, A. - Parkinson, W: A Multiscalar Approach to Modeling the End of the Neolithic on the Great Hungarian Plain Using Calibrated Radiocarbon Dates. Radiocarbon 51, 2009, 1071-1109. (Page 1096)
Deb-1354	5830	60	nd		Hungary	Hódmezővásárhely-Gorzsa	35		Square X, grave 16	Yerkes, W. R. - Gyucha, A. - Parkinson, W: A Multiscalar Approach to Modeling the End of the Neolithic on the Great Hungarian Plain Using Calibrated Radiocarbon Dates. Radiocarbon 51, 2009, 1071-1109. (Page 1096)
Z-2010	5820	110	bone		Hungary	Hódmezővásárhely-Gorzsa	35		Level C1, unspecified feature	Yerkes, W. R. - Gyucha, A. - Parkinson, W: A Multiscalar Approach to Modeling the End of the Neolithic on the Great Hungarian Plain Using Calibrated Radiocarbon Dates. Radiocarbon 51, 2009, 1071-1109. (Page 1096)
Deb-1413	5790	60	nd		Hungary	Hódmezővásárhely-Gorzsa	35		Square X, grave 16	Yerkes, W. R. - Gyucha, A. - Parkinson, W: A Multiscalar Approach to Modeling the End of the Neolithic on the Great Hungarian Plain Using Calibrated Radiocarbon Dates. Radiocarbon 51, 2009, 1071-1109. (Page 1096)
Deb-1384	5780	60	nd		Hungary	Hódmezővásárhely-Gorzsa	35		Square VIII, Level 17 c–e, unspecified feature	Yerkes, W. R. - Gyucha, A. - Parkinson, W: A Multiscalar Approach to Modeling the End of the Neolithic on the Great Hungarian Plain Using Calibrated Radiocarbon Dates. Radiocarbon 51, 2009, 1071-1109. (Page 1096)
Deb-1171	5760	60	nd		Hungary	Hódmezővásárhely-Gorzsa	35		Square VI, Level 10, unspecified feature	Yerkes, W. R. - Gyucha, A. - Parkinson, W: A Multiscalar Approach to Modeling the End of the Neolithic on the Great Hungarian Plain Using Calibrated Radiocarbon Dates. Radiocarbon 51, 2009, 1071-1109. (Page 1096)
Deb-1175	5760	60	nd		Hungary	Hódmezővásárhely-Gorzsa	35		Square VIII, Level 16–17b, unspecified feature	Yerkes, W. R. - Gyucha, A. - Parkinson, W: A Multiscalar Approach to Modeling the End of the Neolithic on the Great Hungarian Plain Using Calibrated Radiocarbon Dates. Radiocarbon 51, 2009, 1071-1109. (Page 1096)
Deb-1238	5750	60	nd		Hungary	Hódmezővásárhely-Gorzsa	35		Square XI, Level 10, unspecified feature	Yerkes, W. R. - Gyucha, A. - Parkinson, W: A Multiscalar Approach to Modeling the End of the Neolithic on the Great Hungarian Plain Using Calibrated Radiocarbon Dates. Radiocarbon 51, 2009, 1071-1109. (Page 1096)
Fra-77	5670	100	charcoal		Hungary	Hódmezővásárhely-Gorzsa	35		Block III, Level 10, depth 210 cm, end of the wooden structure of the house, unspecified feature 2	Yerkes, W. R. - Gyucha, A. - Parkinson, W: A Multiscalar Approach to Modeling the End of the Neolithic on the Great Hungarian Plain Using Calibrated Radiocarbon Dates. Radiocarbon 51, 2009, 1071-1109. (Page 1096)
Fra-76	5650	110	charcoal		Hungary	Hódmezővásárhely-Gorzsa	35		Block III, Level 10, depth 200 cm, end of the wooden structure of the house, unspecified feature 2	Yerkes, W. R. - Gyucha, A. - Parkinson, W: A Multiscalar Approach to Modeling the End of the Neolithic on the Great Hungarian Plain Using Calibrated Radiocarbon Dates. Radiocarbon 51, 2009, 1071-1109. (Page 1096)
Bln-1934	5595	65	nd		Hungary	Hódmezővásárhely-Gorzsa	35		, unspecified feature	Kalicz, N. - Raczky, P: The Late Neolithic of the Tisza region: a survey of recent archaeological research. In: Tálas, L. (ed.): The Late Neolithic of the Tisza Region. A Survey of Recent Excavations and their Findings. . Budapest-Szolnok, 1987, 11-29. (Page 28)
Bln- ?	5580	100	nd		Hungary	Hódmezővásárhely-Gorzsa	35			Ehrich & Bankoff 1992
GXO-197			bone		Hungary	Hódmezővásárhely-Gorzsa	35	yes	the top of the light brown layer, layer Layer 3	Gábori-Csánk, V: C-14 dates of the Hungarian Palaeolithic. Eurasian Prehistory 5, 2009, 3-11. (Page 4); Geyh, M. A. - Schweitzer, F. - Vértes, L. - Vogel, J. C: A magyarországi würmi eljegesedés új kronológiai adatai. Földrajzi Értesítő 18, 1969, 5-18.
GXO-198			charcoal		Hungary	Hódmezővásárhely-Gorzsa	35	yes	cave settlement; culture uncertain, layer	Krolopp, E: Absolute chronological data of the Quaternary sediments in Hungary. Földrajzi Közlemények 25, 1977, 230-232. (Table 1); Gábori-Csánk, V: C-14 dates of the Hungarian Palaeolithic. Acta Archaeologica Academiae Scientiarum Hungaricae 22, 1970, 3-11.
Deb-1263	6190	60	nd		Hungary	Hódmezővásárhely-Kökénydomb	36		Level 3; Early Phase, unspecified feature 1	Yerkes, W. R. - Gyucha, A. - Parkinson, W: A Multiscalar Approach to Modeling the End of the Neolithic on the Great Hungarian Plain Using Calibrated Radiocarbon Dates. Radiocarbon Vol 51, Nr 3, 2009, 1071-1109. (Page 1097)
Deb-1365	6150	60	nd		Hungary	Hódmezővásárhely-Kökénydomb	36		Early Phase, pit 1	Yerkes, W. R. - Gyucha, A. - Parkinson, W: A Multiscalar Approach to Modeling the End of the Neolithic on the Great Hungarian Plain Using Calibrated Radiocarbon Dates. Radiocarbon Vol 51, Nr 3, 2009, 1071-1109. (Page 1097)
Poz-36369	6100	50	bone	human	Hungary	Hódmezővásárhely-Kökénydomb	36		, grave 84	Raczky, P. - Siklósi, Zs: Reconsideration of the Copper Age chronology of the eastern Carpathian Basin: a Bayesian approach. Antiquity 87, 2013, 555-573. (Page 558)
Deb-1412	6100	60	nd		Hungary	Hódmezővásárhely-Kökénydomb	36		Level 6; Early Phase, unspecified feature	Yerkes, W. R. - Gyucha, A. - Parkinson, W: A Multiscalar Approach to Modeling the End of the Neolithic on the Great Hungarian Plain Using Calibrated Radiocarbon Dates. Radiocarbon Vol 51, Nr 3, 2009, 1071-1109. (Page 1097)
Deb-1388	6090	60	nd		Hungary	Hódmezővásárhely-Kökénydomb	36		Level 3; Early Phase, unspecified feature 1	Yerkes, W. R. - Gyucha, A. - Parkinson, W: A Multiscalar Approach to Modeling the End of the Neolithic on the Great Hungarian Plain Using Calibrated Radiocarbon Dates. Radiocarbon Vol 51, Nr 3, 2009, 1071-1109. (Page 1097)
Deb-357	5980	200	bone	human	Hungary	Hódmezővásárhely-Kökénydomb	36	yes	, grave 84	Yerkes, W. R. - Gyucha, A. - Parkinson, W: A Multiscalar Approach to Modeling the End of the Neolithic on the Great Hungarian Plain Using Calibrated Radiocarbon Dates. Radiocarbon Vol 51, Nr 3, 2009, 1071-1109. (Page 1095)
Deb-1367	5970	60	nd		Hungary	Hódmezővásárhely-Kökénydomb	36		Early Phase, pit 2	Yerkes, W. R. - Gyucha, A. - Parkinson, W: A Multiscalar Approach to Modeling the End of the Neolithic on the Great Hungarian Plain Using Calibrated Radiocarbon Dates. Radiocarbon Vol 51, Nr 3, 2009, 1071-1109. (Page 1097)
Deb-1513	5900	60	nd		Hungary	Hódmezővásárhely-Kökénydomb	36		Levels 3-5; Early Phase, unspecified feature	Yerkes, W. R. - Gyucha, A. - Parkinson, W: A Multiscalar Approach to Modeling the End of the Neolithic on the Great Hungarian Plain Using Calibrated Radiocarbon Dates. Radiocarbon Vol 51, Nr 3, 2009, 1071-1109. (Page 1097)
Bln-515	5890	120	charcoal		Hungary	Hódmezővásárhely-Kökénydomb	36	yes	settlement pit (XVII, b), depth 160 cm, hearth	Quitta, H. - Kohl, G: Neue Radiocarbondaten zum Neolithikum und zur frühen Bronzezeit Südosteuropas und der Sowjetunion. Zeitschrift für Archäologie 3, 1969, 223-255.
Deb-1255	5890	60	nd		Hungary	Hódmezővásárhely-Kökénydomb	36		Level 3; Early Phase, unspecified feature 1	Yerkes, W. R. - Gyucha, A. - Parkinson, W: A Multiscalar Approach to Modeling the End of the Neolithic on the Great Hungarian Plain Using Calibrated Radiocarbon Dates. Radiocarbon Vol 51, Nr 3, 2009, 1071-1109. (Page 1097)
Deb-1364	5870	60	nd		Hungary	Hódmezővásárhely-Kökénydomb	36		Levels 3-4; Early Phase, unspecified feature	Yerkes, W. R. - Gyucha, A. - Parkinson, W: A Multiscalar Approach to Modeling the End of the Neolithic on the Great Hungarian Plain Using Calibrated Radiocarbon Dates. Radiocarbon Vol 51, Nr 3, 2009, 1071-1109. (Page 1097)
Deb-1411	5850	60	nd		Hungary	Hódmezővásárhely-Kökénydomb	36		Level 3; Early Phase, unspecified feature 1	Yerkes, W. R. - Gyucha, A. - Parkinson, W: A Multiscalar Approach to Modeling the End of the Neolithic on the Great Hungarian Plain Using Calibrated Radiocarbon Dates. Radiocarbon Vol 51, Nr 3, 2009, 1071-1109. (Page 1097)
Deb-1222	5800	60	nd		Hungary	Hódmezővásárhely-Kökénydomb	36		Level 3; Early Phase, unspecified feature 1	Yerkes, W. R. - Gyucha, A. - Parkinson, W: A Multiscalar Approach to Modeling the End of the Neolithic on the Great Hungarian Plain Using Calibrated Radiocarbon Dates. Radiocarbon Vol 51, Nr 3, 2009, 1071-1109. (Page 1097)
Bln-4376	5465	45	bone		Slovakia	Jelšovce (Copper Age)	38	yes		Görsdorf 1999
Bln-4379	5210	50	bone		Slovakia	Jelšovce (Copper Age)	38	yes		Görsdorf 1999
Bln-4380	5260	50	bone		Slovakia	Jelšovce (Copper Age)	38	yes		Görsdorf 1999
Bln-4408	5520	67	bone		Slovakia	Jelšovce (Copper Age)	38	yes		Görsdorf 1999
Poz_88386	3525	35	seed		Hungary	Kakucs-Turján	40		KEX13-15: 12134	Jaeger et al. 2018
Poz_88384	3515	35	seed		Hungary	Kakucs-Turján	40		KEX13-15: 12134	Jaeger et al. 2018
Poz_88388	3500	30	seed		Hungary	Kakucs-Turján	40		KEX13-15: 10092	Jaeger et al. 2018
Poz_88392	3490	30	seed		Hungary	Kakucs-Turján	40		KEX14-16: 050015	Jaeger et al. 2018
Poz_88383	3475	35	seed		Hungary	Kakucs-Turján	40		KEX14-16: 060033	Jaeger et al. 2018
Poz_88382	3455	30	seed		Hungary	Kakucs-Turján	40		KEX14-16: 060033	Jaeger et al. 2018
Poz-61646	3445	30	seed		Hungary	Kakucs-Turján	40		KEX13-15: 040019	Jaeger et al. 2018
Poz_88387	3435	35	seed		Hungary	Kakucs-Turján	40		KEX13-15: 070038	Jaeger et al. 2018
Poz_88389	3435	35	seed		Hungary	Kakucs-Turján	40		KEX14-16: 60016A	Jaeger et al. 2018
Poz-61645	3425	30	seed		Hungary	Kakucs-Turján	40		KEX13-15: 040008B	Jaeger et al. 2018
Poz_61647	3425	30	seed		Hungary	Kakucs-Turján	40		KEX13-15: 050024	Jaeger et al. 2018
Poz-61649	3365	30	seed		Hungary	Kakucs-Turján	40		KEX13-15: 050030	Jaeger et al. 2018
OxA-X-2176-19	7314	40	bone		Serbia	Lepenski Vir	43			Borić 2011
OxA-X-2176-18	7285	45	bone		Serbia	Lepenski Vir	43			Borić 2011
KN-1407	7230	60	charcoal		Serbia	Lepenski Vir	43			H.Quitta 1973
KN-1405	7210	55	charcoal		Serbia	Lepenski Vir	43			H.Quitta 1973
UCLA--1407	6970	60	charcoal		Serbia	Lepenski Vir	43			Borić 2011
Bln-379	6900	100	charcoal		Serbia	Lepenski Vir	43			Borić 2011
KN-1406	6560	120	charcoal		Serbia	Lepenski Vir	43	yes		H.Quitta 1973
OxA-32864	12335	50	charcoal		Serbia	Lepenski Vir	43	yes	Quad. C/I-II	Borić et al. 2015
OxA-32863	10075	45	charcoal		Serbia	Lepenski Vir	43	yes	Quad. A/3, spit 2	Borić et al. 2015
OxA-26552	10035	50	bone	animal	Serbia	Lepenski Vir	43	yes	Beneath H. 38	Borić et al. 2015
OxA-16072	9850	50	bone	animal	Serbia	Lepenski Vir	43	yes	beneath H.47&47'	Borić et al. 2015
OxA-16076	9750	45	bone	animal	Serbia	Lepenski Vir	43	yes	H.54-floor	Borić et al. 2015
OxA-16004	9730	50	bone	animal	Serbia	Lepenski Vir	43	yes	beneath H.47'	Borić et al. 2015
OxA-25092	9549	71	bone	animal	Serbia	Lepenski Vir	43	yes	Burial 60	Borić et al. 2015
BA-10651	9082	62	bone	human	Serbia	Lepenski Vir	43	yes	Burial 50	Borić et al. 2015
OxA-26551	8910	45	bone	animal	Serbia	Lepenski Vir	43	yes	Quad. A/11, spit 6	Borić et al. 2015
OxA-24771	8871	38	antler		Serbia	Lepenski Vir	43	yes	beneath H.19	Borić et al. 2015
OxA-16071	8855	45	bone	animal	Serbia	Lepenski Vir	43	yes	between H.26 & 26'	Borić et al. 2015
OxA-26553	8840	45	bone	animal	Serbia	Lepenski Vir	43	yes	C/XV, spit 19	Borić et al. 2015
OxA-8610	8770	60	bone	animal	Serbia	Lepenski Vir	43	yes	beneath H.23	Borić et al. 2015
OxA-26550	8710	45	tusk	animal	Serbia	Lepenski Vir	43	yes	between building 40 and 41	Borić et al. 2015
UBA-29842	8698	78	bone	human	Serbia	Lepenski Vir	43	yes	Burial 68	Borić et al. 2015
OxA-25215	8695	64	bone	human	Serbia	Lepenski Vir	43	yes	Burial 69	Borić et al. 2015
OxA-26549	8659	45	tusk	animal	Serbia	Lepenski Vir	43	yes	between building 40 and 41	Borić et al. 2015
OxA-16074	8645	40	antler	animal	Serbia	Lepenski Vir	43	yes	hearth a	Borić et al. 2015
OxA-24813	8640	40	bone	animal	Serbia	Lepenski Vir	43	yes	beneath bulding 34	Borić et al. 2015
AA-57781	8431	78	bone	human	Serbia	Lepenski Vir	43	yes	Burial 22	Borić et al. 2015
OxA-24812	8410	39	bone	animal	Serbia	Lepenski Vir	43	yes	beneath H.31	Borić et al. 2015
OxA-26548	8265	45	bone	animal	Serbia	Lepenski Vir	43	yes	Quad. b/13, stone const.	Borić et al. 2015
OxA-26554	7462	44	bone	animal	Serbia	Lepenski Vir	43		H.4 , beneath the floor	Borić et al. 2015
KN-405	7430	160	charcoal		Serbia	Lepenski Vir	43		H.62	Borić et al. 2015
OxA-26547	7396	40	tusk		Serbia	Lepenski Vir	43		H.54-beneath the floor	Borić et al. 2015
OxA-8725	7380	93	bone	animal	Serbia	Lepenski Vir	43		between H.20 & 33	Borić et al. 2015
Bln-740b	7360	100	charcoal		Serbia	Lepenski Vir	43		between H.35 & 36	Borić et al. 2015
OxA-34519	7333	62	bone	human	Serbia	Lepenski Vir	43		Burial 100, beneath H.24	Borić et al. 2015
X-2176-19	7314	40	bone	animal	Serbia	Lepenski Vir	43		H.65/XXXV	Borić et al. 2015
OxA-5827	7311	108	bone	human	Serbia	Lepenski Vir	43		Burial 31a	Borić et al. 2015
Bln-740a	7310	100	charcoal		Serbia	Lepenski Vir	43		between H.35 & 36	Borić et al. 2015
OxA-25214	7289	69	bone	human	Serbia	Lepenski Vir	43		Burial 45b, H.61/XXXIV	Borić et al. 2015
OxA-16084	7285	37	bone	animal	Serbia	Lepenski Vir	43		bone tool	Borić et al. 2015
X-2176-18	7285	45	bone	animal	Serbia	Lepenski Vir	43		Hearth of H.24	Borić et al. 2015
KN-407	7280	160	charcoal		Serbia	Lepenski Vir	43		H.54	Borić et al. 2015
OxA-15998	7280	45	bone	animal	Serbia	Lepenski Vir	43		between H.20 & 33	Borić et al. 2015
OxA-25213	7269	68	bone	human	Serbia	Lepenski Vir	43		Burial 54d	Borić et al. 2015
OxA-16001	7235	40	bone	animal	Serbia	Lepenski Vir	43		between H.26 & 26’:combined	Borić et al. 2015
OxA-25090	7226	72	bone	human	Serbia	Lepenski Vir	43		Burial 14, group burial	Borić et al. 2015
Bln-738	7225	100	charcoal		Serbia	Lepenski Vir	43		H.54	Borić et al. 2015
OxA-16077	7225	40	bone	animal	Serbia	Lepenski Vir	43		H.27	Borić et al. 2015
OxA-25204	7224	72	bone	human	Serbia	Lepenski Vir	43		Burial 7/I	Borić et al. 2015
OxA-16081	7219	37	bone	animal	Serbia	Lepenski Vir	43		above the floor of building 57/XLIV	Borić et al. 2015
KN-406	7210	200	charcoal		Serbia	Lepenski Vir	43		H.27, charcoal	Borić et al. 2015
OxA-27901	7207	35	bone	animal	Serbia	Lepenski Vir	43		fish hook	Borić et al. 2015
OxA-25205	7203	73	bone	human	Serbia	Lepenski Vir	43		Burial 7/I	Borić et al. 2015
OxA-8618	7200	60	bone		Serbia	Lepenski Vir	43		Between H.51 & 57/XLIV	Borić et al. 2015
OxA-16078	7191	40	bone	animal	Serbia	Lepenski Vir	43		H.28-floor, red deer skull	Borić et al. 2015
OxA-32887	7191	35	charcoal		Serbia	Lepenski Vir	43		H.37_beam1	Borić et al. 2015
OxA-16005	7190	45	bone	human	Serbia	Lepenski Vir	43		Burial 122, between H.47 & 47'	Borić et al. 2015
OxA-16006	7190	40	bone	human	Serbia	Lepenski Vir	43		Burial 122, between H.47 & 47'	Borić et al. 2015
UBA-29841	7187	73	bone	human	Serbia	Lepenski Vir	43		Burial 91	Borić et al. 2015
OxA-25211	7179	73	bone	human	Serbia	Lepenski Vir	43		Burial 61, H.40	Borić et al. 2015
OxA-32865	7176	36	charcoal		Serbia	Lepenski Vir	43		H.62	Borić et al. 2015
OxA-16003	7170	40	bone	animal	Serbia	Lepenski Vir	43		between H.35 & 36	Borić et al. 2015
OxA-25209	7169	52	bone	human	Serbia	Lepenski Vir	43		Burial 54c	Borić et al. 2015
OxA-16009	7165	40	bone	animal	Serbia	Lepenski Vir	43		H.34_floor	Borić et al. 2015
OxA-16002	7160	40	bone	animal	Serbia	Lepenski Vir	43		between H.26 & 26’:combined	Borić et al. 2015
AA-57779	7157	79	bone	human	Serbia	Lepenski Vir	43		Burial 7/I	Borić et al. 2015
OxA-16075	7157	39	bone	animal	Serbia	Lepenski Vir	43		H.22_floor	Borić et al. 2015
OxA-32886	7156	36	charcoal		Serbia	Lepenski Vir	43		H.37_beam1	Borić et al. 2015
OxA-25210	7155	54	bone	human	Serbia	Lepenski Vir	43		Burial 54e	Borić et al. 2015
OxA5830	7153	106	bone	human	Serbia	Lepenski Vir	43		Burial 44	Borić et al. 2015
OxA-16082	7138	37	bone	animal	Serbia	Lepenski Vir	43		H.37	Borić et al. 2015
OxA-16538	7136	37	bone	animal	Serbia	Lepenski Vir	43		Burial 5-bone tool	Borić et al. 2015
OxA-32933	7133	37	bone	animal	Serbia	Lepenski Vir	43		Burial 7, H. 21	Borić et al. 2015
OxA-16073	7125	40	bone	animal	Serbia	Lepenski Vir	43		floor of building 57/ XLIV	Borić et al. 2015
BA-10653	7123	89	bone	human	Serbia	Lepenski Vir	43		Burial 93	Borić et al. 2015
AA-57782	7122	57	bone	human	Serbia	Lepenski Vir	43		Burial 26	Borić et al. 2015
OxA-25091	7119	74	bone	human	Serbia	Lepenski Vir	43		Burial 79a	Borić et al. 2015
OxA-15999	7111	40	bone	animal	Serbia	Lepenski Vir	43		H.32-floor	Borić et al. 2015
OxA-16008	7092	42	bone	human	Serbia	Lepenski Vir	43		Burial 19(3)	Borić et al. 2015
OxA-34968	7080	42	bone	human	Serbia	Lepenski Vir	43		Burial 21, H.40	Borić et al. 2015
OxA-16000	7070	40	bone	animal	Serbia	Lepenski Vir	43		H.26-floor	Borić et al. 2015
AA-57783	7067	55	bone	human	Serbia	Lepenski Vir	43		Burial 54d	Borić et al. 2015
OxA-16083	7059	36	bone	animal	Serbia	Lepenski Vir	43		H.5, bone tool	Borić et al. 2015
OxA-25206	7058	37	bone	human	Serbia	Lepenski Vir	43		Burial 26	Borić et al. 2015
OxA-16007	7050	40	bone	animal	Serbia	Lepenski Vir	43		above H.8-bone tool	Borić et al. 2015
OxA-25089	7046	71	bone	human	Serbia	Lepenski Vir	43		Burial 89a	Borić et al. 2015
OxA-16213	7043	37	bone	animal	Serbia	Lepenski Vir	43		c/I, spit 7, domestic cattle	Borić et al. 2015
OxA-16212	7041	35	bone	animal	Serbia	Lepenski Vir	43		d/3, spit 6, goat	Borić et al. 2015
Bln-653	7040	100	charcoal		Serbia	Lepenski Vir	43		H.54	Borić et al. 2015
OxA-16079	7037	39	bone	animal	Serbia	Lepenski Vir	43		Pit 1, domestic pig	Borić et al. 2015
OxA-5828	7032	95	bone	human	Serbia	Lepenski Vir	43		Burial 32	Borić et al. 2015
AA-57780	7031	95	bone	human	Serbia	Lepenski Vir	43		Burial 7/II	Borić et al. 2015
OxA-16211	7021	36	bone	animal	Serbia	Lepenski Vir	43		Pit 3, domestic cattle	Borić et al. 2015
OxA-16253	7008	38	bone	animal	Serbia	Lepenski Vir	43		C/XVI, spit 3, goat	Borić et al. 2015
OxA-25207	6984	39	bone	human	Serbia	Lepenski Vir	43		burial 8	Borić et al. 2015
Z-115	6984	94	charcoal		Serbia	Lepenski Vir	43		H.54	Borić et al. 2015
OxA-16010	6980	81	bone	human	Serbia	Lepenski Vir	43		Burial 94, H.24	Borić et al. 2015
OxA-5831	6979	92	bone	human	Serbia	Lepenski Vir	43		Burial 88	Borić et al. 2015
BA-10652	6973	48	bone	human	Serbia	Lepenski Vir	43		Burial 73	Borić et al. 2015
UCLA-1407	6970	60	charcoal		Serbia	Lepenski Vir	43		H.47-floor	Borić et al. 2015
OxA-16537	6924	37	bone	animal	Serbia	Lepenski Vir	43		Burial 7, H. 21	Borić et al. 2015
Bln-678	6900	100	charcoal		Serbia	Lepenski Vir	43		H.37_beam2	Borić et al. 2015
BM-379	6900	150	charcoal		Serbia	Lepenski Vir	43		H.37_beam2	Borić et al. 2015
OxA-25208	6893	45	bone	human	Serbia	Lepenski Vir	43		Burial 9, above H.24	Borić et al. 2015
Bln-575	6860	100	charcoal		Serbia	Lepenski Vir	43		H.1, charcoal	Borić et al. 2015
Bln-647	6845	100	charcoal		Serbia	Lepenski Vir	43		H.9, charcoal	Borić et al. 2015
AA-58320	6829	53	bone	human	Serbia	Lepenski Vir	43		Burial 17	Borić et al. 2015
Bln-576	6820	100	charcoal		Serbia	Lepenski Vir	43		H.16, charcoal	Borić et al. 2015
Bln-650	6820	100	charcoal		Serbia	Lepenski Vir	43		H.34	Borić et al. 2015
P-1598	6814	69	charcoal		Serbia	Lepenski Vir	43		H.32	Borić et al. 2015
Bln-649	6800	100	charcoal		Serbia	Lepenski Vir	43		H.37_beam2	Borić et al. 2015
OxA-5829	6721	93	bone	human	Serbia	Lepenski Vir	43		Burial 35	Borić et al. 2015
AA-58319	6690	54	bone	human	Serbia	Lepenski Vir	43		Burial 8	Borić et al. 2015
Bln-654	6630	100	charcoal		Serbia	Lepenski Vir	43		H.IX, charcoal	Borić et al. 2015
Bln-655	6560	100	charcoal		Serbia	Lepenski Vir	43		H.XXXII, charcoal	Borić et al. 2015
Bln-652	6620	100	charcoal		Serbia	Lepenski Vir	43		H.51-floor, charcoal	Borić et al. 2015
OxA-5830	7152	106	bone	human	Serbia	Lepenski Vir	43			Bonsall et al. 1997
OxA-11692	7218	81	bone	human	Serbia	Lepenski Vir	43			Bonsall et al. 2008
OxA-11693	7284	47	bone	human	Serbia	Lepenski Vir	43			Bonsall et al. 2008
OxA-11694	6942	47	bone	human	Serbia	Lepenski Vir	43			Bonsall et al. 2008
OxA-11695	6982	50	bone	human	Serbia	Lepenski Vir	43			Bonsall et al. 2008
OxA-11696	7346	57	bone	human	Serbia	Lepenski Vir	43			Bonsall et al. 2008
OxA-11697	7250	59	bone	human	Serbia	Lepenski Vir	43			Bonsall et al. 2008
OxA-11698	7374	80	bone	human	Serbia	Lepenski Vir	43			Bonsall et al. 2008
OxA-11700	7353	72	bone	human	Serbia	Lepenski Vir	43			Bonsall et al. 2008
OxA-11701	7337	79	bone	human	Serbia	Lepenski Vir	43			Bonsall et al. 2008
OxA-11702	7133	75	bone	human	Serbia	Lepenski Vir	43			Bonsall et al. 2008
OxA-11703	8784	72	bone	human	Serbia	Lepenski Vir	43	yes		Bonsall et al. 2008
OxA-11704	7368	75	bone	human	Serbia	Lepenski Vir	43			Bonsall et al. 2008
OxA-11705	7312	79	bone	human	Serbia	Lepenski Vir	43			Bonsall et al. 2008
OxA-11715	9020	80	bone	human	Serbia	Lepenski Vir	43	yes		Bonsall et al. 2008
OxA-11719	5269	54	bone	human	Serbia	Lepenski Vir	43	yes		Bonsall et al. 2008
OxA-12979	7157	77	bone	human	Serbia	Lepenski Vir	43			Bonsall et al. 2008
OxA-25093	5193	37	bone	human	Serbia	Lepenski Vir	43	yes		Bonsall et al. 2015
AA-63177	7148	77	tooth	human	Serbia	Lepenski Vir	43			Borić & Price 2013
Z-143	7300	124	charcoal		Serbia	Lepenski Vir	43			Radovanović 1996
VERA 400	6360	60	wood		Austria	Mold "Im Doppel"	49		House 4	Stadler 2010 in Lenneis 2010
VERA 4083	6330	35			Austria	Mold "Im Doppel"	49		House 11	Stadler 2010 in Lenneis 2010, Radon Database
VERA 4080	6280	35			Austria	Mold "Im Doppel"	49		House 9	Stadler 2010 in Lenneis 2010, Radon Database
VERA 4085	6255	40			Austria	Mold "Im Doppel"	49		House 12	Stadler 2010 in Lenneis 2010, Radon Database
VERA 397	6250	70	wood		Austria	Mold "Im Doppel"	49		House 2	Stadler 2010 in Lenneis 2010, Radon Database
VERA 396	6240	45	wood		Austria	Mold "Im Doppel"	49		House 2	Stadler 2010 in Lenneis 2010, Radon Database
VERA 3950	6215	35			Austria	Mold "Im Doppel"	49		House 1	Stadler 2010 in Lenneis 2010, Radon Database
VERA 395	6210	45	wood		Austria	Mold "Im Doppel"	49		House 2	Stadler 2010 in Lenneis 2010, Radon Database
VERA 4082	6200	40			Austria	Mold "Im Doppel"	49		House 11	Stadler 2010 in Lenneis 2010, Radon Database
VERA 3949	6165	40			Austria	Mold "Im Doppel"	49		House 2	Stadler 2010 in Lenneis 2010, Radon Database
VERA 3958	6165	40			Austria	Mold "Im Doppel"	49		House 10	Stadler 2010 in Lenneis 2010, Radon Database
VERA 3959	6165	40			Austria	Mold "Im Doppel"	49		House 10	Stadler 2010 in Lenneis 2010, Radon Database
VERA 4084	6145	35			Austria	Mold "Im Doppel"	49		House 12	Stadler 2010 in Lenneis 2010, Radon Database
VERA 4270	6130	35			Austria	Mold "Im Doppel"	49		House 11	Stadler 2010 in Lenneis 2010, Radon Database
VERA 3963	6125	40			Austria	Mold "Im Doppel"	49		House 13	Stadler 2010 in Lenneis 2010, Radon Database
VERA 4059	6085	35			Austria	Mold "Im Doppel"	49		House 13	Stadler 2010 in Lenneis 2010, Radon Database
VERA 3951	6060	40			Austria	Mold "Im Doppel"	49		House 2	Stadler 2010 in Lenneis 2010, Radon Database
VERA 3948	6055	40			Austria	Mold "Im Doppel"	49		House 1	Stadler 2010 in Lenneis 2010, Radon Database
VERA 4057	5975	40			Austria	Mold "Im Doppel"	49		House 1+ ?	Stadler 2010 in Lenneis 2010, Radon Database
Deb-1710	6240	60	nd		Hungary	Öcsöd-Kováshalom	57		nd	Raczky 2009
Deb-3314	6225	122	nd		Hungary	Öcsöd-Kováshalom	57		nd	Raczky 2009
Bln-3957b	6180	60	nd		Hungary	Öcsöd-Kováshalom	57		nd	Raczky 2009
Bln-3965	6170	80	nd		Hungary	Öcsöd-Kováshalom	57		nd	Raczky 2009
Deb-1707	6170	40	nd		Hungary	Öcsöd-Kováshalom	57		nd	Raczky 2009
Deb-3332	6142	70	nd		Hungary	Öcsöd-Kováshalom	57		nd	Raczky 2009
Deb-3325	6127	93	nd		Hungary	Öcsöd-Kováshalom	57		nd	Raczky 2009
Deb-1708	6120	40	nd		Hungary	Öcsöd-Kováshalom	57		nd	Raczky 2009
Deb-3336	6114	74	nd		Hungary	Öcsöd-Kováshalom	57		nd	Raczky 2009
MAMS-56021	6084	23	bone		Hungary	Öcsöd-Kováshalom	57		2022 Trench over ditch: Sample 7	Füzesi et al. 2023
Bln-3962	6070	60	nd		Hungary	Öcsöd-Kováshalom	57		nd	Raczky 2009
MAMS-56019	6064	23	bone		Hungary	Öcsöd-Kováshalom	57		2021 Trench over ditch: Sample 5	Füzesi et al. 2023
Bln-3964	6060	50	nd		Hungary	Öcsöd-Kováshalom	57		nd	Raczky 2009
Bln-3957c	6040	50	nd		Hungary	Öcsöd-Kováshalom	57		nd	Raczky 2009
Bln-3966	6040	70	nd		Hungary	Öcsöd-Kováshalom	57		nd	Raczky 2009
MAMS-56025	6027	23	bone		Hungary	Öcsöd-Kováshalom	57		2023 Trench over ditch: Sample 11	Füzesi et al. 2023
MAMS-56015	6022	23	bone		Hungary	Öcsöd-Kováshalom	57		2020 Trench over ditch: Sample 1	Füzesi et al. 2023
MAMS-56016	6017	23	bone		Hungary	Öcsöd-Kováshalom	57		2020 Trench over ditch: Sample 2	Füzesi et al. 2023
Bln-3957a	6010	100	nd		Hungary	Öcsöd-Kováshalom	57		nd	Raczky 2009
MAMS-56023	6003	23	bone		Hungary	Öcsöd-Kováshalom	57		2022 Trench over ditch: Sample 9	Füzesi et al. 2023
MAMS-56024	6001	23	bone		Hungary	Öcsöd-Kováshalom	57		2023 Trench over ditch: Sample 10	Füzesi et al. 2023
MAMS-56017	5999	23	bone		Hungary	Öcsöd-Kováshalom	57		2020 Trench over ditch: Sample 3	Füzesi et al. 2023
Deb-3350	5981	79	nd		Hungary	Öcsöd-Kováshalom	57		nd	Raczky 2009
MAMS-56020	5973	23	bone		Hungary	Öcsöd-Kováshalom	57		2021 Trench over ditch: Sample 6	Füzesi et al. 2023
MAMS-56022	5959	23	bone		Hungary	Öcsöd-Kováshalom	57		2022 Trench over ditch: Sample 8	Füzesi et al. 2023
Bln-3963	5920	50	nd		Hungary	Öcsöd-Kováshalom	57		nd	Raczky 2009
MAMS-56018	5801	24	bone		Hungary	Öcsöd-Kováshalom	57	yes	2021 Trench over ditch: Sample 4	Füzesi et al. 2023
OxA-21124	6036	36	bone	animal	Serbia	Opovo	59		Feature F 30, Unit 1588	Orton D. Hearding, Settlement, and Chronology in the Balkan Neolithic. European Journal of Archaeology. 2012, 15 (1): 5-40.
CAMS-4411	6030	60	charcoal		Serbia	Opovo	59			Whittle et al. 2016
OxA-21131	5992	39	bone	animal	Serbia	Opovo	59		Feature F52, Unit 1797	Orton D. Hearding, Settlement, and Chronology in the Balkan Neolithic. European Journal of Archaeology. 2012, 15 (1): 5-40.
CAMS-4413	5990	60	charcoal		Serbia	Opovo	59			Whittle et al. 2016
OxA-21123	5978	35	bone	animal	Serbia	Opovo	59		Feature F 30, Unit 1588	Orton D. Hearding, Settlement, and Chronology in the Balkan Neolithic. European Journal of Archaeology. 2012, 15 (1): 5-40.
OxA-21125	5973	35	bone	animal	Serbia	Opovo	59		Feature F 30, Unit 1596	Orton D. Hearding, Settlement, and Chronology in the Balkan Neolithic. European Journal of Archaeology. 2012, 15 (1): 5-40.
OxA-21130	5972	37	bone	animal	Serbia	Opovo	59		Feature F45, Unit 1876	Orton D. Hearding, Settlement, and Chronology in the Balkan Neolithic. European Journal of Archaeology. 2012, 15 (1): 5-40.
OxA-21126	5966	36	bone	animal	Serbia	Opovo	59		Feature F41 (W), Unit 1604	Orton D. Hearding, Settlement, and Chronology in the Balkan Neolithic. European Journal of Archaeology. 2012, 15 (1): 5-40.
OxA-21129	5963	34	bone	animal	Serbia	Opovo	59		Feature F45, Unit 1863	Orton D. Hearding, Settlement, and Chronology in the Balkan Neolithic. European Journal of Archaeology. 2012, 15 (1): 5-40.
OxA-21128	5926	35	bone	animal	Serbia	Opovo	59		Feature F41 (E), Unit 1744	Orton D. Hearding, Settlement, and Chronology in the Balkan Neolithic. European Journal of Archaeology. 2012, 15 (1): 5-40.
OxA-21127	5921	35	bone	animal	Serbia	Opovo	59		Feature F41 (E), Unit 1663	Orton D. Hearding, Settlement, and Chronology in the Balkan Neolithic. European Journal of Archaeology. 2012, 15 (1): 5-40.
OxA-21212	5913	30	bone	animal	Serbia	Opovo	59		Feature F52, Unit 1783	Orton D. Hearding, Settlement, and Chronology in the Balkan Neolithic. European Journal of Archaeology. 2012, 15 (1): 5-40.
OxA-21454	5887	36	bone	animal	Serbia	Opovo	59		Feature F52, Unit 1885	Orton D. Hearding, Settlement, and Chronology in the Balkan Neolithic. European Journal of Archaeology. 2012, 15 (1): 5-40.
OxA-11102	9990	55	bone	animal	Serbia	Padina	64	yes	underneath House 14	Borić & Miracle 2004
OxA-11106	9729	73	bone	human	Serbia	Padina	64	yes	burial / specimen no. 21, (stone construction)	Borić & Miracle 2004
OxA-11104	9700	72	bone	human	Serbia	Padina	64	yes	burial / specimen no. 11, beneath House 15	Borić & Miracle 2004
BM-1146	9331	58	bone	human	Serbia	Padina	64	yes	Burial 12, Sector III	Borić 2009, 2011
BM-1404	9292	148	bone		Serbia	Padina	64	yes		Burleigh & Živanović 1980
BM-1147	9198	103	bone	human	Serbia	Padina	64	yes	Burial 14, Sector III	Borić 2009, 2011
OxA-11105	9138	71	bone	human	Serbia	Padina	64	yes	burial / specimen no. 15 (stone construction)	Borić & Miracle 2004
BM-1144	8797	83	bone	human	Serbia	Padina	64	yes	Burial 7, Sector III	Borić 2009, 2011
OxA-9055	8445	60	bone	animal	Serbia	Padina	64	yes	midden, Sector III,profile 3 segm.,1,Spit 3,red deer mandible	Borić 2011
BM-1403	8138	121	bone	animal	Serbia	Padina	64	yes	Sector III	Borić 2009, 2011
OxA-11108	7750	50	bone		Serbia	Padina	64	yes	offering in Burial 1 a	Whittle et al. 2002
OxA-7453	6050	80	charcoal		Romania	Parţa (unknown)	65	yes		Bronk Ramsey et al. 2002
Ly-8935	6030	60	charcoal		Romania	Parţa (unknown)	65	yes		Shennan & Steele 2000
Lv-2145	6560	140	charcoal		Romania	Parța 1	65		first habitation level 7a	Bayliss et al. 2020, Schier Uivar 2022
Lv-2147	6500	130	charcoal		Romania	Parța 1	65		floor of house P41, level 6a	Bayliss et al. 2020
Lv-2146	6470	150	charcoal		Romania	Parța 1	65		sanctaury 1, pit 63, level 7b	Bayliss et al. 2020
Lv-2143	6340	100	charcoal		Romania	Parța 1	65		upper floor of P42, inside a pot 3-4-5,	Bayliss et al. 2020
Lv-2139	6330	140	charcoal		Romania	Parța 1	65		posthole of house P41, level 7c - 6a	Bayliss et al. 2020
Lv-2141	6290	80	charcoal		Romania	Parța 1	65		posthole of house P42, level 7c - 6a	Bayliss et al. 2020
Lv-2142	6240	80	charcoal		Romania	Parța 1	65		inside house P42, level 7c - 6a	Bayliss et al. 2020
Lv-2148	6240	70	charcoal		Romania	Parța 1	65		beneath the floor of house P20, level 7c -6a	Bayliss et al. 2020
Lv-2151	6240	70	charred grain		Romania	Parța 1	65		storage pit G1 from house P17/43, level 7c -6	Bayliss et al. 2020
Lv-2138	6160	100	charcoal		Romania	Parța 1	65		insied house P21, level 6a	Bayliss et al. 2020
Lv-2149	6160	90	charred grain		Romania	Parța 1	65		floor of house P18, level 6a	Bayliss et al. 2020
Lv-2140	6140	80	charcoal		Romania	Parța 1	65		posthole of house P40, level 7c - 6a	Bayliss et al. 2020
Lv-2144	6100	80	charcoal		Romania	Parța 1	65		inside house P41, layer of ash, charcoal and burnt seeds, level 6a	Bayliss et al. 2020
Lv-2150	6070	90	charred grain		Romania	Parța 1	65		floor of house P41, level 6a	Bayliss et al. 2020
GrN-28460	6860	60	bone	animal	Romania	Parţa 2	65		Pit house 1, square 5-7, 380cm	Biagi et al., 2005: 46f
GrN-28877	6800	50	charcoal		Romania	Parţa 2	65		Trench 2, square 6, 210 cm	Biagi et al., 2005: 46f
GrN-28459	6660	60	bone	animal	Romania	Parţa 2	65		Trench II, square 5, 290 cm	Biagi et al., 2005: 46f
Beta-207591	3600	80	nd		Romania	Pecica-Şanţul Mare	66		Upper portion of profile'	O'Shea et al 2005
Beta-207595	3580	40	nd		Romania	Pecica-Şanţul Mare	66		Upper portion of profile'	O'Shea et al 2005
Beta-207597	3560	40	nd		Romania	Pecica-Şanţul Mare	66		Upper portion of profile'	O'Shea et al 2005
Beta-207589	3550	60	nd		Romania	Pecica-Şanţul Mare	66		Upper portion of profile'	O'Shea et al 2005
06-116	3520	40	unknown		Romania	Pecica-Şanţul Mare	66		E10N14 B1-3	O'Shea et al 2006
Beta-207598	3510	40	nd		Romania	Pecica-Şanţul Mare	66		Upper portion of profile'	O'Shea et al 2005
Beta-207602	3510	50	nd		Romania	Pecica-Şanţul Mare	66		Upper portion of profile'	O'Shea et al 2005
Beta-207593	3500	40	nd		Romania	Pecica-Şanţul Mare	66		Upper portion of profile'	O'Shea et al 2005
Beta-207588	3490	50	nd		Romania	Pecica-Şanţul Mare	66		Upper portion of profile'	O'Shea et al 2005
Beta-207600	3490	40	nd		Romania	Pecica-Şanţul Mare	66		Upper portion of profile'	O'Shea et al 2005
Beta-207592	3480	40	nd		Romania	Pecica-Şanţul Mare	66		Upper portion of profile'	O'Shea et al 2005
Beta-207590	3450	40	nd		Romania	Pecica-Şanţul Mare	66		Upper portion of profile'	O'Shea et al 2005
06-133	3450	40	unknown		Romania	Pecica-Şanţul Mare	66		TR-1, N profile floor	O'Shea et al 2006
06-105	3440	40	unknown		Romania	Pecica-Şanţul Mare	66		E18N10 B1-1 3440	O'Shea et al 2006
06-115	3430	40	unknown		Romania	Pecica-Şanţul Mare	66		E10N18 B1-3	O'Shea et al 2006
Beta-207596	3410	40	nd		Romania	Pecica-Şanţul Mare	66		Upper portion of profile'	O'Shea et al 2005
06-136	3400	40	unknown		Romania	Pecica-Şanţul Mare	66		E12N14 C1a	O'Shea et al 2006
Beta-207601	3370	40	nd		Romania	Pecica-Şanţul Mare	66		Upper portion of profile'	O'Shea et al 2005
Beta-207603	3360	40	nd		Romania	Pecica-Şanţul Mare	66		Upper portion of profile'	O'Shea et al 2005
06-129	3240	40	unknown		Romania	Pecica-Şanţul Mare	66		E14N12 B1-3	O'Shea et al 2006
Poz=47453	5640	35	bone		Hungary	Polgár-Bosnyákdomb	71	yes	63/896 (ditch)	Raczky and Anders 2016
Poz-47455	5680	35	bone		Hungary	Polgár-Bosnyákdomb	71	yes	63/884 (ditch)	Raczky and Anders 2016
Poz-47454	5680	35	bone		Hungary	Polgár-Bosnyákdomb	71	yes	75/935 (pit)	Raczky and Anders 2016
VERA-4765	5695	40	bone		Hungary	Polgár-Bosnyákdomb	71	yes	4/103 (ditch	Raczky and Anders 2016
Poz-79716	5695	35	seed		Hungary	Polgár-Bosnyákdomb	71	yes	36/455 (pit)	Raczky and Anders 2016
Poz-76206	5700	40	seed		Hungary	Polgár-Bosnyákdomb	71	yes	65/885 (ditch)	Raczky and Anders 2016
VERA-4764	5725	35	bone		Hungary	Polgár-Bosnyákdomb	71	yes	4/102 (ditch)	Raczky and Anders 2016
Deb-1772	6300	40	charcoal		Hungary	Polgár-Csőszhalom	72	yes	under House I, Stratigraphic unit 264, unspecified feature	Raczky, P. - Anders, A: The times they are a-changin´: revisiting the chronological framework of the Late Neolithic settlement complex at Polgár-Csőszhalom. In: Šuteková, J. - Pavúk, P. - Kalábková, P. - Kovár, B: PANTA RHEI. Studies on the Chronology and Cultural Development of South-Eastern and Central Europe in Earlier Prehistory. Presented to Juraj Pavúk on the Occasion of his 75th Birthday. …
Deb-2522	6170	40	charcoal		Hungary	Polgár-Csőszhalom	72	yes	Stratigraphic unit 518, ditch 2	Raczky, P. - Anders, A: The times they are a-changin´: revisiting the chronological framework of the Late Neolithic settlement complex at Polgár-Csőszhalom. In: Šuteková, J. - Pavúk, P. - Kalábková, P. - Kovár, B: PANTA RHEI. Studies on the Chronology and Cultural Development of South-Eastern and Central Europe in Earlier Prehistory. Presented to Juraj Pavúk on the Occasion of his 75th Birthday. …
Deb-1900	6100	40	charcoal		Hungary	Polgár-Csőszhalom	72		tell settlement (Phase III), under house I, Stratigraphic unit 278, Level B, unspecified feature	Raczky, P. - Anders, A: The times they are a-changin´: revisiting the chronological framework of the Late Neolithic settlement complex at Polgár-Csőszhalom. In: Šuteková, J. - Pavúk, P. - Kalábková, P. - Kovár, B: PANTA RHEI. Studies on the Chronology and Cultural Development of South-Eastern and Central Europe in Earlier Prehistory. Presented to Juraj Pavúk on the Occasion of his 75th Birthday. …
Deb-1942	6060	40	charcoal		Hungary	Polgár-Csőszhalom	72		tell settlement (Phase III), floor, Stratigraphic unit 225, Level A, layer I	Raczky, P. - Anders, A: The times they are a-changin´: revisiting the chronological framework of the Late Neolithic settlement complex at Polgár-Csőszhalom. In: Šuteková, J. - Pavúk, P. - Kalábková, P. - Kovár, B: PANTA RHEI. Studies on the Chronology and Cultural Development of South-Eastern and Central Europe in Earlier Prehistory. Presented to Juraj Pavúk on the Occasion of his 75th Birthday. …
Deb-9808	6060	60	bone	animal	Hungary	Polgár-Csőszhalom	72		, pit 966	Raczky, P. - Anders, A: The times they are a-changin´: revisiting the chronological framework of the Late Neolithic settlement complex at Polgár-Csőszhalom. In: Šuteková, J. - Pavúk, P. - Kalábková, P. - Kovár, B: PANTA RHEI. Studies on the Chronology and Cultural Development of South-Eastern and Central Europe in Earlier Prehistory. Presented to Juraj Pavúk on the Occasion of his 75th Birthday. …
VERA-3064	6025	40	bone	animal	Hungary	Polgár-Csőszhalom	72		, pit 44	Raczky, P. - Anders, A: The times they are a-changin´: revisiting the chronological framework of the Late Neolithic settlement complex at Polgár-Csőszhalom. In: Šuteková, J. - Pavúk, P. - Kalábková, P. - Kovár, B: PANTA RHEI. Studies on the Chronology and Cultural Development of South-Eastern and Central Europe in Earlier Prehistory. Presented to Juraj Pavúk on the Occasion of his 75th Birthday. …
Deb-3292	6024	70	charcoal		Hungary	Polgár-Csőszhalom	72		tell settlement (Phase I), Stratigraphic unit 693, Level G, unspecified feature	Raczky, P. - Anders, A: The times they are a-changin´: revisiting the chronological framework of the Late Neolithic settlement complex at Polgár-Csőszhalom. In: Šuteková, J. - Pavúk, P. - Kalábková, P. - Kovár, B: PANTA RHEI. Studies on the Chronology and Cultural Development of South-Eastern and Central Europe in Earlier Prehistory. Presented to Juraj Pavúk on the Occasion of his 75th Birthday. …
BM-2321	6020	170	charcoal		Hungary	Polgár-Csőszhalom	72		depth 80-110 cm, layer	Ambers, J. - Matthews, K. - Bowman, S: British Museum Natural Radiocarbon Measurements XX. Radiocarbon Vol 29, 1987, 177-196. (Page 188)
VERA-3069	6015	35	bone	animal	Hungary	Polgár-Csőszhalom	72		, pit 966	Raczky, P. - Anders, A: The times they are a-changin´: revisiting the chronological framework of the Late Neolithic settlement complex at Polgár-Csőszhalom. In: Šuteková, J. - Pavúk, P. - Kalábková, P. - Kovár, B: PANTA RHEI. Studies on the Chronology and Cultural Development of South-Eastern and Central Europe in Earlier Prehistory. Presented to Juraj Pavúk on the Occasion of his 75th Birthday. …
VERA-3065	6005	45	bone	animal	Hungary	Polgár-Csőszhalom	72		, pit 44	Raczky, P. - Anders, A: The times they are a-changin´: revisiting the chronological framework of the Late Neolithic settlement complex at Polgár-Csőszhalom. In: Šuteková, J. - Pavúk, P. - Kalábková, P. - Kovár, B: PANTA RHEI. Studies on the Chronology and Cultural Development of South-Eastern and Central Europe in Earlier Prehistory. Presented to Juraj Pavúk on the Occasion of his 75th Birthday. …
Deb-3236	5984	72	charcoal		Hungary	Polgár-Csőszhalom	72		tell settlement (Phase I), Stratigraphic unit 694, Level G, unspecified feature	Raczky, P. - Anders, A: The times they are a-changin´: revisiting the chronological framework of the Late Neolithic settlement complex at Polgár-Csőszhalom. In: Šuteková, J. - Pavúk, P. - Kalábková, P. - Kovár, B: PANTA RHEI. Studies on the Chronology and Cultural Development of South-Eastern and Central Europe in Earlier Prehistory. Presented to Juraj Pavúk on the Occasion of his 75th Birthday. …
Deb-3333	5981	37	charcoal		Hungary	Polgár-Csőszhalom	72		tell settlement (Phase I), Stratigraphic unit 846, Level H, pit 158	Raczky, P. - Anders, A: The times they are a-changin´: revisiting the chronological framework of the Late Neolithic settlement complex at Polgár-Csőszhalom. In: Šuteková, J. - Pavúk, P. - Kalábková, P. - Kovár, B: PANTA RHEI. Studies on the Chronology and Cultural Development of South-Eastern and Central Europe in Earlier Prehistory. Presented to Juraj Pavúk on the Occasion of his 75th Birthday. …
Deb-2506	5960	40	charcoal		Hungary	Polgár-Csőszhalom	72		tell settlement (Phase III), Stratigraphic unit 413, Level C, pit 25	Raczky, P. - Anders, A: The times they are a-changin´: revisiting the chronological framework of the Late Neolithic settlement complex at Polgár-Csőszhalom. In: Šuteková, J. - Pavúk, P. - Kalábková, P. - Kovár, B: PANTA RHEI. Studies on the Chronology and Cultural Development of South-Eastern and Central Europe in Earlier Prehistory. Presented to Juraj Pavúk on the Occasion of his 75th Birthday. …
Deb-1965	5950	40	charcoal		Hungary	Polgár-Csőszhalom	72		tell settlement (Phase III), floor, Stratigraphic unit 223, Level A, layer I	Raczky, P. - Anders, A: The times they are a-changin´: revisiting the chronological framework of the Late Neolithic settlement complex at Polgár-Csőszhalom. In: Šuteková, J. - Pavúk, P. - Kalábková, P. - Kovár, B: PANTA RHEI. Studies on the Chronology and Cultural Development of South-Eastern and Central Europe in Earlier Prehistory. Presented to Juraj Pavúk on the Occasion of his 75th Birthday. …
Deb-2540	5945	40	charcoal		Hungary	Polgár-Csőszhalom	72		tell settlement (Phase II), Stratigraphic unit 499, Level F, pit 68	Raczky, P. - Anders, A: The times they are a-changin´: revisiting the chronological framework of the Late Neolithic settlement complex at Polgár-Csőszhalom. In: Šuteková, J. - Pavúk, P. - Kalábková, P. - Kovár, B: PANTA RHEI. Studies on the Chronology and Cultural Development of South-Eastern and Central Europe in Earlier Prehistory. Presented to Juraj Pavúk on the Occasion of his 75th Birthday. …
Bln-513	5940	100	charcoal		Hungary	Polgár-Csőszhalom	72		the lowermost settlement horizon, depth 310-330 cm, unspecified feature I/F	Raczky, P. - Anders, A: The times they are a-changin´: revisiting the chronological framework of the Late Neolithic settlement complex at Polgár-Csőszhalom. In: Šuteková, J. - Pavúk, P. - Kalábková, P. - Kovár, B: PANTA RHEI. Studies on the Chronology and Cultural Development of South-Eastern and Central Europe in Earlier Prehistory. Presented to Juraj Pavúk on the Occasion of his 75th Birthday. …
Deb-1941	5940	40	charcoal		Hungary	Polgár-Csőszhalom	72		tell settlement (Phase III), floor, Stratigraphic unit 223, Level A, layer I	Raczky, P. - Anders, A: The times they are a-changin´: revisiting the chronological framework of the Late Neolithic settlement complex at Polgár-Csőszhalom. In: Šuteková, J. - Pavúk, P. - Kalábková, P. - Kovár, B: PANTA RHEI. Studies on the Chronology and Cultural Development of South-Eastern and Central Europe in Earlier Prehistory. Presented to Juraj Pavúk on the Occasion of his 75th Birthday. …
Deb-2554	5930	40	charcoal		Hungary	Polgár-Csőszhalom	72		tell settlement (Phase II), Stratigraphic unit 484, Level F, pit 67	Raczky, P. - Anders, A: The times they are a-changin´: revisiting the chronological framework of the Late Neolithic settlement complex at Polgár-Csőszhalom. In: Šuteková, J. - Pavúk, P. - Kalábková, P. - Kovár, B: PANTA RHEI. Studies on the Chronology and Cultural Development of South-Eastern and Central Europe in Earlier Prehistory. Presented to Juraj Pavúk on the Occasion of his 75th Birthday. …
VERA-3068	5930	35	bone	animal	Hungary	Polgár-Csőszhalom	72		, pit 966	Raczky, P. - Anders, A: The times they are a-changin´: revisiting the chronological framework of the Late Neolithic settlement complex at Polgár-Csőszhalom. In: Šuteková, J. - Pavúk, P. - Kalábková, P. - Kovár, B: PANTA RHEI. Studies on the Chronology and Cultural Development of South-Eastern and Central Europe in Earlier Prehistory. Presented to Juraj Pavúk on the Occasion of his 75th Birthday. …
VERA-4197	5930	40	bone	human	Hungary	Polgár-Csőszhalom	72		sondage, grave s. 265	Raczky, P. - Anders, A: The times they are a-changin´: revisiting the chronological framework of the Late Neolithic settlement complex at Polgár-Csőszhalom. In: Šuteková, J. - Pavúk, P. - Kalábková, P. - Kovár, B: PANTA RHEI. Studies on the Chronology and Cultural Development of South-Eastern and Central Europe in Earlier Prehistory. Presented to Juraj Pavúk on the Occasion of his 75th Birthday. …
Deb-3308	5929	63	charcoal		Hungary	Polgár-Csőszhalom	72		tell settlement (Phase I), Stratigraphic unit 802, Level G, unspecified feature	Raczky, P. - Anders, A: The times they are a-changin´: revisiting the chronological framework of the Late Neolithic settlement complex at Polgár-Csőszhalom. In: Šuteková, J. - Pavúk, P. - Kalábková, P. - Kovár, B: PANTA RHEI. Studies on the Chronology and Cultural Development of South-Eastern and Central Europe in Earlier Prehistory. Presented to Juraj Pavúk on the Occasion of his 75th Birthday. …
Deb-3266	5928	65	charcoal		Hungary	Polgár-Csőszhalom	72		tell settlement (Phase I), Stratigraphic unit 697, Level G, unspecified feature	Raczky, P. - Anders, A: The times they are a-changin´: revisiting the chronological framework of the Late Neolithic settlement complex at Polgár-Csőszhalom. In: Šuteková, J. - Pavúk, P. - Kalábková, P. - Kovár, B: PANTA RHEI. Studies on the Chronology and Cultural Development of South-Eastern and Central Europe in Earlier Prehistory. Presented to Juraj Pavúk on the Occasion of his 75th Birthday. …
Deb-1957	5920	40	charcoal		Hungary	Polgár-Csőszhalom	72		tell settlement (Phase III), under house I, Stratigraphic unit 278, Level B, unspecified feature	Raczky, P. - Anders, A: The times they are a-changin´: revisiting the chronological framework of the Late Neolithic settlement complex at Polgár-Csőszhalom. In: Šuteková, J. - Pavúk, P. - Kalábková, P. - Kovár, B: PANTA RHEI. Studies on the Chronology and Cultural Development of South-Eastern and Central Europe in Earlier Prehistory. Presented to Juraj Pavúk on the Occasion of his 75th Birthday. …
VERA-3062	5915	40	bone	human	Hungary	Polgár-Csőszhalom	72		, grave 886	Raczky, P. - Anders, A: The times they are a-changin´: revisiting the chronological framework of the Late Neolithic settlement complex at Polgár-Csőszhalom. In: Šuteková, J. - Pavúk, P. - Kalábková, P. - Kovár, B: PANTA RHEI. Studies on the Chronology and Cultural Development of South-Eastern and Central Europe in Earlier Prehistory. Presented to Juraj Pavúk on the Occasion of his 75th Birthday. …
Deb-3351	5910	70	charcoal		Hungary	Polgár-Csőszhalom	72		tell settlement (Phase III), Stratigraphic unit 725, Level A, pit 139	Raczky, P. - Anders, A: The times they are a-changin´: revisiting the chronological framework of the Late Neolithic settlement complex at Polgár-Csőszhalom. In: Šuteková, J. - Pavúk, P. - Kalábková, P. - Kovár, B: PANTA RHEI. Studies on the Chronology and Cultural Development of South-Eastern and Central Europe in Earlier Prehistory. Presented to Juraj Pavúk on the Occasion of his 75th Birthday. …
VERA-4768	5910	40	bone	human	Hungary	Polgár-Csőszhalom	72		, well 272	Raczky, P. - Anders, A: The times they are a-changin´: revisiting the chronological framework of the Late Neolithic settlement complex at Polgár-Csőszhalom. In: Šuteková, J. - Pavúk, P. - Kalábková, P. - Kovár, B: PANTA RHEI. Studies on the Chronology and Cultural Development of South-Eastern and Central Europe in Earlier Prehistory. Presented to Juraj Pavúk on the Occasion of his 75th Birthday. …
Deb-3277	5906	58	charcoal		Hungary	Polgár-Csőszhalom	72		tell settlement (Phase I), Stratigraphic unit 856, Level H, pit 167	Raczky, P. - Anders, A: The times they are a-changin´: revisiting the chronological framework of the Late Neolithic settlement complex at Polgár-Csőszhalom. In: Šuteková, J. - Pavúk, P. - Kalábková, P. - Kovár, B: PANTA RHEI. Studies on the Chronology and Cultural Development of South-Eastern and Central Europe in Earlier Prehistory. Presented to Juraj Pavúk on the Occasion of his 75th Birthday. …
Deb-2504	5905	40	charcoal		Hungary	Polgár-Csőszhalom	72		tell settlement (Phase III), Stratigraphic unit 409, Level D, unspecified feature	Raczky, P. - Anders, A: The times they are a-changin´: revisiting the chronological framework of the Late Neolithic settlement complex at Polgár-Csőszhalom. In: Šuteková, J. - Pavúk, P. - Kalábková, P. - Kovár, B: PANTA RHEI. Studies on the Chronology and Cultural Development of South-Eastern and Central Europe in Earlier Prehistory. Presented to Juraj Pavúk on the Occasion of his 75th Birthday. …
Deb-2421	5900	40	charcoal		Hungary	Polgár-Csőszhalom	72		tell settlement (Phase II), Stratigraphic unit 484, Level F, pit 67	Raczky, P. - Anders, A: The times they are a-changin´: revisiting the chronological framework of the Late Neolithic settlement complex at Polgár-Csőszhalom. In: Šuteková, J. - Pavúk, P. - Kalábková, P. - Kovár, B: PANTA RHEI. Studies on the Chronology and Cultural Development of South-Eastern and Central Europe in Earlier Prehistory. Presented to Juraj Pavúk on the Occasion of his 75th Birthday. …
VERA-3061	5895	40	bone	human	Hungary	Polgár-Csőszhalom	72		, grave 836	Raczky, P. - Anders, A: The times they are a-changin´: revisiting the chronological framework of the Late Neolithic settlement complex at Polgár-Csőszhalom. In: Šuteková, J. - Pavúk, P. - Kalábková, P. - Kovár, B: PANTA RHEI. Studies on the Chronology and Cultural Development of South-Eastern and Central Europe in Earlier Prehistory. Presented to Juraj Pavúk on the Occasion of his 75th Birthday. …
Bln-510	5875	100	charcoal		Hungary	Polgár-Csőszhalom	72		Trench I/10, depth 185 cm, layer	Raczky, P. - Anders, A: The times they are a-changin´: revisiting the chronological framework of the Late Neolithic settlement complex at Polgár-Csőszhalom. In: Šuteková, J. - Pavúk, P. - Kalábková, P. - Kovár, B: PANTA RHEI. Studies on the Chronology and Cultural Development of South-Eastern and Central Europe in Earlier Prehistory. Presented to Juraj Pavúk on the Occasion of his 75th Birthday. …
Deb-3306	5872	58	charcoal		Hungary	Polgár-Csőszhalom	72		tell settlement (Phase III), Stratigraphic unit 644, Level D, pit 137	Raczky, P. - Anders, A: The times they are a-changin´: revisiting the chronological framework of the Late Neolithic settlement complex at Polgár-Csőszhalom. In: Šuteková, J. - Pavúk, P. - Kalábková, P. - Kovár, B: PANTA RHEI. Studies on the Chronology and Cultural Development of South-Eastern and Central Europe in Earlier Prehistory. Presented to Juraj Pavúk on the Occasion of his 75th Birthday. …
Deb-2498	5870	40	charcoal		Hungary	Polgár-Csőszhalom	72		tell settlement (Phase II), Stratigraphic unit 396, Level F, unspecified feature	Raczky, P. - Anders, A: The times they are a-changin´: revisiting the chronological framework of the Late Neolithic settlement complex at Polgár-Csőszhalom. In: Šuteková, J. - Pavúk, P. - Kalábková, P. - Kovár, B: PANTA RHEI. Studies on the Chronology and Cultural Development of South-Eastern and Central Europe in Earlier Prehistory. Presented to Juraj Pavúk on the Occasion of his 75th Birthday. …
Deb-10219	5865	80	bone	animal	Hungary	Polgár-Csőszhalom	72		, pit 808	Raczky, P. - Anders, A: The times they are a-changin´: revisiting the chronological framework of the Late Neolithic settlement complex at Polgár-Csőszhalom. In: Šuteková, J. - Pavúk, P. - Kalábková, P. - Kovár, B: PANTA RHEI. Studies on the Chronology and Cultural Development of South-Eastern and Central Europe in Earlier Prehistory. Presented to Juraj Pavúk on the Occasion of his 75th Birthday. …
Deb-1904	5860	40	charcoal		Hungary	Polgár-Csőszhalom	72		tell settlement (Phase III), floor clearing, Stratigraphic unit 242, Level A, layer I	Raczky, P. - Anders, A: The times they are a-changin´: revisiting the chronological framework of the Late Neolithic settlement complex at Polgár-Csőszhalom. In: Šuteková, J. - Pavúk, P. - Kalábková, P. - Kovár, B: PANTA RHEI. Studies on the Chronology and Cultural Development of South-Eastern and Central Europe in Earlier Prehistory. Presented to Juraj Pavúk on the Occasion of his 75th Birthday. …
Deb-2505	5860	40	charcoal		Hungary	Polgár-Csőszhalom	72		tell settlement (Phase III), Stratigraphic unit 413, Level C, pit 25	Raczky, P. - Anders, A: The times they are a-changin´: revisiting the chronological framework of the Late Neolithic settlement complex at Polgár-Csőszhalom. In: Šuteková, J. - Pavúk, P. - Kalábková, P. - Kovár, B: PANTA RHEI. Studies on the Chronology and Cultural Development of South-Eastern and Central Europe in Earlier Prehistory. Presented to Juraj Pavúk on the Occasion of his 75th Birthday. …
Deb-3226	5855	57	charcoal		Hungary	Polgár-Csőszhalom	72		tell settlement (Phase II), Stratigraphic unit 670, Level F, unspecified feature	Raczky, P. - Anders, A: The times they are a-changin´: revisiting the chronological framework of the Late Neolithic settlement complex at Polgár-Csőszhalom. In: Šuteková, J. - Pavúk, P. - Kalábková, P. - Kovár, B: PANTA RHEI. Studies on the Chronology and Cultural Development of South-Eastern and Central Europe in Earlier Prehistory. Presented to Juraj Pavúk on the Occasion of his 75th Birthday. …
Deb-3261	5855	73	charcoal		Hungary	Polgár-Csőszhalom	72		tell settlement (Phase III), floor, Stratigraphic unit 741, Level C, layer IX	Raczky, P. - Anders, A: The times they are a-changin´: revisiting the chronological framework of the Late Neolithic settlement complex at Polgár-Csőszhalom. In: Šuteková, J. - Pavúk, P. - Kalábková, P. - Kovár, B: PANTA RHEI. Studies on the Chronology and Cultural Development of South-Eastern and Central Europe in Earlier Prehistory. Presented to Juraj Pavúk on the Occasion of his 75th Birthday. …
VERA-3067	5855	30	bone	animal	Hungary	Polgár-Csőszhalom	72		, pit 966	Raczky, P. - Anders, A: The times they are a-changin´: revisiting the chronological framework of the Late Neolithic settlement complex at Polgár-Csőszhalom. In: Šuteková, J. - Pavúk, P. - Kalábková, P. - Kovár, B: PANTA RHEI. Studies on the Chronology and Cultural Development of South-Eastern and Central Europe in Earlier Prehistory. Presented to Juraj Pavúk on the Occasion of his 75th Birthday. …
Deb-2496	5850	40	charcoal		Hungary	Polgár-Csőszhalom	72		tell settlement (Phase III), Stratigraphic unit 394, Level D, unspecified feature	Raczky, P. - Anders, A: The times they are a-changin´: revisiting the chronological framework of the Late Neolithic settlement complex at Polgár-Csőszhalom. In: Šuteková, J. - Pavúk, P. - Kalábková, P. - Kovár, B: PANTA RHEI. Studies on the Chronology and Cultural Development of South-Eastern and Central Europe in Earlier Prehistory. Presented to Juraj Pavúk on the Occasion of his 75th Birthday. …
Deb-3237	5848	66	charcoal		Hungary	Polgár-Csőszhalom	72		tell settlement (Phase III), Stratigraphic unit 682, Level A, angle of fencing, palisade ditch 1	Raczky, P. - Anders, A: The times they are a-changin´: revisiting the chronological framework of the Late Neolithic settlement complex at Polgár-Csőszhalom. In: Šuteková, J. - Pavúk, P. - Kalábková, P. - Kovár, B: PANTA RHEI. Studies on the Chronology and Cultural Development of South-Eastern and Central Europe in Earlier Prehistory. Presented to Juraj Pavúk on the Occasion of his 75th Birthday. …
Deb-2497	5845	40	charcoal		Hungary	Polgár-Csőszhalom	72		tell settlement (Phase III), Stratigraphic unit 395, Level B, unspecified feature	Raczky, P. - Anders, A: The times they are a-changin´: revisiting the chronological framework of the Late Neolithic settlement complex at Polgár-Csőszhalom. In: Šuteková, J. - Pavúk, P. - Kalábková, P. - Kovár, B: PANTA RHEI. Studies on the Chronology and Cultural Development of South-Eastern and Central Europe in Earlier Prehistory. Presented to Juraj Pavúk on the Occasion of his 75th Birthday. …
GrN-1993	5845	60	charcoal		Hungary	Polgár-Csőszhalom	72		lower levels, unspecified feature	Raczky, P. - Anders, A: The times they are a-changin´: revisiting the chronological framework of the Late Neolithic settlement complex at Polgár-Csőszhalom. In: Šuteková, J. - Pavúk, P. - Kalábková, P. - Kovár, B: PANTA RHEI. Studies on the Chronology and Cultural Development of South-Eastern and Central Europe in Earlier Prehistory. Presented to Juraj Pavúk on the Occasion of his 75th Birthday. …
Deb-3229	5842	58	charcoal		Hungary	Polgár-Csőszhalom	72		tell settlement (Phase III), Stratigraphic unit 644, Level D, pit 137	Raczky, P. - Anders, A: The times they are a-changin´: revisiting the chronological framework of the Late Neolithic settlement complex at Polgár-Csőszhalom. In: Šuteková, J. - Pavúk, P. - Kalábková, P. - Kovár, B: PANTA RHEI. Studies on the Chronology and Cultural Development of South-Eastern and Central Europe in Earlier Prehistory. Presented to Juraj Pavúk on the Occasion of his 75th Birthday. …
Deb-2541	5840	40	charcoal		Hungary	Polgár-Csőszhalom	72		tell settlement (Phase III), Stratigraphic unit 396, Level C, unspecified feature	Raczky, P. - Anders, A: The times they are a-changin´: revisiting the chronological framework of the Late Neolithic settlement complex at Polgár-Csőszhalom. In: Šuteková, J. - Pavúk, P. - Kalábková, P. - Kovár, B: PANTA RHEI. Studies on the Chronology and Cultural Development of South-Eastern and Central Europe in Earlier Prehistory. Presented to Juraj Pavúk on the Occasion of his 75th Birthday. …
Deb-10198	5835	50	bone	human	Hungary	Polgár-Csőszhalom	72		, grave 486	Raczky, P. - Anders, A: The times they are a-changin´: revisiting the chronological framework of the Late Neolithic settlement complex at Polgár-Csőszhalom. In: Šuteková, J. - Pavúk, P. - Kalábková, P. - Kovár, B: PANTA RHEI. Studies on the Chronology and Cultural Development of South-Eastern and Central Europe in Earlier Prehistory. Presented to Juraj Pavúk on the Occasion of his 75th Birthday. …
Deb-2523	5830	40	charcoal		Hungary	Polgár-Csőszhalom	72		tell settlement (Phase III), Stratigraphic unit 409, Level C, unspecified feature	Raczky, P. - Anders, A: The times they are a-changin´: revisiting the chronological framework of the Late Neolithic settlement complex at Polgár-Csőszhalom. In: Šuteková, J. - Pavúk, P. - Kalábková, P. - Kovár, B: PANTA RHEI. Studies on the Chronology and Cultural Development of South-Eastern and Central Europe in Earlier Prehistory. Presented to Juraj Pavúk on the Occasion of his 75th Birthday. …
VERA-3060	5830	35	bone	human	Hungary	Polgár-Csőszhalom	72		, grave 226	Anders, A. - Nagy, E. Gy: Late Neolithic burial rites at the site of Polgár-Csőszhalom-dűlő. In: Kozłowski, K. J. – Raczky, P: The Lengyel, Polgár and related cultures in the Middle/Late Neolithic in Central Europe. . Kraków, 2007, 83-96. (Page 87)
Deb-10197	5825	40	bone	human	Hungary	Polgár-Csőszhalom	72		, grave 612	Raczky, P. - Anders, A: The times they are a-changin´: revisiting the chronological framework of the Late Neolithic settlement complex at Polgár-Csőszhalom. In: Šuteková, J. - Pavúk, P. - Kalábková, P. - Kovár, B: PANTA RHEI. Studies on the Chronology and Cultural Development of South-Eastern and Central Europe in Earlier Prehistory. Presented to Juraj Pavúk on the Occasion of his 75th Birthday. …
Deb-2528	5825	40	charcoal		Hungary	Polgár-Csőszhalom	72		tell settlement (Phase III), Stratigraphic unit 394, Level D, unspecified feature	Raczky, P. - Anders, A: The times they are a-changin´: revisiting the chronological framework of the Late Neolithic settlement complex at Polgár-Csőszhalom. In: Šuteková, J. - Pavúk, P. - Kalábková, P. - Kovár, B: PANTA RHEI. Studies on the Chronology and Cultural Development of South-Eastern and Central Europe in Earlier Prehistory. Presented to Juraj Pavúk on the Occasion of his 75th Birthday. …
Deb-10107	5810	50	bone	animal	Hungary	Polgár-Csőszhalom	72		, pit 966	Raczky, P. - Anders, A: The times they are a-changin´: revisiting the chronological framework of the Late Neolithic settlement complex at Polgár-Csőszhalom. In: Šuteková, J. - Pavúk, P. - Kalábková, P. - Kovár, B: PANTA RHEI. Studies on the Chronology and Cultural Development of South-Eastern and Central Europe in Earlier Prehistory. Presented to Juraj Pavúk on the Occasion of his 75th Birthday. …
Deb-2520	5810	40	charcoal		Hungary	Polgár-Csőszhalom	72		tell settlement (Phase III), under House II, Stratigraphic unit 388, Level B, unspecified feature	Raczky, P. - Anders, A: The times they are a-changin´: revisiting the chronological framework of the Late Neolithic settlement complex at Polgár-Csőszhalom. In: Šuteková, J. - Pavúk, P. - Kalábková, P. - Kovár, B: PANTA RHEI. Studies on the Chronology and Cultural Development of South-Eastern and Central Europe in Earlier Prehistory. Presented to Juraj Pavúk on the Occasion of his 75th Birthday. …
Deb-2501	5805	40	charcoal		Hungary	Polgár-Csőszhalom	72		tell settlement (Phase III), Stratigraphic unit 397, Level D, unspecified feature	Raczky, P. - Anders, A: The times they are a-changin´: revisiting the chronological framework of the Late Neolithic settlement complex at Polgár-Csőszhalom. In: Šuteková, J. - Pavúk, P. - Kalábková, P. - Kovár, B: PANTA RHEI. Studies on the Chronology and Cultural Development of South-Eastern and Central Europe in Earlier Prehistory. Presented to Juraj Pavúk on the Occasion of his 75th Birthday. …
Deb-1773	5800	40	charcoal		Hungary	Polgár-Csőszhalom	72		tell settlement (Phase III), floor, Stratigraphic unit 223, Level A, layer I	Raczky, P. - Anders, A: The times they are a-changin´: revisiting the chronological framework of the Late Neolithic settlement complex at Polgár-Csőszhalom. In: Šuteková, J. - Pavúk, P. - Kalábková, P. - Kovár, B: PANTA RHEI. Studies on the Chronology and Cultural Development of South-Eastern and Central Europe in Earlier Prehistory. Presented to Juraj Pavúk on the Occasion of his 75th Birthday. …
Deb-1907	5800	40	charcoal		Hungary	Polgár-Csőszhalom	72		tell settlement (Phase III), under house I, Stratigraphic unit 278, Level B, unspecified feature	Raczky, P. - Anders, A: The times they are a-changin´: revisiting the chronological framework of the Late Neolithic settlement complex at Polgár-Csőszhalom. In: Šuteková, J. - Pavúk, P. - Kalábková, P. - Kovár, B: PANTA RHEI. Studies on the Chronology and Cultural Development of South-Eastern and Central Europe in Earlier Prehistory. Presented to Juraj Pavúk on the Occasion of his 75th Birthday. …
Deb-2512	5800	40	charcoal		Hungary	Polgár-Csőszhalom	72		tell settlement (Phase III), Stratigraphic unit 412, Level D, unspecified feature	Raczky, P. - Anders, A: The times they are a-changin´: revisiting the chronological framework of the Late Neolithic settlement complex at Polgár-Csőszhalom. In: Šuteková, J. - Pavúk, P. - Kalábková, P. - Kovár, B: PANTA RHEI. Studies on the Chronology and Cultural Development of South-Eastern and Central Europe in Earlier Prehistory. Presented to Juraj Pavúk on the Occasion of his 75th Birthday. …
Deb-2536	5795	40	charcoal		Hungary	Polgár-Csőszhalom	72		tell settlement (Phase III), Stratigraphic unit 491, Level E, pit 13	Raczky, P. - Anders, A: The times they are a-changin´: revisiting the chronological framework of the Late Neolithic settlement complex at Polgár-Csőszhalom. In: Šuteková, J. - Pavúk, P. - Kalábková, P. - Kovár, B: PANTA RHEI. Studies on the Chronology and Cultural Development of South-Eastern and Central Europe in Earlier Prehistory. Presented to Juraj Pavúk on the Occasion of his 75th Birthday. …
Deb-1762	5790	40	charcoal		Hungary	Polgár-Csőszhalom	72		tell settlement (Phase III), under the working surface, Stratigraphic unit 265, Level B, unspecified feature	Raczky, P. - Anders, A: The times they are a-changin´: revisiting the chronological framework of the Late Neolithic settlement complex at Polgár-Csőszhalom. In: Šuteková, J. - Pavúk, P. - Kalábková, P. - Kovár, B: PANTA RHEI. Studies on the Chronology and Cultural Development of South-Eastern and Central Europe in Earlier Prehistory. Presented to Juraj Pavúk on the Occasion of his 75th Birthday. …
Deb-1902	5790	40	charcoal		Hungary	Polgár-Csőszhalom	72		tell settlement (Phase III), Stratigraphic unit 279, Level C, cleaning of external working surface, collected unit	Raczky, P. - Anders, A: The times they are a-changin´: revisiting the chronological framework of the Late Neolithic settlement complex at Polgár-Csőszhalom. In: Šuteková, J. - Pavúk, P. - Kalábková, P. - Kovár, B: PANTA RHEI. Studies on the Chronology and Cultural Development of South-Eastern and Central Europe in Earlier Prehistory. Presented to Juraj Pavúk on the Occasion of his 75th Birthday. …
Deb-2533	5790	40	charcoal		Hungary	Polgár-Csőszhalom	72		tell settlement (Phase III), Stratigraphic unit 397, Level D, unspecified feature	Raczky, P. - Anders, A: The times they are a-changin´: revisiting the chronological framework of the Late Neolithic settlement complex at Polgár-Csőszhalom. In: Šuteková, J. - Pavúk, P. - Kalábková, P. - Kovár, B: PANTA RHEI. Studies on the Chronology and Cultural Development of South-Eastern and Central Europe in Earlier Prehistory. Presented to Juraj Pavúk on the Occasion of his 75th Birthday. …
Deb-2514	5780	40	charcoal		Hungary	Polgár-Csőszhalom	72		tell settlement (Phase III), Stratigraphic unit 428, Level D, pit 25	Raczky, P. - Anders, A: The times they are a-changin´: revisiting the chronological framework of the Late Neolithic settlement complex at Polgár-Csőszhalom. In: Šuteková, J. - Pavúk, P. - Kalábková, P. - Kovár, B: PANTA RHEI. Studies on the Chronology and Cultural Development of South-Eastern and Central Europe in Earlier Prehistory. Presented to Juraj Pavúk on the Occasion of his 75th Birthday. …
Deb-3311	5780	71	charcoal		Hungary	Polgár-Csőszhalom	72		tell settlement (Phase III), Stratigraphic unit 724, Level C, pit 138/A	Raczky, P. - Anders, A: The times they are a-changin´: revisiting the chronological framework of the Late Neolithic settlement complex at Polgár-Csőszhalom. In: Šuteková, J. - Pavúk, P. - Kalábková, P. - Kovár, B: PANTA RHEI. Studies on the Chronology and Cultural Development of South-Eastern and Central Europe in Earlier Prehistory. Presented to Juraj Pavúk on the Occasion of his 75th Birthday. …
Bln-512	5775	100	charcoal		Hungary	Polgár-Csőszhalom	72		house floor, the lowermost settlement horizon, depth 305 cm, layer I/F 16 a	Raczky, P. - Anders, A: The times they are a-changin´: revisiting the chronological framework of the Late Neolithic settlement complex at Polgár-Csőszhalom. In: Šuteková, J. - Pavúk, P. - Kalábková, P. - Kovár, B: PANTA RHEI. Studies on the Chronology and Cultural Development of South-Eastern and Central Europe in Earlier Prehistory. Presented to Juraj Pavúk on the Occasion of his 75th Birthday. …
Deb-1713	5770	40	charcoal		Hungary	Polgár-Csőszhalom	72	yes	-95-2 R.m. 100-120, ditch 2, section I	Raczky, P. - Anders, A: The times they are a-changin´: revisiting the chronological framework of the Late Neolithic settlement complex at Polgár-Csőszhalom. In: Šuteková, J. - Pavúk, P. - Kalábková, P. - Kovár, B: PANTA RHEI. Studies on the Chronology and Cultural Development of South-Eastern and Central Europe in Earlier Prehistory. Presented to Juraj Pavúk on the Occasion of his 75th Birthday. …
Deb-2538	5765	40	charcoal		Hungary	Polgár-Csőszhalom	72		tell settlement (Phase III), Stratigraphic units 480-481-482, Level D, pit 63-64-65	Raczky, P. - Anders, A: The times they are a-changin´: revisiting the chronological framework of the Late Neolithic settlement complex at Polgár-Csőszhalom. In: Šuteková, J. - Pavúk, P. - Kalábková, P. - Kovár, B: PANTA RHEI. Studies on the Chronology and Cultural Development of South-Eastern and Central Europe in Earlier Prehistory. Presented to Juraj Pavúk on the Occasion of his 75th Birthday. …
Deb-2534	5760	40	charcoal		Hungary	Polgár-Csőszhalom	72		tell settlement (Phase III), Stratigraphic unit 395, Level D, unspecified feature	Raczky, P. - Anders, A: The times they are a-changin´: revisiting the chronological framework of the Late Neolithic settlement complex at Polgár-Csőszhalom. In: Šuteková, J. - Pavúk, P. - Kalábková, P. - Kovár, B: PANTA RHEI. Studies on the Chronology and Cultural Development of South-Eastern and Central Europe in Earlier Prehistory. Presented to Juraj Pavúk on the Occasion of his 75th Birthday. …
Deb-3309	5752	58	charcoal		Hungary	Polgár-Csőszhalom	72		tell settlement (Phase III), Stratigraphic unit 449, Level D, pit 44	Raczky, P. - Anders, A: The times they are a-changin´: revisiting the chronological framework of the Late Neolithic settlement complex at Polgár-Csőszhalom. In: Šuteková, J. - Pavúk, P. - Kalábková, P. - Kovár, B: PANTA RHEI. Studies on the Chronology and Cultural Development of South-Eastern and Central Europe in Earlier Prehistory. Presented to Juraj Pavúk on the Occasion of his 75th Birthday. …
Deb-10196	5750	50	bone	animal	Hungary	Polgár-Csőszhalom	72		, pit 808	Raczky, P. - Anders, A: The times they are a-changin´: revisiting the chronological framework of the Late Neolithic settlement complex at Polgár-Csőszhalom. In: Šuteková, J. - Pavúk, P. - Kalábková, P. - Kovár, B: PANTA RHEI. Studies on the Chronology and Cultural Development of South-Eastern and Central Europe in Earlier Prehistory. Presented to Juraj Pavúk on the Occasion of his 75th Birthday. …
Deb-1714	5750	40	charcoal		Hungary	Polgár-Csőszhalom	72	yes	depth 200-220 cm, section II	Raczky, P. - Anders, A: The times they are a-changin´: revisiting the chronological framework of the Late Neolithic settlement complex at Polgár-Csőszhalom. In: Šuteková, J. - Pavúk, P. - Kalábková, P. - Kovár, B: PANTA RHEI. Studies on the Chronology and Cultural Development of South-Eastern and Central Europe in Earlier Prehistory. Presented to Juraj Pavúk on the Occasion of his 75th Birthday. …
Deb-3234	5745	63	charcoal		Hungary	Polgár-Csőszhalom	72		tell settlement (Phase III), Stratigraphic unit 689, Level E, pit 13	Raczky, P. - Anders, A: The times they are a-changin´: revisiting the chronological framework of the Late Neolithic settlement complex at Polgár-Csőszhalom. In: Šuteková, J. - Pavúk, P. - Kalábková, P. - Kovár, B: PANTA RHEI. Studies on the Chronology and Cultural Development of South-Eastern and Central Europe in Earlier Prehistory. Presented to Juraj Pavúk on the Occasion of his 75th Birthday. …
Deb-2513	5740	40	charcoal		Hungary	Polgár-Csőszhalom	72		tell settlement (Phase III), Stratigraphic unit 427, Level D, unspecified feature	Raczky, P. - Anders, A: The times they are a-changin´: revisiting the chronological framework of the Late Neolithic settlement complex at Polgár-Csőszhalom. In: Šuteková, J. - Pavúk, P. - Kalábková, P. - Kovár, B: PANTA RHEI. Studies on the Chronology and Cultural Development of South-Eastern and Central Europe in Earlier Prehistory. Presented to Juraj Pavúk on the Occasion of his 75th Birthday. …
Deb-2521	5740	40	charcoal		Hungary	Polgár-Csőszhalom	72		tell settlement (Phase III), Stratigraphic unit 463, Level E, pit 13	Raczky, P. - Anders, A: The times they are a-changin´: revisiting the chronological framework of the Late Neolithic settlement complex at Polgár-Csőszhalom. In: Šuteková, J. - Pavúk, P. - Kalábková, P. - Kovár, B: PANTA RHEI. Studies on the Chronology and Cultural Development of South-Eastern and Central Europe in Earlier Prehistory. Presented to Juraj Pavúk on the Occasion of his 75th Birthday. …
Deb-2552	5735	40	charcoal		Hungary	Polgár-Csőszhalom	72		tell settlement (Phase III), Stratigraphic unit 459, Level C, hearth 20	Raczky, P. - Anders, A: The times they are a-changin´: revisiting the chronological framework of the Late Neolithic settlement complex at Polgár-Csőszhalom. In: Šuteková, J. - Pavúk, P. - Kalábková, P. - Kovár, B: PANTA RHEI. Studies on the Chronology and Cultural Development of South-Eastern and Central Europe in Earlier Prehistory. Presented to Juraj Pavúk on the Occasion of his 75th Birthday. …
Deb-3321	5703	69	charcoal		Hungary	Polgár-Csőszhalom	72		tell settlement (Phase III), Stratigraphic unit 812, Level E, pit 147	Raczky, P. - Anders, A: The times they are a-changin´: revisiting the chronological framework of the Late Neolithic settlement complex at Polgár-Csőszhalom. In: Šuteková, J. - Pavúk, P. - Kalábková, P. - Kovár, B: PANTA RHEI. Studies on the Chronology and Cultural Development of South-Eastern and Central Europe in Earlier Prehistory. Presented to Juraj Pavúk on the Occasion of his 75th Birthday. …
Deb-3228	5701	62	charcoal		Hungary	Polgár-Csőszhalom	72		tell settlement (Phase III), Stratigraphic unit 640, Level E, pit 13	Raczky, P. - Anders, A: The times they are a-changin´: revisiting the chronological framework of the Late Neolithic settlement complex at Polgár-Csőszhalom. In: Šuteková, J. - Pavúk, P. - Kalábková, P. - Kovár, B: PANTA RHEI. Studies on the Chronology and Cultural Development of South-Eastern and Central Europe in Earlier Prehistory. Presented to Juraj Pavúk on the Occasion of his 75th Birthday. …
Deb-1763	5700	40	charcoal		Hungary	Polgár-Csőszhalom	72		tell settlement (Phase III), floor, Stratigraphic unit 222, Level A, layer I	Raczky, P. - Anders, A: The times they are a-changin´: revisiting the chronological framework of the Late Neolithic settlement complex at Polgár-Csőszhalom. In: Šuteková, J. - Pavúk, P. - Kalábková, P. - Kovár, B: PANTA RHEI. Studies on the Chronology and Cultural Development of South-Eastern and Central Europe in Earlier Prehistory. Presented to Juraj Pavúk on the Occasion of his 75th Birthday. …
Deb-1932	5700	40	bone	animal	Hungary	Polgár-Csőszhalom	72		tell settlement (Phase III), under House I, Stratigraphic unit 264, Level B, unspecified feature	Raczky, P. - Anders, A: The times they are a-changin´: revisiting the chronological framework of the Late Neolithic settlement complex at Polgár-Csőszhalom. In: Šuteková, J. - Pavúk, P. - Kalábková, P. - Kovár, B: PANTA RHEI. Studies on the Chronology and Cultural Development of South-Eastern and Central Europe in Earlier Prehistory. Presented to Juraj Pavúk on the Occasion of his 75th Birthday. …
Deb-1966	5700	40	bone	animal	Hungary	Polgár-Csőszhalom	72		tell settlement (Phase III), under house I, Stratigraphic unit 278, Level B, unspecified feature	Raczky, P. - Anders, A: The times they are a-changin´: revisiting the chronological framework of the Late Neolithic settlement complex at Polgár-Csőszhalom. In: Šuteková, J. - Pavúk, P. - Kalábková, P. - Kovár, B: PANTA RHEI. Studies on the Chronology and Cultural Development of South-Eastern and Central Europe in Earlier Prehistory. Presented to Juraj Pavúk on the Occasion of his 75th Birthday. …
Deb-3293	5699	66	charcoal		Hungary	Polgár-Csőszhalom	72		tell settlement (Phase III), Stratigraphic unit 812, Level E, pit 147	Raczky, P. - Anders, A: The times they are a-changin´: revisiting the chronological framework of the Late Neolithic settlement complex at Polgár-Csőszhalom. In: Šuteková, J. - Pavúk, P. - Kalábková, P. - Kovár, B: PANTA RHEI. Studies on the Chronology and Cultural Development of South-Eastern and Central Europe in Earlier Prehistory. Presented to Juraj Pavúk on the Occasion of his 75th Birthday. …
Deb-3268	5698	71	charcoal		Hungary	Polgár-Csőszhalom	72		tell settlement (Phase III), floor, Stratigraphic unit 742, Level C, layer IX	Raczky, P. - Anders, A: The times they are a-changin´: revisiting the chronological framework of the Late Neolithic settlement complex at Polgár-Csőszhalom. In: Šuteková, J. - Pavúk, P. - Kalábková, P. - Kovár, B: PANTA RHEI. Studies on the Chronology and Cultural Development of South-Eastern and Central Europe in Earlier Prehistory. Presented to Juraj Pavúk on the Occasion of his 75th Birthday. …
Deb-3316	5684	70	charcoal		Hungary	Polgár-Csőszhalom	72		tell settlement (Phase III), Stratigraphic unit 681, Level E, pit 13	Raczky, P. - Anders, A: The times they are a-changin´: revisiting the chronological framework of the Late Neolithic settlement complex at Polgár-Csőszhalom. In: Šuteková, J. - Pavúk, P. - Kalábková, P. - Kovár, B: PANTA RHEI. Studies on the Chronology and Cultural Development of South-Eastern and Central Europe in Earlier Prehistory. Presented to Juraj Pavúk on the Occasion of his 75th Birthday. …
Deb-1756	5680	40	charcoal		Hungary	Polgár-Csőszhalom	72		tell settlement (Phase III), Stratigraphic unit 236, Level A, unspecified feature I/A	Raczky, P. - Anders, A: The times they are a-changin´: revisiting the chronological framework of the Late Neolithic settlement complex at Polgár-Csőszhalom. In: Šuteková, J. - Pavúk, P. - Kalábková, P. - Kovár, B: PANTA RHEI. Studies on the Chronology and Cultural Development of South-Eastern and Central Europe in Earlier Prehistory. Presented to Juraj Pavúk on the Occasion of his 75th Birthday. …
Deb-3269	5654	65	charcoal		Hungary	Polgár-Csőszhalom	72		tell settlement (Phase III), Stratigraphic unit 688, Level E, pit 13	Raczky, P. - Anders, A: The times they are a-changin´: revisiting the chronological framework of the Late Neolithic settlement complex at Polgár-Csőszhalom. In: Šuteková, J. - Pavúk, P. - Kalábková, P. - Kovár, B: PANTA RHEI. Studies on the Chronology and Cultural Development of South-Eastern and Central Europe in Earlier Prehistory. Presented to Juraj Pavúk on the Occasion of his 75th Birthday. …
Deb-3205	5636	55	charcoal		Hungary	Polgár-Csőszhalom	72		tell settlement (Phase III), Stratigraphic unit 665, Level A, unspecified feature	Raczky, P. - Anders, A: The times they are a-changin´: revisiting the chronological framework of the Late Neolithic settlement complex at Polgár-Csőszhalom. In: Šuteková, J. - Pavúk, P. - Kalábková, P. - Kovár, B: PANTA RHEI. Studies on the Chronology and Cultural Development of South-Eastern and Central Europe in Earlier Prehistory. Presented to Juraj Pavúk on the Occasion of his 75th Birthday. …
Deb-3232	5621	62	charcoal		Hungary	Polgár-Csőszhalom	72	yes	Stratigraphic unit 669, unspecified feature	Raczky, P. - Anders, A: The times they are a-changin´: revisiting the chronological framework of the Late Neolithic settlement complex at Polgár-Csőszhalom. In: Šuteková, J. - Pavúk, P. - Kalábková, P. - Kovár, B: PANTA RHEI. Studies on the Chronology and Cultural Development of South-Eastern and Central Europe in Earlier Prehistory. Presented to Juraj Pavúk on the Occasion of his 75th Birthday. …
Deb-1758	5610	40	charcoal		Hungary	Polgár-Csőszhalom	72		tell settlement (Phase III), floor, Stratigraphic unit 223, Level A, layer I	Raczky, P. - Anders, A: The times they are a-changin´: revisiting the chronological framework of the Late Neolithic settlement complex at Polgár-Csőszhalom. In: Šuteková, J. - Pavúk, P. - Kalábková, P. - Kovár, B: PANTA RHEI. Studies on the Chronology and Cultural Development of South-Eastern and Central Europe in Earlier Prehistory. Presented to Juraj Pavúk on the Occasion of his 75th Birthday. …
Deb-2219	2810	50	charcoal		Hungary	Polgár-Csőszhalom	72	yes	, pit Feature 65	Figler, A. - Bartosiewicz, L. - Füleky, G. - Hertelendi, E: Copper Age Settlement and the Danube Water System: a case study from North Western Hungary. In: Chapman, J. - Dolukhanov, P. (eds.): Landscapes in Flux: Central and Eastern Europe in Antiquity. Colloquia Pontica 3. Oxford, 1997, 209-230. (Page 2, 211)
unknown	6125	35	bone		Austria	Ratzersdorf	74	yes	Pit 24 (House 7)	Pieler 2004: Die bandkeramische Siedlung von Ratzersdorf bei St. Pölten
unknown	6120	40	bone		Austria	Ratzersdorf	74	yes	Pit 66 (House 1)	Pieler 2004: Die bandkeramische Siedlung von Ratzersdorf bei St. Pölten
unknown	6080	35	bone		Austria	Ratzersdorf	74	yes	Grube 46 (10)	Pieler 2004: Die bandkeramische Siedlung von Ratzersdorf bei St. Pölten
KIA-37296	2977	24	nd		Slovenia	Rogoza near Maribor	75		SE731	Črešnar 2010
KIA-37293	2952	22	nd		Slovenia	Rogoza near Maribor	75		SE554	Črešnar 2010
KIA-37307	2932	27	nd		Slovenia	Rogoza near Maribor	75		SE1338	Črešnar 2010
KIA-37294	2916	29	nd		Slovenia	Rogoza near Maribor	75		SE610	Črešnar 2010
KIA-37298	2910	31	nd		Slovenia	Rogoza near Maribor	75		SE1101	Črešnar 2010
KIA-37295	2906	24	nd		Slovenia	Rogoza near Maribor	75		SE727	Črešnar 2010
KIA-37237	2900	27	nd		Slovenia	Rogoza near Maribor	75		SE933	Črešnar 2010
KIA-37291	2896	31	nd		Slovenia	Rogoza near Maribor	75		SE370	Črešnar 2010
KIA-37288	2890	25	nd		Slovenia	Rogoza near Maribor	75		SE208	Črešnar 2010
KIA-37305	2876	24	nd		Slovenia	Rogoza near Maribor	75		SE1512	Črešnar 2010
KIA-37290	2864	27	nd		Slovenia	Rogoza near Maribor	75		SE006	Črešnar 2010
MAMS 37708	3227	20	charcoal		Romania	Sântana-Cetatea Veche	79		Ditch 1, palisade 1, cx 24	Gogaltan et al 2019
MAMS 37710	3147	20	charcoal		Romania	Sântana-Cetatea Veche	79		Ditch 1, palisade 2, cx.5	Gogaltan et al 2019
MAMS 33948	3131	24	bone	human	Romania	Sântana-Cetatea Veche	79		Ditch, cx. 38	Gogaltan et al 2019
MAMS 33945	3118	23	bone	human	Romania	Sântana-Cetatea Veche	79		Cemetery, S1, cx. 41	Gogaltan et al 2019
MAMS 37707	3104	19	charcoal		Romania	Sântana-Cetatea Veche	79		Palisade, posthole cx 17	Gogaltan et al 2019
MAMS 37714	3102	24	bone	animal	Romania	Sântana-Cetatea Veche	79		Ditch 1, cx. 36	Gogaltan et al 2019
MAMS 37706	3087	25	charcoal		Romania	Sântana-Cetatea Veche	79		Palisade, posthole cx 16	Gogaltan et al 2019
MAMS 37713	3087	20	charcoal		Romania	Sântana-Cetatea Veche	79		Ditch 1, cx. 36	Gogaltan et al 2019
MAMS 37712	3081	19	charcoal		Romania	Sântana-Cetatea Veche	79		Palisade, palisade 2, cx 5	Gogaltan et al 2019
MAMS 33946	3066	24	bone	human	Romania	Sântana-Cetatea Veche	79		Ditch, S1, 62A	Gogaltan et al 2019
MAMS 33944	3064	27	bone	human	Romania	Sântana-Cetatea Veche	79		Ditch, S1, 70A	Gogaltan et al 2019
MAMS 37711	3055	20	charcoal		Romania	Sântana-Cetatea Veche	79		Palisade, palisade 2, cx 5	Gogaltan et al 2019
MAMS 37709	3047	19	charcoal		Romania	Sântana-Cetatea Veche	79		Ditch 1, palisade 1, cx 24	Gogaltan et al 2019
SUERC- 48423	6366	34	bone	human	Hungary	Szederkény-Kukorica-dűlő	85		Grave 2484 sample B, from a crouched skeleton of a juvenile in Grave 2484, the richest burial at the site; it was accompanied by a Spondylus hook, a Spondylus bracelet, a typical black-topped earlyVinca-style bowl (A1-A2) and a stone axe	Jakusz, J. / et al 2016. Between the Vincˇa and Linearbandkeramik Worlds: The Diversity of Practices and Identities in the 54th–53rd Centuries cal BC in Southwest Hungary and Beyond. Journal of World Prehistory 29, 267–336.
MAMS- 14811	6362	33	bone	human	Hungary	Szederkény-Kukorica-dűlő	85		Grave 2436	Jakusz, J. / et al 2016. Between the Vincˇa and Linearbandkeramik Worlds: The Diversity of Practices and Identities in the 54th–53rd Centuries cal BC in Southwest Hungary and Beyond. Journal of World Prehistory 29, 267–336.
SUERC- 48425	6354	34	bone	human	Hungary	Szederkény-Kukorica-dűlő	85		Grave 367, from a crouched articulated female adult skeleton in Grave 367, accompanied by an undiagnostic spherical pot. Cut into the pit complex 364	Jakusz, J. / et al 2016. Between the Vincˇa and Linearbandkeramik Worlds: The Diversity of Practices and Identities in the 54th–53rd Centuries cal BC in Southwest Hungary and Beyond. Journal of World Prehistory 29, 267–336.
OxA- 30514	6350	32	bone	animal	Hungary	Szederkény-Kukorica-dűlő	85		Pit 3075 [SZ39], same context as SUERC-54943	Jakusz, J. / et al 2016. Between the Vincˇa and Linearbandkeramik Worlds: The Diversity of Practices and Identities in the 54th–53rd Centuries cal BC in Southwest Hungary and Beyond. Journal of World Prehistory 29, 267–336.
SUERC- 54938	6342	37	bone	animal	Hungary	Szederkény-Kukorica-dűlő	85		Pit 2768 [SZl 19] northwestern longpit [2768] of house H51, which contained a large amount of diagnostic Raziste style pottery and a few sherds of LBK- type ceramics	Jakusz, J. / et al 2016. Between the Vincˇa and Linearbandkeramik Worlds: The Diversity of Practices and Identities in the 54th–53rd Centuries cal BC in Southwest Hungary and Beyond. Journal of World Prehistory 29, 267–336.
OxA-30515	6339	34	bone	animal	Hungary	Szederkény-Kukorica-dűlő	85		Pit 3075 [SZ39], same context as SUERC-54943	Jakusz, J. / et al 2016. Between the Vincˇa and Linearbandkeramik Worlds: The Diversity of Practices and Identities in the 54th–53rd Centuries cal BC in Southwest Hungary and Beyond. Journal of World Prehistory 29, 267–336.
OxA-30517	6332	33	bone	animal	Hungary	Szederkény-Kukorica-dűlő	85		Pit 2768 [SZl 8], the same context as SUERC-54938	Jakusz, J. / et al 2016. Between the Vincˇa and Linearbandkeramik Worlds: The Diversity of Practices and Identities in the 54th–53rd Centuries cal BC in Southwest Hungary and Beyond. Journal of World Prehistory 29, 267–336.
OxA-29053	6329	31	bone	human	Hungary	Szederkény-Kukorica-dűlő	85		Grave 1550 sample A,	Jakusz, J. / et al 2016. Between the Vincˇa and Linearbandkeramik Worlds: The Diversity of Practices and Identities in the 54th–53rd Centuries cal BC in Southwest Hungary and Beyond. Journal of World Prehistory 29, 267–336.
SUERC- 48417	6326	34	bone	animal	Hungary	Szederkény-Kukorica-dűlő	85		northwestern longpit [316] of house H16, , contained a large quantity of Vinca A pottery (A1- A2)	Jakusz, J. / et al 2016. Between the Vincˇa and Linearbandkeramik Worlds: The Diversity of Practices and Identities in the 54th–53rd Centuries cal BC in Southwest Hungary and Beyond. Journal of World Prehistory 29, 267–336.
SUERC- 54937	6322	37	bone	animal	Hungary	Szederkény-Kukorica-dűlő	85		Pit 2057 [SZ13]- sample B	Jakusz, J. / et al 2016. Between the Vincˇa and Linearbandkeramik Worlds: The Diversity of Practices and Identities in the 54th–53rd Centuries cal BC in Southwest Hungary and Beyond. Journal of World Prehistory 29, 267–336.
OxA- 29051	6320	30	bone	human	Hungary	Szederkény-Kukorica-dűlő	85		Grave 2484 sample A, from a crouched skeleton of a juvenile in Grave 2484, the richest burial at the site; it was accompanied by a Spondylus hook, a Spondylus bracelet, a typical black-topped earlyVinca-style bowl (A1-A2) and a stone axe	Jakusz, J. / et al 2016. Between the Vincˇa and Linearbandkeramik Worlds: The Diversity of Practices and Identities in the 54th–53rd Centuries cal BC in Southwest Hungary and Beyond. Journal of World Prehistory 29, 267–336.
OxA-29054	6314	33	bone	human	Hungary	Szederkény-Kukorica-dűlő	85		Grave 237, from a crouched articulated female adult skeleton in Grave 237, accompanied by an early LBK (Bicske-Bfi'ia type) globular- shaped pot with incised spiraloid pattern. Cut into longpit [219] of house H12.	Jakusz, J. / et al 2016. Between the Vincˇa and Linearbandkeramik Worlds: The Diversity of Practices and Identities in the 54th–53rd Centuries cal BC in Southwest Hungary and Beyond. Journal of World Prehistory 29, 267–336.
SUERC- 54928	6313	37	bone	animal	Hungary	Szederkény-Kukorica-dűlő	85		northwestern longpit [219] of house H12, which contained a large amount of early Vinca A (A1-A2) pottery, altar fragments and anthropomorphic figurines	Jakusz, J. / et al 2016. Between the Vincˇa and Linearbandkeramik Worlds: The Diversity of Practices and Identities in the 54th–53rd Centuries cal BC in Southwest Hungary and Beyond. Journal of World Prehistory 29, 267–336.
OxA-28931	6309	32	bone	animal	Hungary	Szederkény-Kukorica-dűlő	85		Pit 186	Jakusz, J. / et al 2016. Between the Vincˇa and Linearbandkeramik Worlds: The Diversity of Practices and Identities in the 54th–53rd Centuries cal BC in Southwest Hungary and Beyond. Journal of World Prehistory 29, 267–336.
SUERC- 48424	6308	34	bone	human	Hungary	Szederkény-Kukorica-dűlő	85		Grave 1550 sample b	Jakusz, J. / et al 2016. Between the Vincˇa and Linearbandkeramik Worlds: The Diversity of Practices and Identities in the 54th–53rd Centuries cal BC in Southwest Hungary and Beyond. Journal of World Prehistory 29, 267–336.
SUERC- 54935	6299	37	bone	animal	Hungary	Szederkény-Kukorica-dűlő	85		Pit 1396 [SZ34], western longpit [1396] of house H34, which contained Vinca A (A1-A2) pottery	Jakusz, J. / et al 2016. Between the Vincˇa and Linearbandkeramik Worlds: The Diversity of Practices and Identities in the 54th–53rd Centuries cal BC in Southwest Hungary and Beyond. Journal of World Prehistory 29, 267–336.
OxA- 28932	6297	31	bone	animal	Hungary	Szederkény-Kukorica-dűlő	85		Pit375-sample B,	Jakusz, J. / et al 2016. Between the Vincˇa and Linearbandkeramik Worlds: The Diversity of Practices and Identities in the 54th–53rd Centuries cal BC in Southwest Hungary and Beyond. Journal of World Prehistory 29, 267–336.
SUERC- 54933	6295	37	bone	animal	Hungary	Szederkény-Kukorica-dűlő	85		Pit 522 [SZ11] -sample B	Jakusz, J. / et al 2016. Between the Vincˇa and Linearbandkeramik Worlds: The Diversity of Practices and Identities in the 54th–53rd Centuries cal BC in Southwest Hungary and Beyond. Journal of World Prehistory 29, 267–336.
OxA-30522	6295	33	bone	animal	Hungary	Szederkény-Kukorica-dűlő	85		northwestern longpit [219] of house H12, which contained a large amount of early Vinca A (A1-A2) pottery, altar fragments and anthropomorphic figurines	Jakusz, J. / et al 2016. Between the Vincˇa and Linearbandkeramik Worlds: The Diversity of Practices and Identities in the 54th–53rd Centuries cal BC in Southwest Hungary and Beyond. Journal of World Prehistory 29, 267–336.
SUERC- 54934	6279	37	bone	animal	Hungary	Szederkény-Kukorica-dűlő	85		Pit 529 [SZ09], northwestern longpit [529] of house H25, which contained a large amount of Vinca A pottery and a few sherds each of Raziste and early LBK pottery	Jakusz, J. / et al 2016. Between the Vincˇa and Linearbandkeramik Worlds: The Diversity of Practices and Identities in the 54th–53rd Centuries cal BC in Southwest Hungary and Beyond. Journal of World Prehistory 29, 267–336.
SUERC- 54939	6278	37	bone	animal	Hungary	Szederkény-Kukorica-dűlő	85		Pit 2889 [SZ22], potentiaIly the eastern longpit of house H53, which contained an assemblage of diagnostic Raziste style pottery and a few sherds of LBK- type ceramics	Jakusz, J. / et al 2016. Between the Vincˇa and Linearbandkeramik Worlds: The Diversity of Practices and Identities in the 54th–53rd Centuries cal BC in Southwest Hungary and Beyond. Journal of World Prehistory 29, 267–336.
OxA- 29052	6273	31	bone	human	Hungary	Szederkény-Kukorica-dűlő	85		Grave 1550 sample A, grave cuts the pit complex that included pits [1495], [1551], and [1565], which included longpits for houses H36 and H37; pit complex contained a large assemblage of diagnostic Vinca A pottery	Jakusz, J. / et al 2016. Between the Vincˇa and Linearbandkeramik Worlds: The Diversity of Practices and Identities in the 54th–53rd Centuries cal BC in Southwest Hungary and Beyond. Journal of World Prehistory 29, 267–336.
SUERC- 54936	6272	37	bone	animal	Hungary	Szederkény-Kukorica-dűlő	85		Pit 1690 [SZ41], northwestern longpit [1690] of house H37, which contained Vinca A pottery (the other longpit [1495] also contained one typical early LBK vessel)	Jakusz, J. / et al 2016. Between the Vincˇa and Linearbandkeramik Worlds: The Diversity of Practices and Identities in the 54th–53rd Centuries cal BC in Southwest Hungary and Beyond. Journal of World Prehistory 29, 267–336.
MAMS-14809	6267	33	bone	human	Hungary	Szederkény-Kukorica-dűlő	85		Grave 2398, Cut northeastern longpit [2332] of house H27	Jakusz, J. / et al 2016. Between the Vincˇa and Linearbandkeramik Worlds: The Diversity of Practices and Identities in the 54th–53rd Centuries cal BC in Southwest Hungary and Beyond. Journal of World Prehistory 29, 267–336.
OxA-30521	6266	32	bone	animal	Hungary	Szederkény-Kukorica-dűlő	85		Pit 522 [SZ11] -sample A, from the southeastern longpit [522] of house H22, which contained a large amount of diagnostic Vinca A (A1-A2) pottery	Jakusz, J. / et al 2016. Between the Vincˇa and Linearbandkeramik Worlds: The Diversity of Practices and Identities in the 54th–53rd Centuries cal BC in Southwest Hungary and Beyond. Journal of World Prehistory 29, 267–336.
OxA-29050	6264	34	bone	human	Hungary	Szederkény-Kukorica-dűlő	85		Grave 2491	Jakusz, J. / et al 2016. Between the Vincˇa and Linearbandkeramik Worlds: The Diversity of Practices and Identities in the 54th–53rd Centuries cal BC in Southwest Hungary and Beyond. Journal of World Prehistory 29, 267–336.
OxA-28930	6260	32	bone	animal	Hungary	Szederkény-Kukorica-dűlő	85		Pit 2125, northwestern longpit of house H40, which contained diagnostic Vinca A pottery	Jakusz, J. / et al 2016. Between the Vincˇa and Linearbandkeramik Worlds: The Diversity of Practices and Identities in the 54th–53rd Centuries cal BC in Southwest Hungary and Beyond. Journal of World Prehistory 29, 267–336.
SUERC- 54929	6259	37	bone	animal	Hungary	Szederkény-Kukorica-dűlő	85		Pit 517 [SZ05], contained a large amount of diagnostic Vinca A (A1-A2) pottery, a human figurine and altar fragments	Jakusz, J. / et al 2016. Between the Vincˇa and Linearbandkeramik Worlds: The Diversity of Practices and Identities in the 54th–53rd Centuries cal BC in Southwest Hungary and Beyond. Journal of World Prehistory 29, 267–336.
OxA-30513	6250	32	bone	animal	Hungary	Szederkény-Kukorica-dűlő	85		Pit 3370 [SZ30], western longpit [3370] of house H62, which contained a large amount of Raziste pottery with a few sherds of LBK-type pottery	Jakusz, J. / et al 2016. Between the Vincˇa and Linearbandkeramik Worlds: The Diversity of Practices and Identities in the 54th–53rd Centuries cal BC in Southwest Hungary and Beyond. Journal of World Prehistory 29, 267–336.
SUERC- 48419	6247	34	bone	animal	Hungary	Szederkény-Kukorica-dűlő	85		Pit 375-sample A, northwestern longpit [375] of house H17, which contained a large quantity of Vinca A pottery.	Jakusz, J. / et al 2016. Between the Vincˇa and Linearbandkeramik Worlds: The Diversity of Practices and Identities in the 54th–53rd Centuries cal BC in Southwest Hungary and Beyond. Journal of World Prehistory 29, 267–336.
OxA- 30518	6239	34	bone	animal	Hungary	Szederkény-Kukorica-dűlő	85		southeastern longpit [2423] of house H4, which contained a large amount of diagnostic Vinca A pottery (A1- A2), altar fragments, anthropomorphic figurines and a few sherds of early LBK-type ceramics	Jakusz, J. / et al 2016. Between the Vincˇa and Linearbandkeramik Worlds: The Diversity of Practices and Identities in the 54th–53rd Centuries cal BC in Southwest Hungary and Beyond. Journal of World Prehistory 29, 267–336.
OxA-30519	6226	33	bone	animal	Hungary	Szederkény-Kukorica-dűlő	85		Pit 2057 [SZ13]- sample A, southeastern longpit [2057] of house H50, which contained a few sherds of diagnostic Vinca A pottery	Jakusz, J. / et al 2016. Between the Vincˇa and Linearbandkeramik Worlds: The Diversity of Practices and Identities in the 54th–53rd Centuries cal BC in Southwest Hungary and Beyond. Journal of World Prehistory 29, 267–336.
MAMS- 14810	6224	29	bone	human	Hungary	Szederkény-Kukorica-dűlő	85		Grave 3413	Jakusz, J. / et al 2016. Between the Vincˇa and Linearbandkeramik Worlds: The Diversity of Practices and Identities in the 54th–53rd Centuries cal BC in Southwest Hungary and Beyond. Journal of World Prehistory 29, 267–336.
SUERC- 54943	6224	37	bone	animal	Hungary	Szederkény-Kukorica-dűlő	85		Pit 3075 [SZ38], eastern longpit [3075] of house H57, which contained a large quantity of diagnostic Raziste pottery and a few sherds of LBK-style ceramics	Jakusz, J. / et al 2016. Between the Vincˇa and Linearbandkeramik Worlds: The Diversity of Practices and Identities in the 54th–53rd Centuries cal BC in Southwest Hungary and Beyond. Journal of World Prehistory 29, 267–336.
MAMS- 14812	6220	29	bone	human	Hungary	Szederkény-Kukorica-dűlő	85		Grave 2842, which cut pit [2768]	Jakusz, J. / et al 2016. Between the Vincˇa and Linearbandkeramik Worlds: The Diversity of Practices and Identities in the 54th–53rd Centuries cal BC in Southwest Hungary and Beyond. Journal of World Prehistory 29, 267–336.
OxA- 30520	6168	33	bone	animal	Hungary	Szederkény-Kukorica-dűlő	85		northwestern longpit [530] of house H28, which contained a large amount of Vinca A pottery and altar pieces	Jakusz, J. / et al 2016. Between the Vincˇa and Linearbandkeramik Worlds: The Diversity of Practices and Identities in the 54th–53rd Centuries cal BC in Southwest Hungary and Beyond. Journal of World Prehistory 29, 267–336.
OxA- 30516	6168	33	bone	animal	Hungary	Szederkény-Kukorica-dűlő	85		Pit 2948 [SZ25], western longpit [2948] of house H52, which contained a large amount of Raziste pottery and a few sherds of LBK-style ceramics	Jakusz, J. / et al 2016. Between the Vincˇa and Linearbandkeramik Worlds: The Diversity of Practices and Identities in the 54th–53rd Centuries cal BC in Southwest Hungary and Beyond. Journal of World Prehistory 29, 267–336.
OxA- 28933	6118	31	bone	human	Hungary	Szederkény-Kukorica-dűlő	85		Grave 3050, part of a double burial with an adult in Grave 3050, which was accompanied by a deposit of articulated animal bones, skeletons were covered with large pottery fragments in the Raziste style	Jakusz, J. / et al 2016. Between the Vincˇa and Linearbandkeramik Worlds: The Diversity of Practices and Identities in the 54th–53rd Centuries cal BC in Southwest Hungary and Beyond. Journal of World Prehistory 29, 267–336.
SUERC- 48418	6078	34	bone	animal	Hungary	Szederkény-Kukorica-dűlő	85		same context as OxA-28933	Jakusz, J. / et al 2016. Between the Vincˇa and Linearbandkeramik Worlds: The Diversity of Practices and Identities in the 54th–53rd Centuries cal BC in Southwest Hungary and Beyond. Journal of World Prehistory 29, 267–336.
UGAMS-13255	6120	30	nd		Hungary	Szeghalom-Kovácshalom	86		Feature 1 in Level XIb (10)	Gyucha et al. 2019, Table 4
UGAMS-13254	6100	25	nd		Hungary	Szeghalom-Kovácshalom	86		Cultural layer in Level Vb (8)	Gyucha et al. 2019, Table 4
UGAMS-13253	6100	30	nd		Hungary	Szeghalom-Kovácshalom	86		Cultural layer in Level XI (12)	Gyucha et al. 2019, Table 4
UGAMS-13249	6070	30	nd		Hungary	Szeghalom-Kovácshalom	86		Feature 9 (pit) in Level Vb (7)	Gyucha et al. 2019, Table 4
UGAMS-13251	6060	25	nd		Hungary	Szeghalom-Kovácshalom	86		Base of Level Va (5)	Gyucha et al. 2019, Table 4
UGAMS-13248	6040	30	nd		Hungary	Szeghalom-Kovácshalom	86		Feature 10 in Level IIa (2)	Gyucha et al. 2019, Table 4
UGAMS-13252	6040	25	nd		Hungary	Szeghalom-Kovácshalom	86		Feature 13 (floor) in Level Va (6)	Gyucha et al. 2019, Table 4
UGAMS-13258	6040	30	nd		Hungary	Szeghalom-Kovácshalom	86		Cultural layer in Level Xa (9)	Gyucha et al. 2019, Table 4
UGAMS-13257	6030	30	nd		Hungary	Szeghalom-Kovácshalom	86		Feature 3 in Level XIb (11)	Gyucha et al. 2019, Table 4
UGAMS-13247	6020	30	nd		Hungary	Szeghalom-Kovácshalom	86		Cultural layer above Feature 7 in Level III (3)	Gyucha et al. 2019, Table 4
UGAMS-13250	6000	30	nd		Hungary	Szeghalom-Kovácshalom	86		Feature 23 (floor) in Level Va (4)	Gyucha et al. 2019, Table 4
UGAMS-38414	5880	21	nd		Hungary	Szeghalom-Kovácshalom	86	yes	burial 3	Gyucha et al. 2019, Table 4
Beta-310041	6140	30	bone	animal	Hungary	Szemely-Irtás	88		Burial 1139	Jakucs, J. (2020). LBK and Vinča in South-East Transdanubia: Comments on merging, interleaving and diversity. Quaternary International, 560-561, 119-141
Beta-310038	6110	30	bone	animal	Hungary	Szemely-Irtás	88		Burial 1001	Jakucs, J. (2020). LBK and Vinča in South-East Transdanubia: Comments on merging, interleaving and diversity. Quaternary International, 560-561, 119-141
Beta-310034	6020	40	bone	animal	Hungary	Szemely-Irtás	88		Burial 627	Jakucs, J. (2020). LBK and Vinča in South-East Transdanubia: Comments on merging, interleaving and diversity. Quaternary International, 560-561, 119-141
Beta-310037	5990	40	bone	animal	Hungary	Szemely-Irtás	88		Burial 883	Jakucs, J. (2020). LBK and Vinča in South-East Transdanubia: Comments on merging, interleaving and diversity. Quaternary International, 560-561, 119-141
Beta-310040	5930	40	bone	animal	Hungary	Szemely-Irtás	88		Burial 1085	Jakucs, J. (2020). LBK and Vinča in South-East Transdanubia: Comments on merging, interleaving and diversity. Quaternary International, 560-561, 119-141
Beta-310039	5920	40	bone	animal	Hungary	Szemely-Irtás	88		Burial 1003	Jakucs, J. (2020). LBK and Vinča in South-East Transdanubia: Comments on merging, interleaving and diversity. Quaternary International, 560-561, 119-141
Bln-2675	5680	10	nd		Hungary	Tiszalúc-Sarkad	93	yes	, unspecified feature	Kalicz, N. - Raczky, P: The Late Neolithic of the Tisza region: a survey of recent archaeological research. In: Tálas, L. (ed.): The Late Neolithic of the Tisza Region. A Survey of Recent Excavations and their Findings. . Budapest-Szolnok, 1987, 11-29. (Page 29)
GrN-16129	5100	40	bone	animal	Hungary	Tiszalúc-Sarkad	93		, pit 190/A	Oross, K. - Marton, T. - Whittle, A. - Hedges, M. E. R. - Cramp, E. J. L: Die Siedlung der Balaton-Lasinja-Kultur in Balatonszárszó-Kis-erdei-dűlő. In: Šuteková, J. - Pavúk, P. - Kalábková, P. - Kovár, B: PANTA RHEI. Studies on the Chronology and Cultural Development of South-Eastern and Central Europe in Earlier Prehistory. Presented to Juraj Pavúk on the Occasion of his 75th Birthday. . Bratisl…
GrN-16130	5085	40	bone	animal	Hungary	Tiszalúc-Sarkad	93		, pit 239/A	Oross, K. - Marton, T. - Whittle, A. - Hedges, M. E. R. - Cramp, E. J. L: Die Siedlung der Balaton-Lasinja-Kultur in Balatonszárszó-Kis-erdei-dűlő. In: Šuteková, J. - Pavúk, P. - Kalábková, P. - Kovár, B: PANTA RHEI. Studies on the Chronology and Cultural Development of South-Eastern and Central Europe in Earlier Prehistory. Presented to Juraj Pavúk on the Occasion of his 75th Birthday. . Bratisl…
Poz-36361	5070	40	bone	human	Hungary	Tiszalúc-Sarkad	93		, grave 2	Raczky, P. - Siklósi, Zs: Reconsideration of the Copper Age chronology of the eastern Carpathian Basin: a Bayesian approach. Antiquity 87, 2013, 555-573. (Page 561)
Poz-36363	5050	40	bone	human	Hungary	Tiszalúc-Sarkad	93		, grave 8	Raczky, P. - Siklósi, Zs: Reconsideration of the Copper Age chronology of the eastern Carpathian Basin: a Bayesian approach. Antiquity 87, 2013, 555-573. (Page 561)
Poz-36362	5020	40	bone	human	Hungary	Tiszalúc-Sarkad	93		, grave 7	Raczky, P. - Siklósi, Zs: Reconsideration of the Copper Age chronology of the eastern Carpathian Basin: a Bayesian approach. Antiquity 87, 2013, 555-573. (Page 561)
GrN-16128	5020	40	bone	animal	Hungary	Tiszalúc-Sarkad	93		, pit 38/A	Oross, K. - Marton, T. - Whittle, A. - Hedges, M. E. R. - Cramp, E. J. L: Die Siedlung der Balaton-Lasinja-Kultur in Balatonszárszó-Kis-erdei-dűlő. In: Šuteková, J. - Pavúk, P. - Kalábková, P. - Kovár, B: PANTA RHEI. Studies on the Chronology and Cultural Development of South-Eastern and Central Europe in Earlier Prehistory. Presented to Juraj Pavúk on the Occasion of his 75th Birthday. . Bratisl…
GrN-16127	4920	60	bone	animal	Hungary	Tiszalúc-Sarkad	93		Grave 4/A	Oross, K. - Marton, T. - Whittle, A. - Hedges, M. E. R. - Cramp, E. J. L: Die Siedlung der Balaton-Lasinja-Kultur in Balatonszárszó-Kis-erdei-dűlő. In: Šuteková, J. - Pavúk, P. - Kalábková, P. - Kovár, B: PANTA RHEI. Studies on the Chronology and Cultural Development of South-Eastern and Central Europe in Earlier Prehistory. Presented to Juraj Pavúk on the Occasion of his 75th Birthday. . Bratisl…
SUERC-100837	7481	23	bone	animal	Hungary	Tolna-Mözs	95	yes	Feature 2293 (SNR 2352), Individual oval pit, in superposition with the western long pit of House 07 and with the eastern long pit of House H06. The two long pits were excavated and documented as one single unit, as Feature 2298 (SNR 2357). All features belong to the northern excavated house cluster.	Oross et al 2023
Poz-149786	6350	40	bone	animal	Hungary	Tolna-Mözs	95		Feature 1139 (SNR 1184), Settlement pit, eastern long pit of House 44 in the southern excavated house cluster	Oross et al 2023
Poz-149784	6320	40	bone	animal	Hungary	Tolna-Mözs	95		Feature 1250 (SNR 1291) Settlement pit, smaller individual pit, probably part of the one-time western long pit of House 43 in the southern excavated house cluster.	Oross et al 2023
SUERC-100838	6319	20	bone	animal		Tolna-Mözs	95		Feature 1248 (SNR 1289) Settlement pit, oval individual _x000D_ pit, probably the largest preserved part of the one-time _x000D_ western long pit of House 43 in the southern excavated house _x000D_ cluster._x000D_	Oross et al 2023
SUERC-100839	6308	24	bone	animal	Hungary	Tolna-Mözs	95		Feature 873 (SNR 898) Settlement pit, eastern long pit _x000D_ of House 43 in the southern excavated house cluster	Oross et al 2023
Poz-149757	6300	50	bone	animal	Hungary	Tolna-Mözs	95		Feature 2186 (SNR2241) House 11	Oross et al 2023
SUERC-100840	6283	24	bone	animal	Hungary	Tolna-Mözs	95		Feature 1151 (SNR 1190) Settlement pit, western long pit of House 44 in the southern excavated house cluster	Oross et al 2023
SUERC-100836	6272	23	bone	animal	Hungary	Tolna-Mözs	95		Feature 2229 (SNR 2286) settlement pit	Oross et al 2023
MAMS-14145	6233	23	bone	human	Hungary	Tolna-Mözs	95		Feature 1649	Szécsényi-Nagy 2015
Poz-149758	6230	40	bone	animal	Hungary	Tolna-Mözs	95		Feature 2327 (SNR 2386)	Oross et al 2023
Poz-149785	6220	40	bone	animal	Hungary	Tolna-Mözs	95		Feature 1139 (SNR _x000D_ 1185) Settlement pit, eastern long pit _x000D_ of House 44 in the southern excavated house cluster	Oross et al 2023
SUERC-100835	6178	20	bone	animal	Hungary	Tolna-Mözs	95		Feature 1400 (SNR 1441) Settlement pit, western long pit of House 42 in the southern excavated house cluster.	Oross et al 2023
MAMS-14144	6143	24	bone	human	Hungary	Tolna-Mözs	95		nd	Szécsényi-Nagy 2015
Poz-149756	6130	40	bone	animal		Tolna-Mözs	95		Feature 1400 (SNR _x000D_ 1441) Settlement pit, western long pit of House 42 in the southern excavated house cluster.	Oross et al 2023
AAR-31587	3649	28	bone	animal	Hungary	Túrkeve-Terehalom	96		layer 9	Daróczi et al 2022
AAR-31577	3602	27	bone	animal	Hungary	Túrkeve-Terehalom	96		layer 7A	Daróczi et al 2022
AAR-31585	3595	27	bone	animal	Hungary	Túrkeve-Terehalom	96		layer 9	Daróczi et al 2022
AAR-31581	3592	30	bone	animal	Hungary	Túrkeve-Terehalom	96		layer 8	Daróczi et al 2022
AAR-31589	3583	33	bone	animal	Hungary	Túrkeve-Terehalom	96		layer 10A	Daróczi et al 2022
AAR-31575	3573	29	bone	animal	Hungary	Túrkeve-Terehalom	96		layer 7	Daróczi et al 2022
AAR-31576	3568	29	bone	animal	Hungary	Túrkeve-Terehalom	96		layer 7	Daróczi et al 2022
AAR-31590	3565	27	bone	animal	Hungary	Túrkeve-Terehalom	96		layer 11	Daróczi et al 2022
AAR-31588	3549	26	bone	animal	Hungary	Túrkeve-Terehalom	96		layer 10	Daróczi et al 2022
AAR-31574	3549	27	bone	animal	Hungary	Túrkeve-Terehalom	96		layer 7	Daróczi et al 2022
AAR-31586	3548	28	bone	animal	Hungary	Túrkeve-Terehalom	96		layer 9	Daróczi et al 2022
AAR-31573	3542	26	bone	animal	Hungary	Túrkeve-Terehalom	96		layer 7	Daróczi et al 2022
AAR-31567	3539	29	bone	animal	Hungary	Túrkeve-Terehalom	96		layer 5	Daróczi et al 2022
AAR-31564	3539	29	bone	animal	Hungary	Túrkeve-Terehalom	96		layer 4	Daróczi et al 2022
AAR-31582	3535	28	bone	animal	Hungary	Túrkeve-Terehalom	96		layer 8	Daróczi et al 2022
AAR-31571	3529	30	bone	animal	Hungary	Túrkeve-Terehalom	96		layer 6A	Daróczi et al 2022
AAR-31566	3518	26	bone	animal	Hungary	Túrkeve-Terehalom	96		layer 5	Daróczi et al 2022
AAR-31584	3515	26	bone	animal	Hungary	Túrkeve-Terehalom	96		layer 8	Daróczi et al 2022
AAR-31572	3509	29	bone	animal	Hungary	Túrkeve-Terehalom	96		layer 6A	Daróczi et al 2022
AAR-31569	3498	27	bone	animal	Hungary	Túrkeve-Terehalom	96		layer 6	Daróczi et al 2022
AAR-31580	3497	26	bone	animal	Hungary	Túrkeve-Terehalom	96		layer 8	Daróczi et al 2022
AAR-31565	3488	28	bone	animal	Hungary	Túrkeve-Terehalom	96		layer 4	Daróczi et al 2022
AAR-31578	3485	27	bone	animal	Hungary	Túrkeve-Terehalom	96		layer 7A	Daróczi et al 2022
AAR-31579	3467	35	bone	animal	Hungary	Túrkeve-Terehalom	96		layer 7B	Daróczi et al 2022
AAR-31559	3459	31	bone	animal	Hungary	Túrkeve-Terehalom	96		layer 2	Daróczi et al 2022
AAR-31561	3450	27	bone	animal	Hungary	Túrkeve-Terehalom	96		layer 3	Daróczi et al 2022
AAR-31558	3449	28	bone	animal	Hungary	Túrkeve-Terehalom	96		layer 2	Daróczi et al 2022
AAR-31563	3446	30	bone	animal	Hungary	Túrkeve-Terehalom	96		layer 3	Daróczi et al 2022
AAR-31570	3441	26	bone	animal	Hungary	Túrkeve-Terehalom	96		layer 6	Daróczi et al 2022
AAR-31562	3431	30	bone	animal	Hungary	Túrkeve-Terehalom	96		layer 3	Daróczi et al 2022
AAR-31560	3378	27	bone	animal	Hungary	Túrkeve-Terehalom	96		layer 2A	Daróczi et al 2022
AAR-31557	3321	29	bone	animal	Hungary	Túrkeve-Terehalom	96		layer 1	Daróczi et al 2022
Poz- 18968	6900	50	charcoal		Romania	Uivar	97	yes	ditch fill, Area X	Drasovean/ Schier 2020, Tab.6.4
UBA-22489	6275	40	bone	animal	Romania	Uivar	97		F801, Layer 3.4.1, foundation ofHouse H3a-2	Drasovean/ Schier 2020, Tab.6.2
SUERC-50920	6262	30	charcoal		Romania	Uivar	97		upper floor of burnt Hause H4b-1	Drasovean/ Schier 2020, Tab.6.2
SUERC-50944	6253	30	bone	animal	Romania	Uivar	97		F1237	Drasovean/ Schier 2020, Tab.6.3
SUERC-48343	6238	34	bone	animal	Romania	Uivar	97		F1237, layer 0.0.0.	Drasovean/ Schier 2020, Tab.6.3
SUERC-48192	6235	33	bone	animal	Romania	Uivar	97		F5355, Layer 3.9.2, foundation of House H3d- 1, replicate of UBA 22476	Drasovean/ Schier 2020, Tab.6.2
UBA-22520	6230	59	endocarp		Romania	Uivar	97		cultural Layer 4.1.2; lower floor of burnt House H4b-1	Drasovean/ Schier 2020, Tab.6.2
SUERC-48198	6228	32	bone	animal	Romania	Uivar	97		F5258, Layer 3.9.2, foundation ofHouse H3d-1.	Drasovean/ Schier 2020, Tab.6.2
Hd-24592	6224	51	charcoal		Romania	Uivar	97		F1045. Fill of posthole (rectangular, ditch or house plan), House A.	Drasovean/ Schier 2020, Tab.6.3
SUERC-50916	6221	27	charcoal		Romania	Uivar	97		F5795, repair of H5-1	Drasovean/ Schier 2020, Tab.6.2
Poz-28048	6220	40	charcoal		Romania	Uivar	97		Layer 4.1.2, use of H4b-1	Drasovean/ Schier 2020, Tab.6.2
Poz-28042	6210	40	charcoal		Romania	Uivar	97		Layer 4.2.2 (= above natural)	Drasovean/ Schier 2020, Tab.6.2
Poz-28044	6210	40	charcoal		Romania	Uivar	97		post (F5529) in Hause F5420, Layer 4.1.2., H4b-1	Drasovean/ Schier 2020, Tab.6.2
UBA-22474	6209	42	bone	animal	Romania	Uivar	97		F5402, Layer 4.1.1, Square E5, foundation of House H4a-1	Drasovean/ Schier 2020, Tab.6.2
Poz-28050	6205	35	charcoal		Romania	Uivar	97		(Unidentified charcoal from charred split planks )F5485, layer 4.2.1. lt is a walkway between Houses H4b-1 and H4b-2 (SW corner).	Drasovean/ Schier 2020, Tab.6.2
SUERC-50926	6203	31	bone	animal	Romania	Uivar	97		Layer 4.1.2, lower level of H4b-1	Drasovean/ Schier 2020, Tab.6.2
SUERC-48347	6197	34	bone	animal	Romania	Uivar	97		F1223, L6.0.0, House C-1.	Drasovean/ Schier 2020, Tab.6.3
SUERC-50917	6196	33	bone	animal	Romania	Uivar	97		Layer 4.5.1, lowermost cultural layer	Drasovean/ Schier 2020, Tab.6.2
SUERC-48181	6195	32	bone	animal	Romania	Uivar	97		cultural layer (matrix), Layer 4.5.1, Square C2. Tpq for construction of House H4b-1	Drasovean/ Schier 2020, Tab.6.2
SUERC-48345	6193	34	nutshell		Romania	Uivar	97		F1053, layer 55.	Drasovean/ Schier 2020, Tab.6.3
Poz-28045	6190	40	charcoal		Romania	Uivar	97		single findspot (F5362) of collapse of Hause F5361 (H4a-2; Layer 3.9.3)	Drasovean/ Schier 2020, Tab.6.2
UBA-22518	6190	38	wood		Romania	Uivar	97		F5795, Layer 5.1.1, repair of House H5-1	Drasovean/ Schier 2020, Tab.6.2
Poz-28047	6180	40	charcoal		Romania	Uivar	97		F5391; Tpq for construction of House F5387, (H4a-3; Layer 3.9.6)	Drasovean/ Schier 2020, Tab.6.2
SUERC-48190	6174	33	bone	animal	Romania	Uivar	97		short foundation ditch F5565, Layer 4.1.2, construction of House H4a-1	Drasovean/ Schier 2020, Tab.6.2
SUERC-50919	6173	28	charcoal		Romania	Uivar	97		upper floor of burnt House H4b-1	Drasovean/ Schier 2020, Tab.6.2
SUERC-48183	6172	33	bone	animal	Romania	Uivar	97		cultural layer (matrix), Layer 4.4.1, Square 82, Tpq for construction of Houses H4b-1 and H4b-2 (below space between the two)	Drasovean/ Schier 2020, Tab.6.2
SUERC-50927	6171	30	bone	animal	Romania	Uivar	97		F5007, Layer 3.5.0; the bone was within wattle waste from construction of H3b-1	Drasovean/ Schier 2020, Tab.6.2
UBA-22469	6166	31	bone	animal	Romania	Uivar	97		cultural layer (matrix), Layer 4.4.1, Square A3, Tpq for construction of House H4b-2	Drasovean/ Schier 2020, Tab.6.2
SUERC-50925	6163	33	bone	animal	Romania	Uivar	97		H4b-1 (time of use)	Drasovean/ Schier 2020, Tab.6.2
Poz-28046	6160	30	charcoal		Romania	Uivar	97		construction/use ofHouse F5361 (H4a-1; Layer 3.9.6)	Drasovean/ Schier 2020, Tab.6.2
SUERC-48180	6158	29	bone	animal	Romania	Uivar	97		(Mammal bone tool) from Layer 5.5.1, F5545, House H5a-1	Drasovean/ Schier 2020, Tab.6.2
Hd-27754	6156	24	charcoal		Romania	Uivar	97		cultural Layer 3.9.2. ; Tpq for levelling for H3d-1.	Drasovean/ Schier 2020, Tab.6.2
UBA-22519	6154	34	wood		Romania	Uivar	97		F5420, Layer 4.1.2, upper floor of burnt House H4b-1	Drasovean/ Schier 2020, Tab.6.2
UBA-22495	6154	43	bone	animal	Romania	Uivar	97		F722, Layer 3.3.0, foundation of House H2b-1	Drasovean/ Schier 2020, Tab.6.2
Hd-24593	6153	34	charcoal		Romania	Uivar	97		F1158, square J8. 76,85 m, layer 5, below Hd-24529. Old ditch in area of extension.	Drasovean/ Schier 2020, Tab.6.3
SUERC-50918	6148	33	bone	animal	Romania	Uivar	97		Layer 4.5.1, lowermost cultural layer	Drasovean/ Schier 2020, Tab.6.2
SUERC-48188	6147	33	bone	animal	Romania	Uivar	97		Layer 5.1.1, F5532, part of H4b-2 (Mammal bone tool)	Drasovean/ Schier 2020, Tab.6.2
UBA-22471	6143	38	charred grain		Romania	Uivar	97		cultural layer (matrix), Layer 3.9.3, Square C4, use/destruction of House H4a-1	Drasovean/ Schier 2020, Tab.6.2
SUERC-50924	6140	30	charred endocarp		Romania	Uivar	97		cultural layer 4.1.2 lower floor of burnt House H4b-1	Drasovean/ Schier 2020, Tab.6.2
SUERC-50940	6136	30	bone	animal	Romania	Uivar	97		F1236.	Drasovean/ Schier 2020, Tab.6.3
UBA-22466	6135	31	bone	animal	Romania	Uivar	97		cultural layer (matrix), Layer 4.5.1, Square 82. Tpq for construction of Houses H4b-1/H4b-2	Drasovean/ Schier 2020, Tab.6.2
SUERC-48191	6132	33	bone	animal	Romania	Uivar	97		F5355, Layer 3.9.2, foundation of House H3d- 1, replicate of UBA 22476.	Drasovean/ Schier 2020, Tab.6.2
Hd-24594	6131	35	charcoal		Romania	Uivar	97		F1055, square H6. Layer 6 (old ditch).	Drasovean/ Schier 2020, Tab.6.3
KN-5951	6130	36	charcoal		Romania	Uivar	97		F3208 (Area XI), layer 0, Square H5	Drasovean/ Schier 2020, Tab.6.6
Hd-24606	6128	87	charcoal		Romania	Uivar	97		F1091. Fill of rectangular pit in extension, House A.	Drasovean/ Schier 2020, Tab.6.3
UBA-22479	6124	40	Charred grain		Romania	Uivar	97		F5324, Layer 3.9.2, foundation of House H3d-1	Drasovean/ Schier 2020, Tab.6.2
Hd-27755	6115	24	charcoal		Romania	Uivar	97		cultural Layer 3.9.3, square D2. Ha4-1 destruction.	Drasovean/ Schier 2020, Tab.6.2
UBA-22475	6112	36	Charred grain		Romania	Uivar	97		F3561, Layer 3.9.3, Square D3, construction/use of H4a-1	Drasovean/ Schier 2020, Tab.6.2
Hd-22980	6112	57	charcoal		Romania	Uivar	97		F2106, near base of Area VI ditch	Drasovean/ Schier 2020, Tab.6.4
UBA-22468	6110	35	carbonized residue		Romania	Uivar	97		cultural layer (matrix), Layer 4.1.3, Square D 5, Tpq for constructionof House H4b-1	Drasovean/ Schier 2020, Tab.6.2
SUERC-48193	6109	30	bone	animal	Romania	Uivar	97		bone refuse from F5357, Layer 3.9.2, foundation ofHouse H3d-2	Drasovean/ Schier 2020, Tab.6.2
UBA-22476	6104	33	bone	animal	Romania	Uivar	97		F5355, Layer 3.9.2, foundation of House H3d- 1, replicate of SUERC-48192, Considered anomalous	Drasovean/ Schier 2020, Tab.6.2
UBA-22490	6103	47	bone	animal	Romania	Uivar	97		F720, Layer 3.4.1, foundation of House H3a-2	Drasovean/ Schier 2020, Tab.6.2
UBA-22503	6103	37	Charred Cerealia grain		Romania	Uivar	97		F1053, backfill layer 49.	Drasovean/ Schier 2020, Tab.6.3
Poz-28051	6100	35	charcoal		Romania	Uivar	97		Layer 4.3.1 (above natural)	Drasovean/ Schier 2020, Tab.6.2
SUERC-48200	6097	32	bone	animal	Romania	Uivar	97		Layer 3.4.3, F5031, construction of H3b 2-3	Drasovean/ Schier 2020, Tab.6.2
SUERC-48344	6097	34	charred spelt grain		Romania	Uivar	97		F1053, Layer 24.	Drasovean/ Schier 2020, Tab.6.3
SUERC-48220	6096	32	charred cereal grain		Romania	Uivar	97		Layer 3.4.3, F5013, post-hole of H3b-2	Drasovean/ Schier 2020, Tab.6.2
SUERC-48209	6093	32	bone	animal	Romania	Uivar	97		Layer 3.4.1, F720, foundation ditch H3a-2	Drasovean/ Schier 2020, Tab.6.2
SUERC-48197	6091	33	bone	animal	Romania	Uivar	97		bone refuse from cultural layer (matrix), Layer 3.9.1, Square D 2, use of House H3d-2	Drasovean/ Schier 2020, Tab.6.2
UBA-22472	6091	37	Charred grain		Romania	Uivar	97		F5362, Layer 3.9.3, construction/use of House H4a-2	Drasovean/ Schier 2020, Tab.6.2
Hd-24549	6070	39	charcoal		Romania	Uivar	97		F1219, square H7. Lowest layer of old ditch 1055.	Drasovean/ Schier 2020, Tab.6.3
SUERC-48189	6069	30	bone	animal	Romania	Uivar	97		F5402, Layer 4.1.1, Square E 5, foundation of House H4a-1 (bone refuse, sub adult wild boar tibia)	Drasovean/ Schier 2020, Tab.6.2
UBA-22467	6068	34	bone	animal	Romania	Uivar	97		F5525, Layer 5.1.1, foundation of House H5-3, Considered anomalous	Drasovean/ Schier 2020, Tab.6.2
SUERC-48346	6065	34	bone	animal	Romania	Uivar	97		F1230, L 6.0.0, House C-1 foundation ditch.	Drasovean/ Schier 2020, Tab.6.3
UBA-22494	6063	39	bone	animal	Romania	Uivar	97		F660, Layer 3.3.0, Square A2, foundation of House 2b-1	Drasovean/ Schier 2020, Tab.6.2
SUERC-50928	6061	31	bone	animal	Romania	Uivar	97		foundation of burnt House H2b-1.	Drasovean/ Schier 2020, Tab.6.2
Hd-24516	6061	35	charcoal		Romania	Uivar	97		F1036, square A3, layer 1.2.0. Cylindrical pit cut by outer ditch 1029.	Drasovean/ Schier 2020, Tab.6.3
SUERC-48210	6060	32	bone	animal	Romania	Uivar	97		Layer 3.4.2, F933	Drasovean/ Schier 2020, Tab.6.2
Hd-24531	6059	29	charcoal		Romania	Uivar	97		layer 4 on the north- south profile of F1043 at depth of 76,3m. Inner ditch, south ofentrance.	Drasovean/ Schier 2020, Tab.6.3
SUERC-48203	6058	32	bone	animal	Romania	Uivar	97		Layer 3.4. 1, Square A3	Drasovean/ Schier 2020, Tab.6.2
Hd-24591	6056	43	charcoal		Romania	Uivar	97		wall collapse (F351), Layer 2.1.0, H2b-1.	Drasovean/ Schier 2020, Tab.6.2
UBA-22506	6056	35	charred grain		Romania	Uivar	97		F1029, Square CS, head of ditch, 1,2m below surface.	Drasovean/ Schier 2020, Tab.6.3
UBA-22504	6054	32	charred nutshell		Romania	Uivar	97		F1053, backfill layer 55.	Drasovean/ Schier 2020, Tab.6.3
SUERC-48212	6052	30	bone	animal	Romania	Uivar	97		Layer 3.4.2, F876 construction or repair of H3a-1	Drasovean/ Schier 2020, Tab.6.2
Poz-18975	6050	40	charcoal		Romania	Uivar	97		F2335, post of north wall; Area XV	Drasovean/ Schier 2020, Tab.6.5
SUERC-48187	6047	33	bone	animal	Romania	Uivar	97		cultural layer (matrix), Layer 4.1.0, Square C2 (Sheep bone tool)	Drasovean/ Schier 2020, Tab.6.2
SUERC- 48208	6043	32	bone	animal	Romania	Uivar	97		Layer 3.4, foundation ditch F831, H3a-1	Drasovean/ Schier 2020, Tab.6.2
Poz-18969	6040	40	charcoal		Romania	Uivar	97		Feature 888; Fill of posthole in foundation trench 668, lt belongs to Layer 3.3.0, foundation of burnt House H2b-1.	Drasovean/ Schier 2020, Tab.6.2
Poz-18971	6040	30	charcoal		Romania	Uivar	97		F5043, Layer 3.5.0. Fill of foundation trench of H3b2-3	Drasovean/ Schier 2020, Tab.6.2
Hd-22737	6036	22	charcoal		Romania	Uivar	97		Area II, F218, Layer 2.0.0. House under wall collapse.	Schier & Draşovean 2004, Drasovean/ Schier 2020, Tab.6.2
UBA-22496	6036	38	Charred grain		Romania	Uivar	97		F5274, Layer 3.9.2	Drasovean/ Schier 2020, Tab.6.2
SUERC-48348	6036	34	charred grain		Romania	Uivar	97		F1029, 1,6-1,4m below surface.	Drasovean/ Schier 2020, Tab.6.3
SUERC-48207	6033	36	bone	animal	Romania	Uivar	97		Layer 3.4, foundation ditch F831, H3a-1	Drasovean/ Schier 2020, Tab.6.2
SUERC-50935	6026	29	bone	animal	Romania	Uivar	97		pit F370	Drasovean/ Schier 2020, Tab.6.2
UBA-22473	6025	32	bone	animal	Romania	Uivar	97		F5402, Layer 4.1.1, Square E 5, foundation of House H4a-1 (bone refuse, sub adult wild boar tibia)	Drasovean/ Schier 2020, Tab.6.2
SUERC-48199	6025	32	bone	animal	Romania	Uivar	97		cultural layer (matrix), Layer 3.8.0, Square E3, Tpq for construction of House H3b-2	Drasovean/ Schier 2020, Tab.6.2
Hd-22735	6022	28	charcoal		Romania	Uivar	97		Area II, F216, Layer 2.0.0. House under collapsed burnt debris.	Schier & Draşovean 2004, Drasovean/ Schier 2020, Tab.6.2
UBA-22482	6022	43	horn core		Romania	Uivar	97		F5047, Layer 3.7.0, foundation of House H3b-2	Drasovean/ Schier 2020, Tab.6.2
SUERC-50929	6021	33	bone	animal	Romania	Uivar	97		F660, foundation of burnt House H2b-1	Drasovean/ Schier 2020, Tab.6.2
SUERC-50937	6014	32	bone	animal	Romania	Uivar	97		F4051 , Area Xlll	Drasovean/ Schier 2020, Tab.6.4
UBA-22511	6011	33	charred cereal grain		Romania	Uivar	97		F2108 (Area VIII) lowest fill of defensive ditch 2,8—3,0 m below surface	Drasovean/ Schier 2020, Tab.6.4
SUERC-48219	6010	27	charred cereal grain		Romania	Uivar	97		Layer 3.7.0, Square B2, F5035 use of H3b-1	Drasovean/ Schier 2020, Tab.6.2
Hd-22756	6008	27	charcoal		Romania	Uivar	97		F1046. Rectangular pit, House A.	Drasovean/ Schier 2020, Tab.6.3,Schier & Draşovean 2004
SUERC-48211	6007	37	bone	animal	Romania	Uivar	97		Layer 3.4.1, foundation ditch, F864 of H3a-3	Drasovean/ Schier 2020, Tab.6.2
SUERC-48202	6003	33	bone	animal	Romania	Uivar	97		Layer 3.5.0, F980 construction of H3b 2-3	Drasovean/ Schier 2020, Tab.6.2
SUERC-50939	6003	33	antler		Romania	Uivar	97		ditch F4045, Area Xlll.	Drasovean/ Schier 2020, Tab.6.4
SUERC-48213	6002	32	bone	animal	Romania	Uivar	97		Layer 3.1, Square D2	Drasovean/ Schier 2020, Tab.6.2
UBA-22500	5998	37	charred grain		Romania	Uivar	97		F1055, Layer 0.6, Square H6, backfill of early ditch.	Drasovean/ Schier 2020, Tab.6.3
Hd-22734	5996	60	charcoal		Romania	Uivar	97		pit F370, Layer 1.2.1. Fill of a large pit cut into H2b-l.	Schier & Draşovean 2004, Drasovean/ Schier 2020, Tab.6.2
UBA-22501	5994	36	charred grain		Romania	Uivar	97		F1038, backfill of foundation trench, House B.	Drasovean/ Schier 2020, Tab.6.3
UBA-22488	5990	31	bone	animal	Romania	Uivar	97		F831, Layer 3.4, foundation ditch of House,3a-1, repair phase	Drasovean/ Schier 2020, Tab.6.2
UBA-22481	5989	36	Charred grain		Romania	Uivar	97		F957, Layer 3.4.3, make-up of H3b-2	Drasovean/ Schier 2020, Tab.6.2
Hd-22754	5989	26	charcoal		Romania	Uivar	97		F1021. Horizontal timber in burnt rectangular pit, cut by pit 1050.	Drasovean/ Schier 2020, Tab.6.3,Schier & Draşovean 2004
Hd-22973	5988	17	charcoal		Romania	Uivar	97		F1050, Layer 0, Square F5, House A.	Drasovean/ Schier 2020, Tab.6.3
SUERC-50930	5985	31	bone	animal	Romania	Uivar	97		pit F370	Drasovean/ Schier 2020, Tab.6.2
UBA-22480	5984	30	antler		Romania	Uivar	97		cultural layer (matrix), Layer 3.8.0, Square E3, Tpq for construction of House H3b-2	Drasovean/ Schier 2020, Tab.6.2
UBA-22498	5984	35	Charred Cerealia grain		Romania	Uivar	97		F1158, Square G7, backfill of early ditch. Layer 3.	Drasovean/ Schier 2020, Tab.6.3
UBA-22483	5981	39	Charred spelt grain		Romania	Uivar	97		F5035, Layer 3.7.0, Square 82, Tpq for use of House H3b- 1	Drasovean/ Schier 2020, Tab.6.2
UBA-22484	5962	38	bone	animal	Romania	Uivar	97		F980, Layer 3.5.0, construction of H3b 2-3	Drasovean/ Schier 2020, Tab.6.2
Hd-24617	5959	28	charcoal		Romania	Uivar	97		F1043. Inner ditch, south of entrance.	Drasovean/ Schier 2020, Tab.6.3
UBA-22505	5956	39	bone	Animal	Romania	Uivar	97		F1230, Layer 6.0.0, foundation ditch House C-1.	Drasovean/ Schier 2020, Tab.6.3
SUERC-50934	5954	31	bone	animal	Romania	Uivar	97		pit F370	Drasovean/ Schier 2020, Tab.6.2
Hd-24529	5953	30	charcoal		Romania	Uivar	97		F1158, L3, square G7. between 76,56 and 76,47, above Hd-24593. Old ditch in area ofextension.	Drasovean/ Schier 2020, Tab.6.3
Hd-24497	5951	32	charcoal		Romania	Uivar	97		F2106 (Area VI). Sample from interface of ditch side and fill, near base (water in bottom of ditch meant base could not be reached)	Drasovean/ Schier 2020, Tab.6.4
Hd-22736	5949	38	charcoal		Romania	Uivar	97		feature F393 that cuts the collapsed burnt debris of House H2b-l and it is a foundation ditch of H2a-l, Layer 2.2.0.	Schier & Draşovean 2004, Drasovean/ Schier 2020, Tab.6.2
UBA-22491	5948	39	bone	animal	Romania	Uivar	97		F826, Layer 3.4.1, foundation of House H3a-2, corrected to F722 in H2b-1	Drasovean/ Schier 2020, Tab.6.2
Hd-22688	5947	41	charcoal		Romania	Uivar	97		Area II, F54, Layer 1.2.0. Collapsed daub and ash layer from a hause construction	Schier & Draşovean 2004, Drasovean/ Schier 2020, Tab.6.2
Hd-24530	5943	29	charcoal		Romania	Uivar	97		F1204, square H5. Fill ofposthole, cutting ditch 1053. House C-2.	Drasovean/ Schier 2020, Tab.6.3
UBA-22521	5942	34	wood		Romania	Uivar	97		F370, Layer 1.2.1, hackfill of pit (stratigraphically between H2b-1 and H2a-1)	Drasovean/ Schier 2020, Tab.6.2
UBA-22507	5942	35	charred grain		Romania	Uivar	97		F1029, Square C4, backfill of ditch, 1,6-1,4 m below surface.	Drasovean/ Schier 2020, Tab.6.3
SUERC-48217	5941	40	bone	animal	Romania	Uivar	97		Layer 2.2, Square D3, use of H2h-1	Drasovean/ Schier 2020, Tab.6.2
UBA-22522	5941	48	bone	animal	Romania	Uivar	97		cultural layer, Layer 3.1 0 ; use of burnt house; Area XV	Drasovean/ Schier 2020, Tab.6.5
UBA-22478	5932	37	Charred spelt grain		Romania	Uivar	97		F5201, Layer 3.9.0, repair/modification of House H3d-1 annexe?	Drasovean/ Schier 2020, Tab.6.2
Hd-24545	5928	28	charcoal		Romania	Uivar	97		F1055, square H5. Layer 2 (old ditch).	Drasovean/ Schier 2020, Tab.6.3
UBA-22510	5927	36	charred cereal grain		Romania	Uivar	97		F2110 (Area X), lower part of backfill of defensive ditch, 2,5 m below surface	Drasovean/ Schier 2020, Tab.6.4
Hd-24509	5919	36	charcoal		Romania	Uivar	97		F1043, square G3. Inner ditch, layer 2 at 77,8 m in the southem east-west section, south of entrance.	Drasovean/ Schier 2020, Tab.6.3
UBA-22493	5907	37	charred grain		Romania	Uivar	97		F351, Layer 2.1, burned debris of House H2b-1, square E2; dates use of House	Drasovean/ Schier 2020, Tab.6.2
SUERC-48349	5904	34	Charred Cerealia grain		Romania	Uivar	97		F1029, 1,8-1,6m below surface in basal fill.	Drasovean/ Schier 2020, Tab.6.3
SUERC-50938	5903	33	bone	animal	Romania	Uivar	97		ditch F4051, Area XIII	Drasovean/ Schier 2020, Tab.6.4
Hd-27349	5902	36	charcoal		Romania	Uivar	97		F4045 (Area XIII). Ditch fill, 78,36 m; Pit cut into beehive storage pit F4054, in turn cut into earlier ditch	Drasovean/ Schier 2020, Tab.6.4
Erl-2043	5899	84	drill core		Romania	Uivar	97		drill core 1998	Drasovean/ Schier 2020, Tab.6.6
Hd-22751	5896	36	chaff		Romania	Uivar	97		dump of burning debris layer 13 in the northem east-west profile of f 1043. lnterior inner ditch, L77,12 m asl, layer 13 on section, on section line	Drasovean/ Schier 2020, Tab.6.3,Schier & Draşovean 2004
UBA-22499	5889	38	Charred Cerealia grain		Romania	Uivar	97		F1158, Square H8, backfill of early ditch, layer 5.	Drasovean/ Schier 2020, Tab.6.3
UBA-22502	5886	40	charred spelt grain		Romania	Uivar	97		F1053, backfill layer 24.	Drasovean/ Schier 2020, Tab.6.3
Hd-22965	5885	39	charcoal		Romania	Uivar	97		F1029, 1,6m from the surface.	Drasovean/ Schier 2020, Tab.6.3
SUERC-48218	5882	32	bone	animal	Romania	Uivar	97		Layer 3.3.0, F660, construction ofH2b-1	Drasovean/ Schier 2020, Tab.6.2
SUERC-50936	5876	32	bone	animal	Romania	Uivar	97		F353, corrected to H2a-1	Drasovean/ Schier 2020, Tab.6.2
Poz-28040	5875	35	charcoal		Romania	Uivar	97		House F352, square A1, Layer 1.0.1., originally thought to belong to demolition H2b-l but now seen to relate to the latest Neolithic occupation of the site	Drasovean/ Schier 2020, Tab.6.2
Hd-24554	5873	36	charcoal		Romania	Uivar	97		lowest Jens of charred material in layer 2 of F1043 at depth of 77,1m. Inner ditch, south of entrance.	Drasovean/ Schier 2020, Tab.6.3
UBA-22487	5871	39	bone	animal	Romania	Uivar	97		F772, Layer 3.4.1, foundation of House H3a-1; Considered anomalous	Drasovean/ Schier 2020, Tab.6.2
Poz-28041	5870	40	charcoal		Romania	Uivar	97		House F205, square II, Layer 2.0.0 (=Vinca?), embedded fragment of burnt wattle -part of construction of House H2b-2	Drasovean/ Schier 2020, Tab.6.2
Hd-24595	5868	42	charcoal		Romania	Uivar	97		concentration at 75,9m in layer 3 in the north-south section in F1043. Inner ditch, south of entrance.	Drasovean/ Schier 2020, Tab.6.3
Hd-24498	5867	33	charcoal		Romania	Uivar	97		F1029, square 83, layer 1.2.0. Outer ditch, layer2.	Drasovean/ Schier 2020, Tab.6.3
Hd-24517	5867	29	charcoal		Romania	Uivar	97		F1054. Inner ditch, layer 2, north of entrance at 76,879 m.	Drasovean/ Schier 2020, Tab.6.3
Hd-22659	5862	32	chaff		Romania	Uivar	97		20 cm south of the northern east-west section through F1043. Fill interior inner ditch, 77.86 m approx.	Drasovean/ Schier 2020, Tab.6.3,Schier & Draşovean 2004
UBA-22509	5862	36	charred grain		Romania	Uivar	97		F2106 (Area VI), lower part of backfill of defensive ditch	Drasovean/ Schier 2020, Tab.6.4
Hd-27795	5859	24	charcoal		Romania	Uivar	97		F3373 (Area XI), layer 412, Wooden construction under house floor.	Drasovean/ Schier 2020, Tab.6.6
Hd-24508	5848	36	charcoal		Romania	Uivar	97		F1029, square 83. Outer ditch, layer 5.	Drasovean/ Schier 2020, Tab.6.3
Hd-24550	5847	26	charcoal		Romania	Uivar	97		lens of charcoal in layer 3 in the north- south section of F1043 at depth of 77m. Inner ditch, south of entrance.	Drasovean/ Schier 2020, Tab.6.3
SUERC-48353	5847	34	charred cereal grain		Romania	Uivar	97		F2108 (Area VIII), 2,6—2,8 m below surface	Drasovean/ Schier 2020, Tab.6.4
Hd-27786	5847	25	charcoal		Romania	Uivar	97		posthole F2320, i.e. House F2245, layer 3.3.0; Area XV	Drasovean/ Schier 2020, Tab.6.5
Hd-22971	5846	28	charcoal		Romania	Uivar	97		posthole of a palisade near ditch in Area IX.	Drasovean/ Schier 2020, Tab.6.4
Hd-24496	5839	29	charcoal		Romania	Uivar	97		F1029, square 83. Ditch, layer 11.	Drasovean/ Schier 2020, Tab.6.3
SUERC-48201	5833	30	horn		Romania	Uivar	97		Layer 3.7.0, F5068 posthole of construction	Drasovean/ Schier 2020, Tab.6.2
Hd-24528	5831	24	charcoal		Romania	Uivar	97		uppermost lens of charred material in layer 2 frorn F1043 at depth of 77,4. Inner ditch, south of entrance.	Drasovean/ Schier 2020, Tab.6.3
Hd-27794	5823	33	charcoal		Romania	Uivar	97		posthole F2255, i.e. House F2245; Area XV	Drasovean/ Schier 2020, Tab.6.5
Erl-2044	5804	85	UI-Probe		Romania	Uivar	97		UI-Probe Nr. 2	Drasovean/ Schier 2020, Tab.6.6
Hd-22658	5782	27	charcoal		Romania	Uivar	97		F2255, layer 3; Area XV	Drasovean/ Schier 2020, Tab.6.5
KN5950	5781	50	charcoal		Romania	Uivar	97		F4004, Area Xlll; Ditch fill; Same ditch as in cutting VII, 75,65 m; Earlier ditch present	Drasovean/ Schier 2020, Tab.6.4
UBA-22508	5760	37	charred grain		Romania	Uivar	97		F1029, Square C4, backfill of ditch, 1,7-1,6 m below surface in basal fill.	Drasovean/ Schier 2020, Tab.6.3
Poz-18976	5760	40	charcoal		Romania	Uivar	97		F2298, post in foundation trench; Area XV	Drasovean/ Schier 2020, Tab.6.5
Hd-22928	5740	55	charcoal		Romania	Uivar	97		F2109 (Area IX). Fill of 2nd outer ditch south., from mid-fill, in secondary fill, 77,85 m	Drasovean/ Schier 2020, Tab.6.4, Schier & Draşovean 2004
Hd-27742	5733	30	charcoal		Romania	Uivar	97		beneath House F2245, in underlying alluvial layer; Area XV	Drasovean/ Schier 2020, Tab.6.5
Poz-18967	5730	40	charcoal		Romania	Uivar	97		Area VII, c. 1m above base, at level where original ditch and Tiszapolgár re-cut both present, 76,63 m	Drasovean/ Schier 2020, Tab.6.4
Poz-18970	5730	40	charcoal		Romania	Uivar	97		F3372, Pottery deposit in Area XI	Drasovean/ Schier 2020, Tab.6.6
Hd-22930	5726	77	charcoal		Romania	Uivar	97		F1029. Fill of extemal inner ditch, 1,4 m under OK, approx 12/14 boundary.	Drasovean/ Schier 2020, Tab.6.3
SUERC-48354	5562	34	antler		Romania	Uivar	97		F2241 , Square B2; Area XV	Drasovean/ Schier 2020, Tab.6.5
Hd-27691	5522	26	charcoal		Romania	Uivar	97		pit fill F5269, Layer 3.9.2. Possibly it is not a part of H3d-1.	Drasovean/ Schier 2020, Tab.6.2
Poz-18973	5470	40	bone	human	Romania	Uivar	97		F3476 (Area XI), layer 4.2.1. Inhumation (extended)	Drasovean/ Schier 2020, Tab.6.6
Poz-18972	5440	40	bone	human	Romania	Uivar	97		F3443 (Area XI), layer 3.1.0. Inhumation (crouched)	Drasovean/ Schier 2020, Tab.6.6
UBA-22492	5426	40	antler		Romania	Uivar	97		cultural layer (matrix), Layer 3.1., Square E8, Tpq for canstruction of House H2b-1, Considered anomalous	Drasovean/ Schier 2020, Tab.6.2
Poz-19390	5410	40	nd		Romania	Uivar	97		F4174, Area XIII; Inhumation in extension of trench (Tiszapolgár)	Drasovean/ Schier 2020, Tab.6.4
Hd - 22711	4164	24	charcoal		Romania	Uivar	97	yes	Area II, F1046	Drasovean/ Schier 2020, Tab.6.2
Hd-27842	4105	55	charcoal		Romania	Uivar	97	yes	F4042 (Makó?), Area Xlll	Drasovean/ Schier 2020, Tab.6.4
Kln-b	4007	41	charcoal		Romania	Uivar	97	yes	Pit F4050 (Makó?) Area Xlll	Drasovean/ Schier 2020, Tab.6.4
KN-5952	4007	42	charcoal		Romania	Uivar	97	yes	F4191, Area Xlll, layer 0	Drasovean/ Schier 2020, Tab.6.4
Poz-18977	3965	35	charcoal		Romania	Uivar	97	yes	F2296; Area XV	Drasovean/ Schier 2020, Tab.6.5
Hd-27787	3938	32	charcoal		Romania	Uivar	97	yes	Pit F4038 (Makó?), Area XIII	Drasovean/ Schier 2020, Tab.6.4
Hd-24546	884	14	charcoal		Romania	Uivar	97	yes	F3060, layer 1. 1.0; Dating of Neolithic burnt layer from modern well section	Drasovean/ Schier 2020, Tab.6.6
Hd-27163	346	21	charcoal		Romania	Uivar	97	yes	Area XVII, F2504. Ditch fill in well.	Drasovean/ Schier 2020, Tab.6.4
Poz-109590	6280	40	bone	plant	Slovakia	Úľany nad Žitavou 'Dolné diely'	98			this study
Poz-109589	6270	40	bone	plant	Slovakia	Úľany nad Žitavou 'Dolné diely'	98			this study
Poz-109489	6270	40	bone	plant	Slovakia	Úľany nad Žitavou 'Dolné diely'	98			this study
Poz-109593	6230	35	bone	plant	Slovakia	Úľany nad Žitavou 'Dolné diely'	98			this study
Poz-109591	6190	40	bone	plant	Slovakia	Úľany nad Žitavou 'Dolné diely'	98			this study
SUERC-58578	6399	31	bone		Hungary	Versend-Gilecsa	101	yes	Pit 522 S3	Jakucs et al. 2018
UBA-22609	6348	45	bone		Hungary	Versend-Gilecsa	101		Pit 395 S1	Jakucs et al. 2018
MAMS-14830	6321	28	bone		Hungary	Versend-Gilecsa	101		Grave 415	Jakucs et al. 2018
SUERC-58558	6306	32	bone		Hungary	Versend-Gilecsa	101		Pit 128 S2	Jakucs et al. 2018
SUERC-58579	6305	31	bone		Hungary	Versend-Gilecsa	101		Pit 587 S2	Jakucs et al. 2018
SUERC-58570	6299	32	bone		Hungary	Versend-Gilecsa	101		Pit 451 S1	Jakucs et al. 2018
SUERC-67309	6280	29	bone		Hungary	Versend-Gilecsa	101		Grave 1721 S1	Jakucs et al. 2018
UBA-22601	6276	42	bone		Hungary	Versend-Gilecsa	101		Pit 114 S2:	Jakucs et al. 2018
UBA-22606	6272	44	bone		Hungary	Versend-Gilecsa	101		Pit 346 S1	Jakucs et al. 2018
SUERC-58564	6270	32	bone		Hungary	Versend-Gilecsa	101		Pit 342 S1	Jakucs et al. 2018
SUERC-58556	6267	34	bone		Hungary	Versend-Gilecsa	101		Pit 114 S2	Jakucs et al. 2018
SUERC-58550	6266	31	bone		Hungary	Versend-Gilecsa	101		Pit 1048 S1	Jakucs et al. 2018
SUERC-58575	6264	33	bone		Hungary	Versend-Gilecsa	101		Pit 486 S3	Jakucs et al. 2018
SUERC-67280	6260	29	bone		Hungary	Versend-Gilecsa	101		Pit 522 S2	Jakucs et al. 2018
SUERC-67296	6258	32	bone		Hungary	Versend-Gilecsa	101		Pit 114 S1	Jakucs et al. 2018
SUERC-58560	6257	33	bone		Hungary	Versend-Gilecsa	101		Pit 163 S1	Jakucs et al. 2018
UBA-22613	6257	41	bone		Hungary	Versend-Gilecsa	101		Pit 465 S1	Jakucs et al. 2018
SUERC-67295	6257	32	bone		Hungary	Versend-Gilecsa	101		Pit 497 S2	Jakucs et al. 2018
UBA-22605	6253	58	bone		Hungary	Versend-Gilecsa	101		Pit 342 S1	Jakucs et al. 2018
UBA-22596	6252	41	bone		Hungary	Versend-Gilecsa	101	yes	Grave 1124 S1	Jakucs et al. 2018
UBA-22607	6251	43	bone		Hungary	Versend-Gilecsa	101		Pit 362 S1	Jakucs et al. 2018
SUERC-58566	6250	33	bone		Hungary	Versend-Gilecsa	101		Pit 395 S1	Jakucs et al. 2018
SUERC-58569	6247	33	bone		Hungary	Versend-Gilecsa	101		Pit 443 S1	Jakucs et al. 2018
SUERC-67279	6247	29	bone		Hungary	Versend-Gilecsa	101		Pit 522 S1	Jakucs et al. 2018
SUERC-67300	6238	29	bone		Hungary	Versend-Gilecsa	101		Pit 587 S1	Jakucs et al. 2018
SUERC-58568	6235	31	bone		Hungary	Versend-Gilecsa	101		Pit 420 S1	Jakucs et al. 2018
SUERC-67287	6233	33	bone		Hungary	Versend-Gilecsa	101		Pit 396 S1	Jakucs et al. 2018
SUERC-58559	6229	31	bone		Hungary	Versend-Gilecsa	101		Pit 148 S1	Jakucs et al. 2018
SUERC-58554	6229	34	bone		Hungary	Versend-Gilecsa	101		Pit 1123 S1	Jakucs et al. 2018
SUERC-67288	6227	30	bone		Hungary	Versend-Gilecsa	101		Pit 396 S2	Jakucs et al. 2018
SUERC-58577	6226	32	bone		Hungary	Versend-Gilecsa	101		Pit 532 S1	Jakucs et al. 2018
MAMS-14832	6226	30	bone		Hungary	Versend-Gilecsa	101		Grave 1394	Jakucs et al. 2018
UBA-22600	6221	40	bone		Hungary	Versend-Gilecsa	101		Pit 1387 S2	Jakucs et al. 2018
SUERC-67289	6220	30	bone		Hungary	Versend-Gilecsa	101		Pit 434 S1	Jakucs et al. 2018
SUERC-58567	6211	32	bone		Hungary	Versend-Gilecsa	101		Pit 414 S1	Jakucs et al. 2018
MAMS-14831	6202	31	bone		Hungary	Versend-Gilecsa	101		The bone material was mistakenly thought to belong to grave 1163, a child grave that later proved to be of Avar age. The dated bone was probably from a Neolithic grave, destroyed by the Avar burial.	Jakucs et al. 2018
UBA-22611	6201	49	bone		Hungary	Versend-Gilecsa	101		Pit 420 S1	Jakucs et al. 2018
SUERC-58555	6199	32	bone		Hungary	Versend-Gilecsa	101		Pit 1387 S1	Jakucs et al. 2018
UBA-22603	6198	41	bone		Hungary	Versend-Gilecsa	101		Pi 148 S1	Jakucs et al. 2018
SUERC-58574	6198	32	bone		Hungary	Versend-Gilecsa	101		Pit 481 S1	Jakucs et al. 2018
SUERC-67290	6198	29	bone		Hungary	Versend-Gilecsa	101		Pit 496 S3	Jakucs et al. 2018
UBA-22617	6198	39	bone		Hungary	Versend-Gilecsa	101		Pit 532 S2	Jakucs et al. 2018
MAMS-14833	6186	29	bone		Hungary	Versend-Gilecsa	101		Grave 2030	Jakucs et al. 2018
SUERC-58557	6185	34	bone		Hungary	Versend-Gilecsa	101		Pit 114 S3	Jakucs et al. 2018
SUERC-58576	6180	32	bone		Hungary	Versend-Gilecsa	101		Pit 496 S1	Jakucs et al. 2018
UBA-22597	6180	51	bone		Hungary	Versend-Gilecsa	101		Grave 1561 S1	Jakucs et al. 2018
UBA-22616	6172	38	bone		Hungary	Versend-Gilecsa	101		Pit 514 S1	Jakucs et al. 2018
UBA-22599	6172	40	bone		Hungary	Versend-Gilecsa	101		Pit 1123 S1	Jakucs et al. 2018
SUERC-67285	6171	30	bone		Hungary	Versend-Gilecsa	101		Pit 128 S3	Jakucs et al. 2018
SUERC-58565	6168	32	bone		Hungary	Versend-Gilecsa	101		Pit 362 S3	Jakucs et al. 2018
SUERC-67298	6167	29	bone		Hungary	Versend-Gilecsa	101		Pit 486 S1	Jakucs et al. 2018
UBA-22598	6166	50	bone		Hungary	Versend-Gilecsa	101		Pit 1048 S3	Jakucs et al. 2018
SUERC-67308	6166	29	bone		Hungary	Versend-Gilecsa	101		Grave 1720 S1	Jakucs et al. 2018
UBA-22612	6165	40	bone		Hungary	Versend-Gilecsa	101		Pit 451 S1	Jakucs et al. 2018
SUERC-67286	6163	30	bone		Hungary	Versend-Gilecsa	101		Pit 345 S1	Jakucs et al. 2018
SUERC-67281	6162	29	bone		Hungary	Versend-Gilecsa	101		Pit 1048 S2	Jakucs et al. 2018
SUERC-67301	6155	32	bone		Hungary	Versend-Gilecsa	101		Pit 319 S1	Jakucs et al. 2018
SUERC-67299	6152	32	bone		Hungary	Versend-Gilecsa	101		Pit 476 S1	Jakucs et al. 2018
UBA-22610	6141	43	bone		Hungary	Versend-Gilecsa	101		Pit 414 S2	Jakucs et al. 2018
SUERC-67310	6140	29	bone		Hungary	Versend-Gilecsa	101		Grave 1995 S1	Jakucs et al. 2018
SUERC-67307	6125	29	bone		Hungary	Versend-Gilecsa	101		Grave 1121 S1	Jakucs et al. 2018
UBA-22602	6109	44	bone		Hungary	Versend-Gilecsa	101	yes	Pit 128 S1	Jakucs et al. 2018
SUERC-67305	6059	29	bone		Hungary	Versend-Gilecsa	101		Grave 1049 S1	Jakucs et al. 2018
SUERC-67306	6047	29	bone		Hungary	Versend-Gilecsa	101		Grave 1078 S1	Jakucs et al. 2018
UBA-22604	5021	39	bone		Hungary	Versend-Gilecsa	101	yes	Pit 167 S1	Jakucs et al. 2018
SUERC-67291	4150	31	bone		Hungary	Versend-Gilecsa	101	yes	Pit 497 S3	Jakucs et al. 2018
UBA-22614	1222	29	bone		Hungary	Versend-Gilecsa	101	yes	Pit 481 S2	Jakucs et al. 2018
SUERC-67297	1211	29	bone		Hungary	Versend-Gilecsa	101	yes	Pit 481 S3	Jakucs et al. 2018
Beta-162069	5790	100	nd		Hungary	Vésztő-Bikeri / Körösladány-Bikeri	103		Vésztő-Bikeri: F4, EU 2-37, Floor level	Gyucha et al., 2021, Table 8.1
Beta-214597	5740	40	nd		Hungary	Vésztő-Bikeri / Körösladány-Bikeri	103		Körösladány-Bikeri: F8/9, EU 5-48, Inner ditch posthole	Gyucha et al., 2021, Table 8.7
Beta-234310	5730	40	charcoal		Hungary	Vésztő-Bikeri / Körösladány-Bikeri	103		Körösladány-Bikeri: F30, EU 5-124, Middle ditch	Gyucha et al., 2021, Table 8.7
Beta-162065	5700	40	nd		Hungary	Vésztő-Bikeri / Körösladány-Bikeri	103		Vésztő-Bikeri: F2, EU 1-13, Circular pit	Gyucha et al., 2021, Table 8.1
Beta-162066	5660	40	nd		Hungary	Vésztő-Bikeri / Körösladány-Bikeri	103		Vésztő-Bikeri: F4, EU 2-18, Floor level	Gyucha et al., 2021, Table 8.1
Beta-179791	5620	40	nd		Hungary	Vésztő-Bikeri / Körösladány-Bikeri	103		Vésztő-Bikeri: F17, EU 5-6, Inner ditch posthole	Gyucha et al., 2021, Table 8.1
Beta-214589	5610	40	nd		Hungary	Vésztő-Bikeri / Körösladány-Bikeri	103		Vésztő-Bikeri: F71, EU 7-58, Burial	Gyucha et al., 2021, Table 8.1
Beta-179784	5580	50	nd		Hungary	Vésztő-Bikeri / Körösladány-Bikeri	103		Vésztő-Bikeri: F13, EU 2-251, Bell-shaped pit	Gyucha et al., 2021, Table 8.1
Beta-234308	5560	40	nd		Hungary	Vésztő-Bikeri / Körösladány-Bikeri	103		Körösladány-Bikeri: F29, EU 4-143, Wall trench	Gyucha et al., 2021, Table 8.7
Beta-179785	5560	50	nd		Hungary	Vésztő-Bikeri / Körösladány-Bikeri	103		Vésztő-Bikeri: F13, EU 2-271, Bell-shaped pit	Gyucha et al., 2021, Table 8.1
Beta-179790	5550	40	nd		Hungary	Vésztő-Bikeri / Körösladány-Bikeri	103		Vésztő-Bikeri: F19, EU 5-3, Outer ditch	Gyucha et al., 2021, Table 8.1
Beta-179788	5540	40	nd		Hungary	Vésztő-Bikeri / Körösladány-Bikeri	103		Vésztő-Bikeri: F26, EU 2-337, E-W wall trench of F4/14	Gyucha et al., 2021, Table 8.1
Beta-179786	5540	60	nd		Hungary	Vésztő-Bikeri / Körösladány-Bikeri	103		Vésztő-Bikeri: F28, EU 2-284, N-S wall trench between F4/F15	Gyucha et al., 2021, Table 8.1
Beta-234307	5520	40	nd		Hungary	Vésztő-Bikeri / Körösladány-Bikeri	103		F28, EU 4-138, Bell-shaped pit	Gyucha et al., 2021, Table 8.7
Beta-179783	5520	50	nd		Hungary	Vésztő-Bikeri / Körösladány-Bikeri	103		Vésztő-Bikeri: F14, EU 2-234, Base of plowzone	Gyucha et al., 2021, Table 8.1
Beta-162070	5490	50	nd		Hungary	Vésztő-Bikeri / Körösladány-Bikeri	103		Vésztő-Bikeri: F5, EU 3-4, Base of plowzone	Gyucha et al., 2021, Table 8.1
Beta-214593	5480	50	nd		Hungary	Vésztő-Bikeri / Körösladány-Bikeri	103		Vésztő-Bikeri: F15, EU 9-101, North wall trench of F15	Gyucha et al., 2021, Table 8.1
Beta-162068	5480	40	nd		Hungary	Vésztő-Bikeri / Körösladány-Bikeri	103		Vésztő-Bikeri: F4, EU 2-37, Floor level	Gyucha et al., 2021, Table 8.1
Beta-179789	5460	50	nd		Hungary	Vésztő-Bikeri / Körösladány-Bikeri	103		Vésztő-Bikeri: F26, EU 2-347, E-W wall trench of F4/14	Gyucha et al., 2021, Table 8.1
Beta-179792	5440	50	nd		Hungary	Vésztő-Bikeri / Körösladány-Bikeri	103		Vésztő-Bikeri: F20, EU 6-6, Inner ditch	Gyucha et al., 2021, Table 8.1
Beta-179787	5440	140	nd		Hungary	Vésztő-Bikeri / Körösladány-Bikeri	103		Vésztő-Bikeri: F28, EU 2-310, N-S wall trench between F4/F15	Gyucha et al., 2021, Table 8.1
Beta-234314	5430	50	nd		Hungary	Vésztő-Bikeri / Körösladány-Bikeri	103		Körösladány-Bikeri: F48, EU 7-64, Well, sample 2	Gyucha et al., 2021, Table 8.7
Beta-162071	5430	40	nd		Hungary	Vésztő-Bikeri / Körösladány-Bikeri	103		Vésztő-Bikeri: Midden, EU 4-3, Base of plowzone	Gyucha et al., 2021, Table 8.1
Beta-214595	5420	40	nd		Hungary	Vésztő-Bikeri / Körösladány-Bikeri	103		Körösladány-Bikeri: F5, EU 4-48, Bell-shaped pit	Gyucha et al., 2021, Table 8.7
Beta-179793	5420	50	nd		Hungary	Vésztő-Bikeri / Körösladány-Bikeri	103		Vésztő-Bikeri: F21, EU 6-4, Middle ditch	Gyucha et al., 2021, Table 8.1
Beta-234306	5410	80	nd		Hungary	Vésztő-Bikeri / Körösladány-Bikeri	103		Körösladány-Bikeri: F10, EU 4-103, Bell-shaped pit	Gyucha et al., 2021, Table 8.7
Beta-214592	5410	40	nd		Hungary	Vésztő-Bikeri / Körösladány-Bikeri	103		Vésztő-Bikeri: F35, EU 8-34, Kiln or oven	Gyucha et al., 2021, Table 8.1
Beta-234312	5380	40	nd		Hungary	Vésztő-Bikeri / Körösladány-Bikeri	103		Körösladány-Bikeri: F35, EU 6-46, Bell-shaped pit	Gyucha et al., 2021, Table 8.7
Beta-214596	5370	40	nd		Hungary	Vésztő-Bikeri / Körösladány-Bikeri	103		Körösladány-Bikeri: F2, EU 5-53, Outer ditch	Gyucha et al., 2021, Table 8.7
Beta-234313	5370	60	nd		Hungary	Vésztő-Bikeri / Körösladány-Bikeri	103		Körösladány-Bikeri: F48, EU 7-64, Well, sample 1	Gyucha et al., 2021, Table 8.7
Beta-162067	5320	60	nd		Hungary	Vésztő-Bikeri / Körösladány-Bikeri	103		Vésztő-Bikeri: F4, EU 2-27, Daub layer above floor	Gyucha et al., 2021, Table 8.1
Beta-179782	5310	50	nd		Hungary	Vésztő-Bikeri / Körösladány-Bikeri	103		Vésztő-Bikeri: F14, EU 2-223, Daub layer in F4/14	Gyucha et al., 2021, Table 8.1
Bln-1628	6250	60	charcoal		Hungary	Vésztő-Mágor	104		Tisza, House in Level 3	Kalicz and Raczky 1987: 28-9
Bln-1625	6150	60	charcoal		Hungary	Vésztő-Mágor	104		Tisza, House in Level 3	Kalicz and Raczky 1987: 28-9
Bln-1626	6000	60	charcoal		Hungary	Vésztő-Mágor	104		Tisza, House in Level 4	Kalicz and Raczky 1987: 28-9
Bln-1342	5970	80	charcoal		Hungary	Vésztő-Mágor	104		Tisza, Level 3	Kalicz and Raczky 1987: 28-9
Bln-1394	4290	60	nd		Hungary	Vésztő-Mágor	104	yes		Raczky et al. 1994
Bln-1629	3700	60	nd		Hungary	Vésztő-Mágor	104	yes		Raczky et al. 1994
Beta-251909	7120	50	tooth		Croatia	Vinkovci-Sopot	105	yes	pre-virgin soil layer, J25, SU80	Krznarić-Škrivanko 2014
Beta-251911	7110	50	tooth		Croatia	Vinkovci-Sopot	105	yes	pre-virgin soil layer, J37, SU143	Krznarić-Škrivanko 2014
Beta-251910	7100	50	tooth		Croatia	Vinkovci-Sopot	105	yes	pit-house, K35, SU519	Krznarić-Škrivanko 2014
Z-2826	6340	100	charcoal		Croatia	Vinkovci-Sopot	105		probe Sopot III, block 5, quadrant I6, depth 2.11m	Obelic 2002
Z-3139	6020	100	charcoal		Croatia	Vinkovci-Sopot	105		from house Su 23, probe 3, square A-8, depth 3.98-3.99m	Obelic 2004
Z-3140	6010	100	charcoal		Croatia	Vinkovci-Sopot	105		from house Su 23, probe 3, square C-6, depth 3.61m	Obelic 2004
Z-3141	5960	100	charcoal		Croatia	Vinkovci-Sopot	105		from SU 6 of the house SU 23, probe 3, square D-11, depth 2.74m	Obelic 2004
Z-3143	5840	100	charcoal		Croatia	Vinkovci-Sopot	105		from SU 53 (nivelation of house SU 20), probe 3, square G/H-7, depth 3.58-3.99m	Obelic 2004
Z-2753	5790	125	charcoal		Croatia	Vinkovci-Sopot	105		fro basement of house, probe 1, square C/D-4, depth 1.05-1.25m	Obelic 2004
Z-2752	5675	120	charcoal		Croatia	Vinkovci-Sopot	105		from basement of house, probe 1, square E-6, depth 1.05-1.25m	Obelic 2004
Z-2827	5380	100	charcoal		Croatia	Vinkovci-Sopot	105		from house SU 11, probe 3, suare I-6, depth 2.11m	Obelic 2004
Z-2754	5360	130	charcoal		Croatia	Vinkovci-Sopot	105		from house SU 11, probe 3, suare G-9	Obelic 2004
Z-2911	5330	90	charcoal		Croatia	Vinkovci-Sopot	105		from house Su 20, probe 3, square J-6, depth 3.54-3.67m	Obelic 2004
Z-2909	5220	100	charcoal		Croatia	Vinkovci-Sopot	105		from house SU 20, probe 3, square I-6, depth 2.11m	Obelic 2004
Z-3868	6295	135	charcoal		Croatia	Vinkovci-Sopot	105		floor K30/04, SU183a	Krznarić-Škrivanko 2014
Beta-251907	5940	40	tooth		Croatia	Vinkovci-Sopot	105		layer next to 23, C12, SU21	Krznarić-Škrivanko 2014
Z-3869	5900	75	charcoal		Croatia	Vinkovci-Sopot	105		floor K35/04, SU207	Krznarić-Škrivanko 2014
Beta-230029	5880	40	charcoal		Croatia	Vinkovci-Sopot	105		ruin 255, H30/, SU235	Krznarić-Škrivanko 2014
Beta-251912	5860	50	tooth		Croatia	Vinkovci-Sopot	105		floor, I32, SU255	Krznarić-Škrivanko 2014
Beta-251908	5840	50	tooth		Croatia	Vinkovci-Sopot	105		floor, I16, SU403	Krznarić-Škrivanko 2014
Z-3870	5840	80	charcoal		Croatia	Vinkovci-Sopot	105		ditch fill G34, SU238	Krznarić-Škrivanko 2014
Beta-251913	5800	50	tooth		Croatia	Vinkovci-Sopot	105		ditch fill, M32, SU405	Krznarić-Škrivanko 2014
Beta-230031	5780	40	charcoal		Croatia	Vinkovci-Sopot	105		floor, J35, SU301	Krznarić-Škrivanko 2014
Beta-230033	5760	40	charcoal		Croatia	Vinkovci-Sopot	105		floor, K 30, SU183a	Krznarić-Škrivanko 2014
Z-3867	5715	155	charcoal		Croatia	Vinkovci-Sopot	105		floor G7/01, SU53	Krznarić-Škrivanko 2014
Beta-230032	5680	40	charcoal		Croatia	Vinkovci-Sopot	105		ditch fill, J 35, SU218	Krznarić-Škrivanko 2014
Z-3142	5550	130	charcoal		Croatia	Vinkovci-Sopot	105		layer, J8/01, SU 24	Krznarić-Škrivanko 2014
Z-3866	5415	195	charcoal		Croatia	Vinkovci-Sopot	105		floor G36/37, SU332	Krznarić-Škrivanko 2014
Beta-230030	5300	40	charcoal		Croatia	Vinkovci-Sopot	105		ditch fill, G/H 35, SU222	Krznarić-Škrivanko 2014
OxA-23594	5988	34	bone		Croatia	Vinkovci-Sopot	105			this study
OxA-23595	5962	33	bone		Croatia	Vinkovci-Sopot	105			this study
OxA-23596	5861	33	bone		Croatia	Vinkovci-Sopot	105			this study
Poz-109595	6180	40	bone	plant	Slovakia	Vlkas	106			this study
Poz-109587	6170	40	bone	plant	Slovakia	Vlkas	106			this study
Poz-109410	6170	40	bone	plant	Slovakia	Vlkas	106			this study
Poz-109576	6160	35	bone	plant	Slovakia	Vlkas	106			this study
Poz-109573	6160	35	bone	plant	Slovakia	Vlkas	106			this study
Poz-109523	6110	35	bone	plant	Slovakia	Vlkas	106			this study
Poz-109575	6105	35	bone	plant	Slovakia	Vlkas	106			this study
Poz-109283	6090	40	bone	plant	Slovakia	Vlkas	106			this study
Poz-109594	6085	35	bone	plant	Slovakia	Vlkas	106			this study
Poz-109525	6075	35	charcoal	plant	Slovakia	Vlkas	106			this study
Poz-109526	6050	35	seed	plant	Slovakia	Vlkas	106			this study
Poz-109526	6050	35	bone	plant	Slovakia	Vlkas	106			this study
Poz-109574	4330	35	bone	plant	Slovakia	Vlkas	106	yes		this study
Poz-109527	3535	35	bone	plant	Slovakia	Vlkas	106	yes		this study
Poz-109588	3370	30	charcoal	plant	Slovakia	Vlkas	106	yes		this study
Poz-87436	6300	50	bone	animal	Slovakia	Vráble 'Véľke Lehemby'	107		trench 11, object 24, context 51	Furholt et al 2020 Vrable
Poz-87446	6270	40	bone	animal	Slovakia	Vráble 'Véľke Lehemby'	107		trench 12, object 9, context 140	Furholt et al 2020 Vrable
Poz-69565	6260	40	bone	animal	Slovakia	Vráble 'Véľke Lehemby'	107		trench 8, object 2014/2, context 12	Furholt et al 2020 Vrable
Poz-98350	6240	40	bone	human	Slovakia	Vráble 'Véľke Lehemby'	107		trench 21, object 3, context 287	Furholt et al 2020 Vrable
Poz-87448	6220	40	bone	animal	Slovakia	Vráble 'Véľke Lehemby'	107		trench 12, object 9, context 159	Furholt et al 2020 Vrable
Poz-60638	6220	35	bone	animal	Slovakia	Vráble 'Véľke Lehemby'	107		trench 2, object 2012/2, context 40	Furholt et al 2020 Vrable
Poz-98369	6210	40	bone	human	Slovakia	Vráble 'Véľke Lehemby'	107		trench 23, object 203, context 3, 31	Furholt et al 2020 Vrable
Poz-87449	6200	40	bone	animal	Slovakia	Vráble 'Véľke Lehemby'	107		trench 13, object 24, context 83	Furholt et al 2020 Vrable
Poz-87453	6190	40	bone	animal	Slovakia	Vráble 'Véľke Lehemby'	107		trench 13, object 26, context 105	Furholt et al 2020 Vrable
Poz-87453	6190	40	bone	animal	Slovakia	Vráble 'Véľke Lehemby'	107		trench 13, object 26, context 105	Furholt et al 2020 Vrable
Poz-67229	6190	40	bone	plant	Slovakia	Vráble 'Véľke Lehemby'	107		trench 7, object 2014/1, context 27	Furholt et al 2020 Vrable
Poz-69568	6190	40	bone	animal	Slovakia	Vráble 'Véľke Lehemby'	107		trench 8, object 2014/5, conrtext 6	Furholt et al 2020 Vrable
Poz-98446	6180	40	bone	human	Slovakia	Vráble 'Véľke Lehemby'	107		trench 23, object 209, context 9	Furholt et al 2020 Vrable
Poz-98346	6180	40	bone	human	Slovakia	Vráble 'Véľke Lehemby'	107			Furholt et al 2020 Vrable
Poz-98347	6170	40	bone	human	Slovakia	Vráble 'Véľke Lehemby'	107			Furholt et al 2020 Vrable
Poz-98359	6170	40	bone	human	Slovakia	Vráble 'Véľke Lehemby'	107		trench 21, object 3, context 379	Furholt et al 2020 Vrable
Poz-98344	6170	40	bone	human	Slovakia	Vráble 'Véľke Lehemby'	107		trench 21, object 1, context 30, 37, 91, 119, 141, 219	Furholt et al 2020 Vrable
Poz-87443	6170	35	bone	animal	Slovakia	Vráble 'Véľke Lehemby'	107		trench 12, object 65, context 53	Furholt et al 2020 Vrable
KIA-52451	6166	24	bone	human	Slovakia	Vráble 'Véľke Lehemby'	107		trench 21, object 3, context 401, 404, 405	Furholt et al 2020 Vrable
KIA-52444	6155	20	bone	human	Slovakia	Vráble 'Véľke Lehemby'	107			Furholt et al 2020 Vrable
Poz-98345	6150	40	bone	human	Slovakia	Vráble 'Véľke Lehemby'	107			Furholt et al 2020 Vrable
Poz-98351	6150	40	bone	animal	Slovakia	Vráble 'Véľke Lehemby'	107			Furholt et al 2020 Vrable
Poz-98360	6150	40	bone	human	Slovakia	Vráble 'Véľke Lehemby'	107		trench 21, object 10, context 400	Furholt et al 2020 Vrable
Poz-60642	6145	30	bone	animal	Slovakia	Vráble 'Véľke Lehemby'	107		trench 6, object 2013/4, conrtext 10	Furholt et al 2020 Vrable
Poz-98354	6140	40	bone	animal	Slovakia	Vráble 'Véľke Lehemby'	107			Furholt et al 2020 Vrable
Poz-98449	6140	40	bone	human	Slovakia	Vráble 'Véľke Lehemby'	107			Furholt et al 2020 Vrable
Poz-87447	6140	35	bone	animal	Slovakia	Vráble 'Véľke Lehemby'	107		trench 12, object 57, context 161	Furholt et al 2020 Vrable
Poz-87439	6140	40	bone	animal	Slovakia	Vráble 'Véľke Lehemby'	107		trench 11, object 37, context 110	Furholt et al 2020 Vrable
Poz-69563	6140	40	bone	animal	Slovakia	Vráble 'Véľke Lehemby'	107		trench 10, object 2014/8, context 3	Furholt et al 2020 Vrable
Poz-98349	6130	40	bone	human	Slovakia	Vráble 'Véľke Lehemby'	107			Furholt et al 2020 Vrable
Poz-87456	6130	40	bone	animal	Slovakia	Vráble 'Véľke Lehemby'	107		trench 14, object 124, context 44	Furholt et al 2020 Vrable
Poz-87441	6130	40	bone	animal	Slovakia	Vráble 'Véľke Lehemby'	107		trench 11, object 24, context 605	Furholt et al 2020 Vrable
Poz-87454	6130	40	bone	animal	Slovakia	Vráble 'Véľke Lehemby'	107		trench 13, object 26, context 995	Furholt et al 2020 Vrable
Poz-69571	6130	40	bone	animal	Slovakia	Vráble 'Véľke Lehemby'	107		trench 10, object 2014/8, context 3	Furholt et al 2020 Vrable
KIA-52449	6119	25	bone	human	Slovakia	Vráble 'Véľke Lehemby'	107		trench 21, object 3, context 200	Furholt et al 2020 Vrable
KIA-52448	6119	25	bone	human	Slovakia	Vráble 'Véľke Lehemby'	107		trench 21, object 4, context 4	Furholt et al 2020 Vrable
Poz-60643	6115	35	bone	animal	Slovakia	Vráble 'Véľke Lehemby'	107		trench 14, object 123, context 36	Furholt et al 2020 Vrable
Poz-87475	6115	35	bone	animal	Slovakia	Vráble 'Véľke Lehemby'	107		trench 6, object 2013/4, context 10	Furholt et al 2020 Vrable
Poz-87477	6110	40	bone	animal	Slovakia	Vráble 'Véľke Lehemby'	107		trench 14, object 144, context 57	Furholt et al 2020 Vrable
Poz-87450	6110	40	bone	animal	Slovakia	Vráble 'Véľke Lehemby'	107		trench 13, object 26, context 104	Furholt et al 2020 Vrable
Poz-87451	6110	40	bone	animal	Slovakia	Vráble 'Véľke Lehemby'	107		trench 13, object 26, context 995	Furholt et al 2020 Vrable
Poz-69565	6110	40	bone	animal	Slovakia	Vráble 'Véľke Lehemby'	107		trench 8, object 2014/2, context 12	Furholt et al 2020 Vrable
Poz-98352	6100	40	bone	human	Slovakia	Vráble 'Véľke Lehemby'	107		trench 21, object 14, context 328	Furholt et al 2020 Vrable
Poz-98355	6100	40	bone	animal	Slovakia	Vráble 'Véľke Lehemby'	107			Furholt et al 2020 Vrable
Poz-98361	6100	40	bone	human	Slovakia	Vráble 'Véľke Lehemby'	107			Furholt et al 2020 Vrable
Poz-98447	6100	40	bone	human	Slovakia	Vráble 'Véľke Lehemby'	107		trench 12, object 57, context 128	Furholt et al 2020 Vrable
Poz-87445	6100	35	bone	animal	Slovakia	Vráble 'Véľke Lehemby'	107			Furholt et al 2020 Vrable
Poz-98368	6100	40	bone	animal	Slovakia	Vráble 'Véľke Lehemby'	107		trench 22, object 2017/102, context 158	Furholt et al 2020 Vrable
Poz-69570	6100	35	bone	animal	Slovakia	Vráble 'Véľke Lehemby'	107		trench 8, object 2014/7, context 1	Furholt et al 2020 Vrable
Poz-98448	6090	40	bone	human	Slovakia	Vráble 'Véľke Lehemby'	107			Furholt et al 2020 Vrable
Poz-98358	6090	40	bone	human	Slovakia	Vráble 'Véľke Lehemby'	107		trench 21, object 3, context 3, 377	Furholt et al 2020 Vrable
KIA-52447	6081	25	bone	human	Slovakia	Vráble 'Véľke Lehemby'	107			Furholt et al 2020 Vrable
Poz-98364	6080	40	bone	human	Slovakia	Vráble 'Véľke Lehemby'	107		trench 21, object 21, context 421	Furholt et al 2020 Vrable
Poz-98444	6080	40	bone	human	Slovakia	Vráble 'Véľke Lehemby'	107		trench 23, object 203, context 3	Furholt et al 2020 Vrable
Poz-60641	6080	30	bone	animal	Slovakia	Vráble 'Véľke Lehemby'	107			Furholt et al 2020 Vrable
Poz-87476	6080	40	bone	animal	Slovakia	Vráble 'Véľke Lehemby'	107		trench 14, object 123, context 35	Furholt et al 2020 Vrable
Poz-87472	6080	35	bone	animal	Slovakia	Vráble 'Véľke Lehemby'	107		trench 14, object 144, context 56	Furholt et al 2020 Vrable
Poz-87440	6080	40	bone	animal	Slovakia	Vráble 'Véľke Lehemby'	107		trench 11, object 37, context 142	Furholt et al 2020 Vrable
Poz-69566	6080	40	bone	animal	Slovakia	Vráble 'Véľke Lehemby'	107		trench 8, object 2014/5, context 6	Furholt et al 2020 Vrable
Poz-69564	6080	40	bone	animal	Slovakia	Vráble 'Véľke Lehemby'	107		trench 8, object 2014/8, context 3	Furholt et al 2020 Vrable
KIA-52708	6075	35	bone	human	Slovakia	Vráble 'Véľke Lehemby'	107		trench 10, object , context	Furholt et al 2020 Vrable
Poz-98356	6070	40	bone	animal	Slovakia	Vráble 'Véľke Lehemby'	107			Furholt et al 2020 Vrable
Poz-87437	6070	40	bone	animal	Slovakia	Vráble 'Véľke Lehemby'	107		trench 11, object 9, context 44	Furholt et al 2020 Vrable
KIA-52446	6060	24	bone	human	Slovakia	Vráble 'Véľke Lehemby'	107			Furholt et al 2020 Vrable
Poz-87474	6060	35	bone	human	Slovakia	Vráble 'Véľke Lehemby'	107			Furholt et al 2020 Vrable
Poz-98357	6050	40	bone	human	Slovakia	Vráble 'Véľke Lehemby'	107			Furholt et al 2020 Vrable
Poz-60611	6050	35	bone	animal	Slovakia	Vráble 'Véľke Lehemby'	107		trench 3, object 2012/1, context 4	Furholt et al 2020 Vrable
KIA-52445	6044	25	bone	human	Slovakia	Vráble 'Véľke Lehemby'	107			Furholt et al 2020 Vrable
Poz-98362	6030	40	bone	animal	Slovakia	Vráble 'Véľke Lehemby'	107			Furholt et al 2020 Vrable
Poz-60639	6015	35	bone	animal	Slovakia	Vráble 'Véľke Lehemby'	107		trench 4, object 2013/2, conrtext 9	Furholt et al 2020 Vrable
KIA-52450	6002	25	bone	human	Slovakia	Vráble 'Véľke Lehemby'	107		trench 21, object 16, context 345, 356	Furholt et al 2020 Vrable
Poz-98348	6000	40	bone	human	Slovakia	Vráble 'Véľke Lehemby'	107			Furholt et al 2020 Vrable
Poz-87438	6000	35	bone	animal	Slovakia	Vráble 'Véľke Lehemby'	107		trench 11, object 24, context 66	Furholt et al 2020 Vrable
Poz-60637	6000	50	bone	animal	Slovakia	Vráble 'Véľke Lehemby'	107		trench 2, object 2012/2, context 41	Furholt et al 2020 Vrable
Poz-60609	5985	35	bone	animal	Slovakia	Vráble 'Véľke Lehemby'	107		trench 6, object 2013/4, conrtext 10	Furholt et al 2020 Vrable
Poz-87473	5960	40	bone	human	Slovakia	Vráble 'Véľke Lehemby'	107			Furholt et al 2020 Vrable
Poz-98342	5920	40	bone	human	Slovakia	Vráble 'Véľke Lehemby'	107			Furholt et al 2020 Vrable
Poz-60610	5920	35	bone	animal	Slovakia	Vráble 'Véľke Lehemby'	107		trench 6, object 2013/2, conrtext 9	Furholt et al 2020 Vrable
Poz-60640	5885	35	bone	animal	Slovakia	Vráble 'Véľke Lehemby'	107		trench 4, object 2013/4, conrtext 12	Furholt et al 2020 Vrable
Poz-98445	5870	40	bone	human	Slovakia	Vráble 'Véľke Lehemby'	107		trench 23, object 203, context 3, 88, 89	Furholt et al 2020 Vrable
Poz-98367	5860	40	bone	animal	Slovakia	Vráble 'Véľke Lehemby'	107		trench 22, object 2017/102, context 101	Furholt et al 2020 Vrable
Poz-98793	5840	35	bone	human	Slovakia	Vráble 'Véľke Lehemby'	107		trench 21, object 19, context 396	Furholt et al 2020 Vrable
Poz-98336	5840	40	bone	human	Slovakia	Vráble 'Véľke Lehemby'	107			Furholt et al 2020 Vrable
Poz-98365	2165	30	bone	animal	Slovakia	Vráble 'Véľke Lehemby'	107			Furholt et al 2020 Vrable
UGAMS-71417	5950	30	bone		Hungary	Vésztő-Mágor	104		Neolithic 3/4 (J), SS 174, EU 11-81	Unpublished
UGAMS-71405	5970	25	bone		Hungary	Vésztő-Mágor	104		Hiatus 1 (J), SS 104, EU 11-56	Unpublished
